# Supplementary material for: Design of organic structure directing agents to control the synthesis of zeolites for carbon capture and storage
Source: RSC Adv. 2019 Dec 17;9(71):41934–42. doi: 10.1039/c9ra09675b (PMC9076543; doi:10.1039/c9ra09675b)
Supplement: RA-009-C9RA09675B-s002 [file RA-009-C9RA09675B-s002.sdf]

/home/frits/8124767_05_4b/Syn014680/Syn014680.car
 OpenBabel10291915053D

 21 20  0  0  0  0  0  0  0  0999 V2000
   -0.8221   -0.1143   -0.5516 C   0  0  0  0  0  0  0  0  0  0  0  0
   -0.9667   -0.3285   -1.6060 H   0  0  0  0  0  0  0  0  0  0  0  0
   -1.9549    0.0441    0.2016 N   0  0  0  0  0  0  0  0  0  0  0  0
   -2.8216    1.2441   -0.0411 C   0  0  0  0  0  0  0  0  0  0  0  0
   -2.2117    2.1518   -0.0828 H   0  0  0  0  0  0  0  0  0  0  0  0
   -3.5450    1.3824    0.7684 H   0  0  0  0  0  0  0  0  0  0  0  0
   -3.3647    1.1569   -0.9877 H   0  0  0  0  0  0  0  0  0  0  0  0
   -2.8206   -1.1524    0.4641 C   0  0  0  0  0  0  0  0  0  0  0  0
   -2.2099   -1.9990    0.7925 H   0  0  0  0  0  0  0  0  0  0  0  0
   -3.5442   -0.9527    1.2606 H   0  0  0  0  0  0  0  0  0  0  0  0
   -3.3634   -1.4553   -0.4371 H   0  0  0  0  0  0  0  0  0  0  0  0
    0.5206   -0.0203   -0.0433 C   0  0  0  0  0  0  0  0  0  0  0  0
    0.6254    0.1936    1.0147 H   0  0  0  0  0  0  0  0  0  0  0  0
    1.6114   -0.1913   -0.8288 C   0  0  0  0  0  0  0  0  0  0  0  0
    1.4640   -0.4089   -1.8815 H   0  0  0  0  0  0  0  0  0  0  0  0
    3.0442   -0.1152   -0.3909 C   0  0  0  0  0  0  0  0  0  0  0  0
    3.5656    0.6194   -1.0126 H   0  0  0  0  0  0  0  0  0  0  0  0
    3.5078   -1.0854   -0.5937 H   0  0  0  0  0  0  0  0  0  0  0  0
    3.2579    0.2133    1.0162 N   0  0  0  0  0  0  0  0  0  0  0  0
    4.2475    0.1151    1.2432 H   0  0  0  0  0  0  0  0  0  0  0  0
    3.0365    1.1954    1.1816 H   0  0  0  0  0  0  0  0  0  0  0  0
  1 12  1  0  0  0  0
  1  3  1  0  0  0  0
  2  1  1  0  0  0  0
  3  8  1  0  0  0  0
  4  3  1  0  0  0  0
  4  6  1  0  0  0  0
  5  4  1  0  0  0  0
  7  4  1  0  0  0  0
  8  9  1  0  0  0  0
  8 10  1  0  0  0  0
 11  8  1  0  0  0  0
 12 13  1  0  0  0  0
 14 16  1  0  0  0  0
 14 12  2  0  0  0  0
 15 14  1  0  0  0  0
 16 19  1  0  0  0  0
 17 16  1  0  0  0  0
 18 16  1  0  0  0  0
 19 21  1  0  0  0  0
 19 20  1  0  0  0  0
M  RAD  1   1   2
M  END
>  <MD_stabilization_energy>
-7.423

$$$$
/home/frits/8124767_05_4a/Syn034587/Syn034587.car
 OpenBabel10291915053D

 20 19  0  0  0  0  0  0  0  0999 V2000
    0.4822   -0.0000    0.3099 C   0  0  0  0  0  0  0  0  0  0  0  0
    0.4210   -0.0000    1.3935 H   0  0  0  0  0  0  0  0  0  0  0  0
    1.6851   -0.0000   -0.3038 C   0  0  0  0  0  0  0  0  0  0  0  0
    1.7443    0.0000   -1.3876 H   0  0  0  0  0  0  0  0  0  0  0  0
    2.9262   -0.0000    0.4276 C   0  0  0  0  0  0  0  0  0  0  0  0
    2.8815   -0.0000    1.5112 H   0  0  0  0  0  0  0  0  0  0  0  0
    4.1286    0.0000   -0.1764 C   0  0  0  0  0  0  0  0  0  0  0  0
    5.0371    0.0000    0.4141 H   0  0  0  0  0  0  0  0  0  0  0  0
    4.2248    0.0000   -1.2562 H   0  0  0  0  0  0  0  0  0  0  0  0
   -0.7592   -0.0000   -0.4169 C   0  0  0  0  0  0  0  0  0  0  0  0
   -0.7259   -0.0000   -1.5020 H   0  0  0  0  0  0  0  0  0  0  0  0
   -2.0028   -0.0000    0.1567 N   0  0  0  0  0  0  0  0  0  0  0  0
   -2.8591    1.2245    0.0242 C   0  0  0  0  0  0  0  0  0  0  0  0
   -3.7075    1.1932    0.7148 H   0  0  0  0  0  0  0  0  0  0  0  0
   -2.2814    2.1212    0.2687 H   0  0  0  0  0  0  0  0  0  0  0  0
   -3.2398    1.3345   -0.9964 H   0  0  0  0  0  0  0  0  0  0  0  0
   -2.8591   -1.2245    0.0242 C   0  0  0  0  0  0  0  0  0  0  0  0
   -3.2398   -1.3345   -0.9964 H   0  0  0  0  0  0  0  0  0  0  0  0
   -2.2814   -2.1212    0.2687 H   0  0  0  0  0  0  0  0  0  0  0  0
   -3.7075   -1.1932    0.7148 H   0  0  0  0  0  0  0  0  0  0  0  0
  1  2  1  0  0  0  0
  3  1  2  0  0  0  0
  3  5  1  0  0  0  0
  4  3  1  0  0  0  0
  5  6  1  0  0  0  0
  7  8  1  0  0  0  0
  7  5  2  0  0  0  0
  9  7  1  0  0  0  0
 10 12  1  0  0  0  0
 10  1  1  0  0  0  0
 11 10  1  0  0  0  0
 13 12  1  0  0  0  0
 13 15  1  0  0  0  0
 13 14  1  0  0  0  0
 16 13  1  0  0  0  0
 17 12  1  0  0  0  0
 17 19  1  0  0  0  0
 17 20  1  0  0  0  0
 18 17  1  0  0  0  0
M  RAD  1  10   2
M  END
>  <MD_stabilization_energy>
-7.205

$$$$
/home/frits/8124767_05_4a/Syn015750/Syn015750.car
 OpenBabel10291915053D

 19 18  0  0  0  0  0  0  0  0999 V2000
    1.0121   -0.0000    0.2401 C   0  0  0  0  0  0  0  0  0  0  0  0
    0.9893    0.0000    1.3249 H   0  0  0  0  0  0  0  0  0  0  0  0
    2.1943   -0.0000   -0.4134 C   0  0  0  0  0  0  0  0  0  0  0  0
    2.2150   -0.0000   -1.4978 H   0  0  0  0  0  0  0  0  0  0  0  0
    3.5119    0.0000    0.2817 C   0  0  0  0  0  0  0  0  0  0  0  0
    4.0852   -0.8867   -0.0023 H   0  0  0  0  0  0  0  0  0  0  0  0
    3.3984    0.0000    1.3699 H   0  0  0  0  0  0  0  0  0  0  0  0
    4.0852    0.8867   -0.0023 H   0  0  0  0  0  0  0  0  0  0  0  0
   -0.2536   -0.0000   -0.4437 C   0  0  0  0  0  0  0  0  0  0  0  0
   -0.2578   -0.0000   -1.5293 H   0  0  0  0  0  0  0  0  0  0  0  0
   -1.4768    0.0000    0.1723 N   0  0  0  0  0  0  0  0  0  0  0  0
   -2.3371    1.2245    0.0692 C   0  0  0  0  0  0  0  0  0  0  0  0
   -1.7512    2.1211    0.2938 H   0  0  0  0  0  0  0  0  0  0  0  0
   -2.7524    1.3345   -0.9378 H   0  0  0  0  0  0  0  0  0  0  0  0
   -3.1613    1.1932    0.7885 H   0  0  0  0  0  0  0  0  0  0  0  0
   -2.3371   -1.2245    0.0692 C   0  0  0  0  0  0  0  0  0  0  0  0
   -2.7524   -1.3345   -0.9378 H   0  0  0  0  0  0  0  0  0  0  0  0
   -3.1613   -1.1932    0.7885 H   0  0  0  0  0  0  0  0  0  0  0  0
   -1.7512   -2.1211    0.2938 H   0  0  0  0  0  0  0  0  0  0  0  0
  1  2  1  0  0  0  0
  3  1  2  0  0  0  0
  3  5  1  0  0  0  0
  4  3  1  0  0  0  0
  5  7  1  0  0  0  0
  6  5  1  0  0  0  0
  8  5  1  0  0  0  0
  9 11  1  0  0  0  0
  9  1  1  0  0  0  0
 10  9  1  0  0  0  0
 12 11  1  0  0  0  0
 12 13  1  0  0  0  0
 12 15  1  0  0  0  0
 14 12  1  0  0  0  0
 16 11  1  0  0  0  0
 16 19  1  0  0  0  0
 16 18  1  0  0  0  0
 17 16  1  0  0  0  0
M  RAD  1   9   2
M  END
>  <MD_stabilization_energy>
-5.520

$$$$
