# Supplementary material for: Design of organic structure directing agents to control the synthesis of zeolites for carbon capture and storage
Source: RSC Adv. 2019 Dec 17;9(71):41934–42. doi: 10.1039/c9ra09675b (PMC9076543; doi:10.1039/c9ra09675b)
Supplement: RA-009-C9RA09675B-s003 [file RA-009-C9RA09675B-s003.sdf]

/home/frits/8277563_05_4c/Syn135934/Syn135934.car
 OpenBabel10291914573D

 32 32  0  0  0  0  0  0  0  0999 V2000
   -2.0371    0.0886   -0.6147 N   0  0  0  0  0  0  0  0  0  0  0  0
   -1.7431   -1.0994    0.0376 N   0  0  0  0  0  0  0  0  0  0  0  0
   -2.7067   -1.2685    0.9029 C   0  0  0  0  0  0  0  0  0  0  0  0
   -2.6976   -2.1401    1.5434 H   0  0  0  0  0  0  0  0  0  0  0  0
   -3.6365   -0.2899    0.8901 C   0  0  0  0  0  0  0  0  0  0  0  0
   -4.5267   -0.1793    1.4921 H   0  0  0  0  0  0  0  0  0  0  0  0
   -3.1501    0.5136   -0.0795 C   0  0  0  0  0  0  0  0  0  0  0  0
   -3.5861    1.4400   -0.4283 H   0  0  0  0  0  0  0  0  0  0  0  0
   -1.2128    0.6780   -1.6750 C   0  0  0  0  0  0  0  0  0  0  0  0
   -1.8693    1.2971   -2.2953 H   0  0  0  0  0  0  0  0  0  0  0  0
   -0.8410   -0.1309   -2.3088 H   0  0  0  0  0  0  0  0  0  0  0  0
   -0.0827    1.5055   -1.1513 C   0  0  0  0  0  0  0  0  0  0  0  0
    0.7679    1.6264   -1.8120 H   0  0  0  0  0  0  0  0  0  0  0  0
   -0.0680    2.2169    0.0773 C   0  0  0  0  0  0  0  0  0  0  0  0
   -0.0534    2.9168    1.3071 C   0  0  0  0  0  0  0  0  0  0  0  0
   -0.5482    3.8756    1.4030 H   0  0  0  0  0  0  0  0  0  0  0  0
    0.4654    2.5102    2.1667 H   0  0  0  0  0  0  0  0  0  0  0  0
   -0.5738   -1.9334   -0.2492 C   0  0  0  0  0  0  0  0  0  0  0  0
   -0.4699   -2.0173   -1.3350 H   0  0  0  0  0  0  0  0  0  0  0  0
   -0.7890   -2.9358    0.1352 H   0  0  0  0  0  0  0  0  0  0  0  0
    0.6542   -1.4000    0.4130 C   0  0  0  0  0  0  0  0  0  0  0  0
    0.6089   -1.2315    1.4838 H   0  0  0  0  0  0  0  0  0  0  0  0
    1.7944   -1.1309   -0.2589 C   0  0  0  0  0  0  0  0  0  0  0  0
    1.8451   -1.3024   -1.3291 H   0  0  0  0  0  0  0  0  0  0  0  0
    2.9699   -0.6060    0.3873 C   0  0  0  0  0  0  0  0  0  0  0  0
    2.9198   -0.4331    1.4575 H   0  0  0  0  0  0  0  0  0  0  0  0
    4.1057   -0.3255   -0.2874 C   0  0  0  0  0  0  0  0  0  0  0  0
    4.1569   -0.4964   -1.3571 H   0  0  0  0  0  0  0  0  0  0  0  0
    5.3290    0.2208    0.3637 C   0  0  0  0  0  0  0  0  0  0  0  0
    5.5880    1.1872   -0.0773 H   0  0  0  0  0  0  0  0  0  0  0  0
    5.1892    0.3620    1.4396 H   0  0  0  0  0  0  0  0  0  0  0  0
    6.1694   -0.4625    0.2147 H   0  0  0  0  0  0  0  0  0  0  0  0
  1  7  1  0  0  0  0
  1  2  1  0  0  0  0
  2  3  1  0  0  0  0
  3  4  1  0  0  0  0
  5  3  2  0  0  0  0
  5  6  1  0  0  0  0
  7  5  1  0  0  0  0
  8  7  1  0  0  0  0
  9 12  1  0  0  0  0
  9  1  1  0  0  0  0
 10  9  1  0  0  0  0
 11  9  1  0  0  0  0
 12 14  2  0  0  0  0
 13 12  1  0  0  0  0
 14 15  2  0  0  0  0
 15 16  1  0  0  0  0
 15 17  1  0  0  0  0
 18  2  1  0  0  0  0
 18 20  1  0  0  0  0
 18 21  1  0  0  0  0
 19 18  1  0  0  0  0
 21 22  1  0  0  0  0
 23 25  1  0  0  0  0
 23 21  2  0  0  0  0
 24 23  1  0  0  0  0
 25 26  1  0  0  0  0
 27 29  1  0  0  0  0
 27 25  2  0  0  0  0
 28 27  1  0  0  0  0
 29 31  1  0  0  0  0
 30 29  1  0  0  0  0
 32 29  1  0  0  0  0
M  END
>  <MD_stabilization_energy>
-10.451

$$$$
/home/frits/8277563_05_4b/Syn039747/Syn039747.car
 OpenBabel10291914573D

 34 34  0  0  1  0  0  0  0  0999 V2000
   -2.0042   -0.0360   -0.0184 N   0  0  0  0  0  0  0  0  0  0  0  0
   -0.8437   -0.2763   -0.5974 C   0  0  0  0  0  0  0  0  0  0  0  0
   -0.4278    0.3306   -1.3918 H   0  0  0  0  0  0  0  0  0  0  0  0
   -0.2397   -1.3370   -0.1014 N   0  0  0  0  0  0  0  0  0  0  0  0
   -1.0433   -1.8319    0.8631 C   0  0  0  0  0  0  0  0  0  0  0  0
   -0.7008   -2.7145    1.3859 H   0  0  0  0  0  0  0  0  0  0  0  0
   -2.1752   -0.9979    0.9180 C   0  0  0  0  0  0  0  0  0  0  0  0
   -3.0842   -0.9605    1.5028 H   0  0  0  0  0  0  0  0  0  0  0  0
   -2.8995    1.0775   -0.3576 C   0  0  2  0  0  0  0  0  0  0  0  0
   -2.4688    1.5703   -1.2366 H   0  0  0  0  0  0  0  0  0  0  0  0
   -2.9232    2.1146    0.7792 C   0  0  0  0  0  0  0  0  0  0  0  0
   -3.5397    2.9776    0.5101 H   0  0  0  0  0  0  0  0  0  0  0  0
   -3.3190    1.6887    1.7064 H   0  0  0  0  0  0  0  0  0  0  0  0
   -1.9129    2.4763    0.9928 H   0  0  0  0  0  0  0  0  0  0  0  0
   -4.2498    0.5520   -0.7712 C   0  0  0  0  0  0  0  0  0  0  0  0
   -4.2684   -0.0822   -1.6509 H   0  0  0  0  0  0  0  0  0  0  0  0
   -5.4303    0.7993   -0.1673 C   0  0  0  0  0  0  0  0  0  0  0  0
   -5.5162    1.4231    0.7139 H   0  0  0  0  0  0  0  0  0  0  0  0
   -6.3420    0.3672   -0.5624 H   0  0  0  0  0  0  0  0  0  0  0  0
    1.0564   -1.8577   -0.5313 C   0  0  0  0  0  0  0  0  0  0  0  0
    1.1221   -1.7305   -1.6181 H   0  0  0  0  0  0  0  0  0  0  0  0
    1.0760   -2.9322   -0.3203 H   0  0  0  0  0  0  0  0  0  0  0  0
    2.1752   -1.1702    0.1827 C   0  0  0  0  0  0  0  0  0  0  0  0
    2.2414   -1.3108    1.2566 H   0  0  0  0  0  0  0  0  0  0  0  0
    3.0934   -0.4084   -0.4502 C   0  0  0  0  0  0  0  0  0  0  0  0
    3.0356   -0.2706   -1.5250 H   0  0  0  0  0  0  0  0  0  0  0  0
    4.1708    0.2467    0.2467 C   0  0  0  0  0  0  0  0  0  0  0  0
    4.2313    0.1085    1.3213 H   0  0  0  0  0  0  0  0  0  0  0  0
    5.0875    1.0109   -0.3860 C   0  0  0  0  0  0  0  0  0  0  0  0
    5.0288    1.1497   -1.4600 H   0  0  0  0  0  0  0  0  0  0  0  0
    6.2077    1.6951    0.3183 C   0  0  0  0  0  0  0  0  0  0  0  0
    7.1661    1.3476   -0.0769 H   0  0  0  0  0  0  0  0  0  0  0  0
    6.1908    1.5011    1.3949 H   0  0  0  0  0  0  0  0  0  0  0  0
    6.1426    2.7756    0.1642 H   0  0  0  0  0  0  0  0  0  0  0  0
  1  7  1  0  0  0  0
  2  4  1  0  0  0  0
  2  1  1  0  0  0  0
  3  2  1  0  0  0  0
  4  5  1  0  0  0  0
  5  7  2  0  0  0  0
  5  6  1  0  0  0  0
  7  8  1  0  0  0  0
  9 10  1  6  0  0  0
  9  1  1  0  0  0  0
  9 11  1  0  0  0  0
 11 14  1  0  0  0  0
 11 13  1  0  0  0  0
 12 11  1  0  0  0  0
 15  9  1  0  0  0  0
 15 17  2  0  0  0  0
 16 15  1  0  0  0  0
 17 18  1  0  0  0  0
 19 17  1  0  0  0  0
 20 22  1  0  0  0  0
 20  4  1  0  0  0  0
 20 23  1  0  0  0  0
 21 20  1  0  0  0  0
 23 24  1  0  0  0  0
 25 23  2  0  0  0  0
 25 27  1  0  0  0  0
 26 25  1  0  0  0  0
 27 28  1  0  0  0  0
 29 27  2  0  0  0  0
 29 31  1  0  0  0  0
 30 29  1  0  0  0  0
 31 33  1  0  0  0  0
 32 31  1  0  0  0  0
 34 31  1  0  0  0  0
M  RAD  1   2   2
M  END
>  <MD_stabilization_energy>
-10.412

$$$$
/home/frits/8277563_05_4b/Syn115816/Syn115816.car
 OpenBabel10291914573D

 34 34  0  0  0  0  0  0  0  0999 V2000
   -1.7748   -0.0418    0.2574 N   0  0  0  0  0  0  0  0  0  0  0  0
   -0.6266    0.7471    0.2656 N   0  0  0  0  0  0  0  0  0  0  0  0
   -0.4208    1.0397    1.5248 C   0  0  0  0  0  0  0  0  0  0  0  0
    0.4162    1.6670    1.7994 H   0  0  0  0  0  0  0  0  0  0  0  0
   -1.3133    0.4945    2.3754 C   0  0  0  0  0  0  0  0  0  0  0  0
   -1.3701    0.5663    3.4518 H   0  0  0  0  0  0  0  0  0  0  0  0
   -2.1152   -0.1651    1.5156 C   0  0  0  0  0  0  0  0  0  0  0  0
   -2.9803   -0.7580    1.7791 H   0  0  0  0  0  0  0  0  0  0  0  0
   -2.3781   -0.5852   -0.9732 C   0  0  0  0  0  0  0  0  0  0  0  0
   -2.0550    0.0462   -1.8044 H   0  0  0  0  0  0  0  0  0  0  0  0
   -1.8921   -2.0206   -1.2163 C   0  0  0  0  0  0  0  0  0  0  0  0
   -0.8002   -2.0591   -1.2688 H   0  0  0  0  0  0  0  0  0  0  0  0
   -2.2045   -2.6873   -0.4064 H   0  0  0  0  0  0  0  0  0  0  0  0
   -2.2908   -2.4155   -2.1554 H   0  0  0  0  0  0  0  0  0  0  0  0
   -3.9135   -0.5236   -0.9413 C   0  0  0  0  0  0  0  0  0  0  0  0
   -4.3346   -0.8420   -1.8996 H   0  0  0  0  0  0  0  0  0  0  0  0
   -4.2564    0.4964   -0.7432 H   0  0  0  0  0  0  0  0  0  0  0  0
   -4.3285   -1.1709   -0.1627 H   0  0  0  0  0  0  0  0  0  0  0  0
    0.0927    1.1150   -0.9623 C   0  0  0  0  0  0  0  0  0  0  0  0
    0.1305    0.2405   -1.6185 H   0  0  0  0  0  0  0  0  0  0  0  0
   -0.5212    1.8760   -1.4564 H   0  0  0  0  0  0  0  0  0  0  0  0
    1.4907    1.6218   -0.7105 C   0  0  0  0  0  0  0  0  0  0  0  0
    1.7742    2.9358   -0.8640 C   0  0  0  0  0  0  0  0  0  0  0  0
    1.0101    3.6483   -1.1538 H   0  0  0  0  0  0  0  0  0  0  0  0
    2.7735    3.3248   -0.7029 H   0  0  0  0  0  0  0  0  0  0  0  0
    2.5475    0.6950   -0.3372 C   0  0  0  0  0  0  0  0  0  0  0  0
    3.5294    1.1332   -0.1871 H   0  0  0  0  0  0  0  0  0  0  0  0
    2.4106   -0.6418   -0.1624 C   0  0  0  0  0  0  0  0  0  0  0  0
    1.4533   -1.1310   -0.2998 H   0  0  0  0  0  0  0  0  0  0  0  0
    3.5160   -1.4858    0.2136 C   0  0  0  0  0  0  0  0  0  0  0  0
    4.4870   -1.0243    0.3568 H   0  0  0  0  0  0  0  0  0  0  0  0
    3.3917   -2.8137    0.3926 C   0  0  0  0  0  0  0  0  0  0  0  0
    2.4429   -3.3212    0.2610 H   0  0  0  0  0  0  0  0  0  0  0  0
    4.2512   -3.4098    0.6754 H   0  0  0  0  0  0  0  0  0  0  0  0
  1  2  1  0  0  0  0
  1  7  1  0  0  0  0
  2  3  1  0  0  0  0
  3  4  1  0  0  0  0
  3  5  2  0  0  0  0
  5  6  1  0  0  0  0
  7  8  1  0  0  0  0
  7  5  1  0  0  0  0
  9 15  1  0  0  0  0
  9  1  1  0  0  0  0
 10  9  1  0  0  0  0
 11  9  1  0  0  0  0
 11 13  1  0  0  0  0
 12 11  1  0  0  0  0
 14 11  1  0  0  0  0
 15 17  1  0  0  0  0
 15 18  1  0  0  0  0
 16 15  1  0  0  0  0
 19 22  1  0  0  0  0
 19  2  1  0  0  0  0
 20 19  1  0  0  0  0
 21 19  1  0  0  0  0
 22 26  1  0  0  0  0
 23 22  2  0  0  0  0
 23 25  1  0  0  0  0
 24 23  1  0  0  0  0
 26 27  1  0  0  0  0
 26 28  2  0  0  0  0
 28 30  1  0  0  0  0
 29 28  1  0  0  0  0
 30 31  1  0  0  0  0
 30 32  2  0  0  0  0
 32 34  1  0  0  0  0
 33 32  1  0  0  0  0
M  RAD  1   7   2
M  END
>  <MD_stabilization_energy>
-10.151

$$$$
/home/frits/8277563_05_4b/Syn071319/Syn071319.car
 OpenBabel10291914573D

 38 39  0  0  1  0  0  0  0  0999 V2000
    4.6554   -2.7532    0.6174 C   0  0  0  0  0  0  0  0  0  0  0  0
    5.5329   -2.1012    0.6617 H   0  0  0  0  0  0  0  0  0  0  0  0
    4.5359   -3.2327    1.5927 H   0  0  0  0  0  0  0  0  0  0  0  0
    4.8441   -3.5304   -0.1281 H   0  0  0  0  0  0  0  0  0  0  0  0
    3.4206   -1.9979    0.2655 C   0  0  0  0  0  0  0  0  0  0  0  0
    2.5014   -2.5695    0.1994 H   0  0  0  0  0  0  0  0  0  0  0  0
    3.4070   -0.6672    0.0326 C   0  0  0  0  0  0  0  0  0  0  0  0
    4.3282   -0.0974    0.0989 H   0  0  0  0  0  0  0  0  0  0  0  0
    2.2032    0.0479   -0.3068 C   0  0  0  0  0  0  0  0  0  0  0  0
    2.1934    1.3832   -0.5376 C   0  0  0  0  0  0  0  0  0  0  0  0
   -0.9053    1.1369    0.2835 N   0  0  0  0  0  0  0  0  0  0  0  0
   -1.8796    0.1490    0.4035 N   0  0  2  0  0  0  0  0  0  0  0  0
   -2.1344    0.0799    1.6865 C   0  0  0  0  0  0  0  0  0  0  0  0
   -2.8552   -0.6360    2.0552 H   0  0  0  0  0  0  0  0  0  0  0  0
   -1.4361    0.9512    2.4421 C   0  0  0  0  0  0  0  0  0  0  0  0
   -1.4585    1.1068    3.5109 H   0  0  0  0  0  0  0  0  0  0  0  0
   -0.7029    1.5751    1.4995 C   0  0  0  0  0  0  0  0  0  0  0  0
    0.0097    2.3704    1.6704 H   0  0  0  0  0  0  0  0  0  0  0  0
   -2.3953   -0.5756   -0.7709 C   0  0  0  0  0  0  0  0  0  0  0  0
   -2.4814    0.1096   -1.6205 H   0  0  0  0  0  0  0  0  0  0  0  0
   -3.6773   -1.4119   -0.5727 C   0  0  0  0  0  0  0  0  0  0  0  0
   -4.1479   -1.3628    0.4129 H   0  0  0  0  0  0  0  0  0  0  0  0
   -4.4161   -1.2441   -1.3629 H   0  0  0  0  0  0  0  0  0  0  0  0
   -2.8736   -2.6959   -0.8094 C   0  0  0  0  0  0  0  0  0  0  0  0
   -3.2085   -3.2729   -1.6770 H   0  0  0  0  0  0  0  0  0  0  0  0
   -2.7968   -3.3247    0.0832 H   0  0  0  0  0  0  0  0  0  0  0  0
   -1.6103   -1.8663   -1.0685 C   0  0  0  0  0  0  0  0  0  0  0  0
   -0.7947   -2.0861   -0.3717 H   0  0  0  0  0  0  0  0  0  0  0  0
   -1.2737   -1.9319   -2.1080 H   0  0  0  0  0  0  0  0  0  0  0  0
   -0.3255    1.5310   -1.0090 C   0  0  0  0  0  0  0  0  0  0  0  0
   -1.0523    2.2073   -1.4721 H   0  0  0  0  0  0  0  0  0  0  0  0
   -0.2459    0.6457   -1.6462 H   0  0  0  0  0  0  0  0  0  0  0  0
    1.0281    2.1831   -0.8794 C   0  0  0  0  0  0  0  0  0  0  0  0
    1.1681    3.5090   -1.1095 C   0  0  0  0  0  0  0  0  0  0  0  0
    0.3195    4.1286   -1.3771 H   0  0  0  0  0  0  0  0  0  0  0  0
    2.1318    4.0006   -1.0352 H   0  0  0  0  0  0  0  0  0  0  0  0
    1.2946   -0.5387   -0.3706 H   0  0  0  0  0  0  0  0  0  0  0  0
    3.1326    1.9229   -0.4640 H   0  0  0  0  0  0  0  0  0  0  0  0
  1  2  1  0  0  0  0
  1  3  1  0  0  0  0
  4  1  1  0  0  0  0
  5  1  1  0  0  0  0
  6  5  1  0  0  0  0
  7  8  1  0  0  0  0
  7  5  2  0  0  0  0
  9  7  1  0  0  0  0
 10 38  1  0  0  0  0
 10  9  2  0  0  0  0
 11 12  1  0  0  0  0
 11 17  1  0  0  0  0
 12 19  1  1  0  0  0
 12 13  1  0  0  0  0
 13 14  1  0  0  0  0
 13 15  1  0  0  0  0
 15 16  1  0  0  0  0
 17 18  1  0  0  0  0
 17 15  2  0  0  0  0
 19 21  1  0  0  0  0
 20 19  1  0  0  0  0
 21 22  1  0  0  0  0
 23 21  1  0  0  0  0
 24 21  1  0  0  0  0
 24 26  1  0  0  0  0
 25 24  1  0  0  0  0
 27 24  1  0  0  0  0
 27 19  1  0  0  0  0
 27 28  1  0  0  0  0
 29 27  1  0  0  0  0
 30 33  1  0  0  0  0
 30 11  1  0  0  0  0
 31 30  1  0  0  0  0
 32 30  1  0  0  0  0
 33 10  1  0  0  0  0
 34 36  1  0  0  0  0
 34 33  2  0  0  0  0
 35 34  1  0  0  0  0
 37  9  1  0  0  0  0
M  RAD  1  13   2
M  END
>  <MD_stabilization_energy>
-10.126

$$$$
/home/frits/8277563_05_4b/Syn011771/Syn011771.car
 OpenBabel10291914573D

 33 33  0  0  0  0  0  0  0  0999 V2000
   -2.5535   -0.1709    0.2379 N   0  0  0  0  0  0  0  0  0  0  0  0
   -1.3715   -0.4684    0.7382 C   0  0  0  0  0  0  0  0  0  0  0  0
   -0.9127    0.0673    1.5598 H   0  0  0  0  0  0  0  0  0  0  0  0
   -0.8058   -1.4869    0.1231 N   0  0  0  0  0  0  0  0  0  0  0  0
   -1.6636   -1.8920   -0.8373 C   0  0  0  0  0  0  0  0  0  0  0  0
   -1.3588   -2.7297   -1.4496 H   0  0  0  0  0  0  0  0  0  0  0  0
   -2.7880   -1.0486   -0.7617 C   0  0  0  0  0  0  0  0  0  0  0  0
   -3.7271   -0.9549   -1.2900 H   0  0  0  0  0  0  0  0  0  0  0  0
   -3.4433    0.8984    0.6945 C   0  0  0  0  0  0  0  0  0  0  0  0
   -4.4477    0.4667    0.7623 H   0  0  0  0  0  0  0  0  0  0  0  0
   -3.1397    1.1837    1.7082 H   0  0  0  0  0  0  0  0  0  0  0  0
   -3.4555    2.1192   -0.2406 C   0  0  0  0  0  0  0  0  0  0  0  0
   -4.2274    2.8160    0.0990 H   0  0  0  0  0  0  0  0  0  0  0  0
   -3.7223    1.8146   -1.2572 H   0  0  0  0  0  0  0  0  0  0  0  0
   -2.1134    2.8522   -0.2735 C   0  0  0  0  0  0  0  0  0  0  0  0
   -1.8108    3.1627    0.7309 H   0  0  0  0  0  0  0  0  0  0  0  0
   -2.1892    3.7480   -0.8960 H   0  0  0  0  0  0  0  0  0  0  0  0
   -1.3243    2.2215   -0.6922 H   0  0  0  0  0  0  0  0  0  0  0  0
    0.5054   -2.0489    0.4400 C   0  0  0  0  0  0  0  0  0  0  0  0
    0.5067   -3.0996    0.1315 H   0  0  0  0  0  0  0  0  0  0  0  0
    0.6247   -2.0213    1.5294 H   0  0  0  0  0  0  0  0  0  0  0  0
    1.5931   -1.3022   -0.2627 C   0  0  0  0  0  0  0  0  0  0  0  0
    1.6082   -1.3481   -1.3467 H   0  0  0  0  0  0  0  0  0  0  0  0
    2.5431   -0.5989    0.3906 C   0  0  0  0  0  0  0  0  0  0  0  0
    2.5359   -0.5557    1.4749 H   0  0  0  0  0  0  0  0  0  0  0  0
    3.5893    0.1149   -0.2961 C   0  0  0  0  0  0  0  0  0  0  0  0
    3.5989    0.0711   -1.3803 H   0  0  0  0  0  0  0  0  0  0  0  0
    4.5373    0.8211    0.3574 C   0  0  0  0  0  0  0  0  0  0  0  0
    4.5294    0.8655    1.4409 H   0  0  0  0  0  0  0  0  0  0  0  0
    5.6260    1.5646   -0.3362 C   0  0  0  0  0  0  0  0  0  0  0  0
    5.5722    2.6274   -0.0855 H   0  0  0  0  0  0  0  0  0  0  0  0
    5.5581    1.4656   -1.4237 H   0  0  0  0  0  0  0  0  0  0  0  0
    6.6005    1.1842   -0.0183 H   0  0  0  0  0  0  0  0  0  0  0  0
  1  9  1  0  0  0  0
  1  2  1  0  0  0  0
  2  3  1  0  0  0  0
  4 19  1  0  0  0  0
  4  2  1  0  0  0  0
  5  7  2  0  0  0  0
  5  4  1  0  0  0  0
  6  5  1  0  0  0  0
  7  1  1  0  0  0  0
  8  7  1  0  0  0  0
  9 10  1  0  0  0  0
  9 11  1  0  0  0  0
 12 13  1  0  0  0  0
 12  9  1  0  0  0  0
 14 12  1  0  0  0  0
 15 12  1  0  0  0  0
 15 16  1  0  0  0  0
 17 15  1  0  0  0  0
 18 15  1  0  0  0  0
 19 21  1  0  0  0  0
 20 19  1  0  0  0  0
 22 24  2  0  0  0  0
 22 19  1  0  0  0  0
 23 22  1  0  0  0  0
 24 25  1  0  0  0  0
 26 28  2  0  0  0  0
 26 24  1  0  0  0  0
 27 26  1  0  0  0  0
 28 29  1  0  0  0  0
 30 31  1  0  0  0  0
 30 33  1  0  0  0  0
 30 28  1  0  0  0  0
 32 30  1  0  0  0  0
M  RAD  1   2   2
M  END
>  <MD_stabilization_energy>
-10.120

$$$$
/home/frits/8277563_05_4c/Syn012466/Syn012466.car
 OpenBabel10291914573D

 31 31  0  0  0  0  0  0  0  0999 V2000
   -1.6700    0.0491   -0.5537 N   0  0  0  0  0  0  0  0  0  0  0  0
   -1.2585   -1.1384    0.0323 N   0  0  0  0  0  0  0  0  0  0  0  0
   -2.1139   -1.3670    0.9924 C   0  0  0  0  0  0  0  0  0  0  0  0
   -1.9994   -2.2505    1.6058 H   0  0  0  0  0  0  0  0  0  0  0  0
   -3.0786   -0.4294    1.1054 C   0  0  0  0  0  0  0  0  0  0  0  0
   -3.9013   -0.3700    1.8030 H   0  0  0  0  0  0  0  0  0  0  0  0
   -2.7343    0.4143    0.1096 C   0  0  0  0  0  0  0  0  0  0  0  0
   -3.2430    1.3282   -0.1663 H   0  0  0  0  0  0  0  0  0  0  0  0
   -0.9908    0.6955   -1.6815 C   0  0  0  0  0  0  0  0  0  0  0  0
   -1.7377    1.2912   -2.2165 H   0  0  0  0  0  0  0  0  0  0  0  0
   -0.6496   -0.0835   -2.3677 H   0  0  0  0  0  0  0  0  0  0  0  0
    0.1478    1.5692   -1.2611 C   0  0  0  0  0  0  0  0  0  0  0  0
    0.9152    1.7451   -2.0057 H   0  0  0  0  0  0  0  0  0  0  0  0
    0.2603    2.2572   -0.0242 C   0  0  0  0  0  0  0  0  0  0  0  0
    0.3728    2.9334    1.2137 C   0  0  0  0  0  0  0  0  0  0  0  0
   -0.0292    3.9318    1.3363 H   0  0  0  0  0  0  0  0  0  0  0  0
    0.8741    2.4673    2.0533 H   0  0  0  0  0  0  0  0  0  0  0  0
   -0.0949   -1.9150   -0.4013 C   0  0  0  0  0  0  0  0  0  0  0  0
   -0.2182   -2.9294   -0.0083 H   0  0  0  0  0  0  0  0  0  0  0  0
   -0.1170   -1.9843   -1.4928 H   0  0  0  0  0  0  0  0  0  0  0  0
    1.1774   -1.3314    0.1204 C   0  0  0  0  0  0  0  0  0  0  0  0
    1.2354   -1.1688    1.1903 H   0  0  0  0  0  0  0  0  0  0  0  0
    2.2243   -1.0169   -0.6798 C   0  0  0  0  0  0  0  0  0  0  0  0
    2.1309   -1.2006   -1.7444 H   0  0  0  0  0  0  0  0  0  0  0  0
    3.5322   -0.4193   -0.2525 C   0  0  0  0  0  0  0  0  0  0  0  0
    3.6812    0.5118   -0.8068 H   0  0  0  0  0  0  0  0  0  0  0  0
    4.3362   -1.0974   -0.5530 H   0  0  0  0  0  0  0  0  0  0  0  0
    3.6710   -0.1244    1.2419 C   0  0  0  0  0  0  0  0  0  0  0  0
    4.6511    0.3133    1.4507 H   0  0  0  0  0  0  0  0  0  0  0  0
    3.5777   -1.0393    1.8345 H   0  0  0  0  0  0  0  0  0  0  0  0
    2.9075    0.5841    1.5764 H   0  0  0  0  0  0  0  0  0  0  0  0
  1  2  1  0  0  0  0
  1  7  1  0  0  0  0
  2  3  1  0  0  0  0
  3  5  2  0  0  0  0
  3  4  1  0  0  0  0
  5  6  1  0  0  0  0
  7  5  1  0  0  0  0
  8  7  1  0  0  0  0
  9 12  1  0  0  0  0
  9  1  1  0  0  0  0
 10  9  1  0  0  0  0
 11  9  1  0  0  0  0
 12 14  2  0  0  0  0
 13 12  1  0  0  0  0
 14 15  2  0  0  0  0
 15 16  1  0  0  0  0
 15 17  1  0  0  0  0
 18 19  1  0  0  0  0
 18  2  1  0  0  0  0
 18 21  1  0  0  0  0
 20 18  1  0  0  0  0
 21 22  1  0  0  0  0
 23 25  1  0  0  0  0
 23 21  2  0  0  0  0
 24 23  1  0  0  0  0
 25 28  1  0  0  0  0
 26 25  1  0  0  0  0
 27 25  1  0  0  0  0
 28 29  1  0  0  0  0
 28 31  1  0  0  0  0
 28 30  1  0  0  0  0
M  END
>  <MD_stabilization_energy>
-10.114

$$$$
/home/frits/8277563_05_4c/Syn197743/Syn197743.car
 OpenBabel10291914573D

 34 34  0  0  0  0  0  0  0  0999 V2000
   -2.2146    0.0733    0.5670 N   0  0  0  0  0  0  0  0  0  0  0  0
   -1.8767   -0.7694   -0.4804 N   0  0  0  0  0  0  0  0  0  0  0  0
   -2.7741   -1.7181   -0.4675 C   0  0  0  0  0  0  0  0  0  0  0  0
   -2.7207   -2.5089   -1.2037 H   0  0  0  0  0  0  0  0  0  0  0  0
   -3.6978   -1.5887    0.5084 C   0  0  0  0  0  0  0  0  0  0  0  0
   -4.5406   -2.2215    0.7457 H   0  0  0  0  0  0  0  0  0  0  0  0
   -3.2811   -0.4527    1.1070 C   0  0  0  0  0  0  0  0  0  0  0  0
   -3.7398    0.0336    1.9574 H   0  0  0  0  0  0  0  0  0  0  0  0
   -1.4714    1.2833    0.9243 C   0  0  0  0  0  0  0  0  0  0  0  0
   -0.4028    1.0721    0.8335 H   0  0  0  0  0  0  0  0  0  0  0  0
   -1.6746    1.4883    1.9805 H   0  0  0  0  0  0  0  0  0  0  0  0
   -1.9015    2.4494    0.0951 C   0  0  0  0  0  0  0  0  0  0  0  0
   -2.9526    2.7149    0.0979 H   0  0  0  0  0  0  0  0  0  0  0  0
   -1.0504    3.1921   -0.6367 C   0  0  0  0  0  0  0  0  0  0  0  0
   -1.4147    4.0328   -1.2150 H   0  0  0  0  0  0  0  0  0  0  0  0
    0.0112    2.9753   -0.6664 H   0  0  0  0  0  0  0  0  0  0  0  0
   -0.7313   -0.5614   -1.3682 C   0  0  0  0  0  0  0  0  0  0  0  0
   -0.9459   -1.0876   -2.3041 H   0  0  0  0  0  0  0  0  0  0  0  0
   -0.6656    0.5046   -1.6015 H   0  0  0  0  0  0  0  0  0  0  0  0
    0.5260   -1.1002   -0.7663 C   0  0  0  0  0  0  0  0  0  0  0  0
    0.5316   -2.1480   -0.4845 H   0  0  0  0  0  0  0  0  0  0  0  0
    1.6333   -0.3492   -0.5773 C   0  0  0  0  0  0  0  0  0  0  0  0
    1.6152    0.6927   -0.8712 H   0  0  0  0  0  0  0  0  0  0  0  0
    2.8409   -0.8875    0.0049 C   0  0  0  0  0  0  0  0  0  0  0  0
    2.7970   -1.9398    0.2676 H   0  0  0  0  0  0  0  0  0  0  0  0
    3.9987   -0.2099    0.2470 C   0  0  0  0  0  0  0  0  0  0  0  0
    4.2342    1.2433   -0.0496 C   0  0  0  0  0  0  0  0  0  0  0  0
    4.4879    1.7806    0.8689 H   0  0  0  0  0  0  0  0  0  0  0  0
    5.0646    1.3563   -0.7528 H   0  0  0  0  0  0  0  0  0  0  0  0
    3.3678    1.7414   -0.4873 H   0  0  0  0  0  0  0  0  0  0  0  0
    5.1667   -0.9223    0.8590 C   0  0  0  0  0  0  0  0  0  0  0  0
    6.0319   -0.8838    0.1906 H   0  0  0  0  0  0  0  0  0  0  0  0
    5.4428   -0.4580    1.8104 H   0  0  0  0  0  0  0  0  0  0  0  0
    4.9473   -1.9760    1.0562 H   0  0  0  0  0  0  0  0  0  0  0  0
  1  9  1  0  0  0  0
  1  7  1  0  0  0  0
  2  3  1  0  0  0  0
  2  1  1  0  0  0  0
  3  5  2  0  0  0  0
  4  3  1  0  0  0  0
  5  6  1  0  0  0  0
  5  7  1  0  0  0  0
  7  8  1  0  0  0  0
  9 11  1  0  0  0  0
 10  9  1  0  0  0  0
 12 13  1  0  0  0  0
 12  9  1  0  0  0  0
 14 12  2  0  0  0  0
 15 14  1  0  0  0  0
 16 14  1  0  0  0  0
 17 20  1  0  0  0  0
 17  2  1  0  0  0  0
 18 17  1  0  0  0  0
 19 17  1  0  0  0  0
 20 22  2  0  0  0  0
 20 21  1  0  0  0  0
 22 24  1  0  0  0  0
 23 22  1  0  0  0  0
 24 26  2  0  0  0  0
 24 25  1  0  0  0  0
 26 31  1  0  0  0  0
 27 26  1  0  0  0  0
 27 28  1  0  0  0  0
 29 27  1  0  0  0  0
 30 27  1  0  0  0  0
 31 34  1  0  0  0  0
 31 33  1  0  0  0  0
 32 31  1  0  0  0  0
M  RAD  1   7   2
M  END
>  <MD_stabilization_energy>
-10.093

$$$$
/home/frits/8277563_05_4c/Syn007445/Syn007445.car
 OpenBabel10291914573D

 31 31  0  0  0  0  0  0  0  0999 V2000
   -1.7023    0.6714    0.1641 N   0  0  0  0  0  0  0  0  0  0  0  0
   -1.5075   -0.4739   -0.5941 N   0  0  0  0  0  0  0  0  0  0  0  0
   -2.3083   -1.3705   -0.0829 C   0  0  0  0  0  0  0  0  0  0  0  0
   -2.3375   -2.3623   -0.5138 H   0  0  0  0  0  0  0  0  0  0  0  0
   -3.0283   -0.9286    0.9700 C   0  0  0  0  0  0  0  0  0  0  0  0
   -3.7541   -1.4525    1.5748 H   0  0  0  0  0  0  0  0  0  0  0  0
   -2.5950    0.3469    1.0605 C   0  0  0  0  0  0  0  0  0  0  0  0
   -2.9159    1.0864    1.7818 H   0  0  0  0  0  0  0  0  0  0  0  0
   -1.0155    1.9443   -0.0676 C   0  0  0  0  0  0  0  0  0  0  0  0
   -1.0652    2.1693   -1.1372 H   0  0  0  0  0  0  0  0  0  0  0  0
   -1.5852    2.7203    0.4538 H   0  0  0  0  0  0  0  0  0  0  0  0
    0.3824    1.9177    0.4577 C   0  0  0  0  0  0  0  0  0  0  0  0
    0.5167    1.6625    1.5035 H   0  0  0  0  0  0  0  0  0  0  0  0
    1.4624    2.2004   -0.3030 C   0  0  0  0  0  0  0  0  0  0  0  0
    1.3332    2.4607   -1.3476 H   0  0  0  0  0  0  0  0  0  0  0  0
    2.8588    2.1676    0.2143 C   0  0  0  0  0  0  0  0  0  0  0  0
    3.3204    3.1533    0.1105 H   0  0  0  0  0  0  0  0  0  0  0  0
    3.4518    1.4473   -0.3558 H   0  0  0  0  0  0  0  0  0  0  0  0
    2.8956    1.8808    1.2695 H   0  0  0  0  0  0  0  0  0  0  0  0
   -0.5823   -0.5715   -1.7282 C   0  0  0  0  0  0  0  0  0  0  0  0
   -0.5455    0.3973   -2.2315 H   0  0  0  0  0  0  0  0  0  0  0  0
   -1.0236   -1.2812   -2.4356 H   0  0  0  0  0  0  0  0  0  0  0  0
    0.7998   -1.0284   -1.3660 C   0  0  0  0  0  0  0  0  0  0  0  0
    1.4905   -1.0979   -2.1993 H   0  0  0  0  0  0  0  0  0  0  0  0
    1.2480   -1.3474   -0.1283 C   0  0  0  0  0  0  0  0  0  0  0  0
    0.5928   -1.2878    0.7331 H   0  0  0  0  0  0  0  0  0  0  0  0
    2.6043   -1.7663    0.1160 C   0  0  0  0  0  0  0  0  0  0  0  0
    3.2798   -1.8351   -0.7297 H   0  0  0  0  0  0  0  0  0  0  0  0
    3.0632   -2.0691    1.3440 C   0  0  0  0  0  0  0  0  0  0  0  0
    2.4277   -2.0135    2.2205 H   0  0  0  0  0  0  0  0  0  0  0  0
    4.0924   -2.3783    1.4819 H   0  0  0  0  0  0  0  0  0  0  0  0
  1  7  1  0  0  0  0
  2  3  1  0  0  0  0
  2  1  1  0  0  0  0
  3  5  1  0  0  0  0
  4  3  1  0  0  0  0
  5  7  2  0  0  0  0
  5  6  1  0  0  0  0
  7  8  1  0  0  0  0
  9  1  1  0  0  0  0
  9 11  1  0  0  0  0
  9 12  1  0  0  0  0
 10  9  1  0  0  0  0
 12 13  1  0  0  0  0
 14 16  1  0  0  0  0
 14 12  2  0  0  0  0
 15 14  1  0  0  0  0
 16 19  1  0  0  0  0
 17 16  1  0  0  0  0
 18 16  1  0  0  0  0
 20 23  1  0  0  0  0
 20  2  1  0  0  0  0
 21 20  1  0  0  0  0
 22 20  1  0  0  0  0
 23 25  2  0  0  0  0
 24 23  1  0  0  0  0
 25 27  1  0  0  0  0
 25 26  1  0  0  0  0
 27 29  2  0  0  0  0
 28 27  1  0  0  0  0
 29 31  1  0  0  0  0
 29 30  1  0  0  0  0
M  RAD  1   3   2
M  END
>  <MD_stabilization_energy>
-10.081

$$$$
/home/frits/8277563_05_4c/Syn064408/Syn064408.car
 OpenBabel10291914573D

 37 37  0  0  0  0  0  0  0  0999 V2000
    1.3786   -1.5461   -0.0039 N   0  0  0  0  0  0  0  0  0  0  0  0
    0.4207   -1.1226    0.7946 C   0  0  0  0  0  0  0  0  0  0  0  0
    0.5982   -0.5530    1.6984 H   0  0  0  0  0  0  0  0  0  0  0  0
   -0.7785   -1.4495    0.3593 N   0  0  0  0  0  0  0  0  0  0  0  0
   -0.6052   -2.1420   -0.7865 C   0  0  0  0  0  0  0  0  0  0  0  0
   -1.4955   -2.4927   -1.2902 H   0  0  0  0  0  0  0  0  0  0  0  0
    0.7815   -2.2034   -1.0203 C   0  0  0  0  0  0  0  0  0  0  0  0
    1.4252   -2.6223   -1.7817 H   0  0  0  0  0  0  0  0  0  0  0  0
    2.8052   -1.3037    0.1958 C   0  0  0  0  0  0  0  0  0  0  0  0
    3.0124   -1.3969    1.2682 H   0  0  0  0  0  0  0  0  0  0  0  0
    3.3599   -2.0937   -0.3213 H   0  0  0  0  0  0  0  0  0  0  0  0
    3.1930    0.0379   -0.3373 C   0  0  0  0  0  0  0  0  0  0  0  0
    3.1432    0.1803   -1.4117 H   0  0  0  0  0  0  0  0  0  0  0  0
    3.5991    1.0558    0.4522 C   0  0  0  0  0  0  0  0  0  0  0  0
    3.6546    0.9174    1.5262 H   0  0  0  0  0  0  0  0  0  0  0  0
    3.9820    2.3959   -0.0734 C   0  0  0  0  0  0  0  0  0  0  0  0
    5.0165    2.6231    0.1979 H   0  0  0  0  0  0  0  0  0  0  0  0
    3.8947    2.4463   -1.1629 H   0  0  0  0  0  0  0  0  0  0  0  0
    3.3353    3.1653    0.3571 H   0  0  0  0  0  0  0  0  0  0  0  0
   -2.0370   -1.0861    1.0097 C   0  0  0  0  0  0  0  0  0  0  0  0
   -1.9429   -1.3638    2.0660 H   0  0  0  0  0  0  0  0  0  0  0  0
   -2.8331   -1.7053    0.5826 H   0  0  0  0  0  0  0  0  0  0  0  0
   -2.3409    0.3790    0.8422 C   0  0  0  0  0  0  0  0  0  0  0  0
   -2.4716    1.1974    1.9109 C   0  0  0  0  0  0  0  0  0  0  0  0
   -2.3623    0.8266    2.9236 H   0  0  0  0  0  0  0  0  0  0  0  0
   -2.6959    2.2514    1.7893 H   0  0  0  0  0  0  0  0  0  0  0  0
   -2.4929    0.8891   -0.5092 C   0  0  0  0  0  0  0  0  0  0  0  0
   -1.6268    1.7722   -1.0809 C   0  0  0  0  0  0  0  0  0  0  0  0
   -1.8278    2.1128   -2.0908 H   0  0  0  0  0  0  0  0  0  0  0  0
   -0.3823    2.3320   -0.4722 C   0  0  0  0  0  0  0  0  0  0  0  0
    0.4773    2.0967   -1.1054 H   0  0  0  0  0  0  0  0  0  0  0  0
   -0.1790    1.9366    0.5254 H   0  0  0  0  0  0  0  0  0  0  0  0
   -0.4626    3.4196   -0.3959 H   0  0  0  0  0  0  0  0  0  0  0  0
   -3.6984    0.4039   -1.2575 C   0  0  0  0  0  0  0  0  0  0  0  0
   -4.6102    0.6003   -0.6855 H   0  0  0  0  0  0  0  0  0  0  0  0
   -3.8029    0.9045   -2.2248 H   0  0  0  0  0  0  0  0  0  0  0  0
   -3.6345   -0.6711   -1.4482 H   0  0  0  0  0  0  0  0  0  0  0  0
  1  9  1  0  0  0  0
  1  2  1  0  0  0  0
  2  3  1  0  0  0  0
  4  2  1  0  0  0  0
  4 20  1  0  0  0  0
  5  4  1  0  0  0  0
  6  5  1  0  0  0  0
  7  5  2  0  0  0  0
  7  1  1  0  0  0  0
  8  7  1  0  0  0  0
  9 10  1  0  0  0  0
 11  9  1  0  0  0  0
 12  9  1  0  0  0  0
 12 14  2  0  0  0  0
 13 12  1  0  0  0  0
 14 15  1  0  0  0  0
 16 17  1  0  0  0  0
 16 19  1  0  0  0  0
 16 14  1  0  0  0  0
 18 16  1  0  0  0  0
 20 21  1  0  0  0  0
 22 20  1  0  0  0  0
 23 20  1  0  0  0  0
 23 24  2  0  0  0  0
 24 25  1  0  0  0  0
 26 24  1  0  0  0  0
 27 23  1  0  0  0  0
 28 27  2  0  0  0  0
 28 30  1  0  0  0  0
 29 28  1  0  0  0  0
 30 33  1  0  0  0  0
 30 32  1  0  0  0  0
 31 30  1  0  0  0  0
 34 35  1  0  0  0  0
 34 27  1  0  0  0  0
 36 34  1  0  0  0  0
 37 34  1  0  0  0  0
M  RAD  1   2   2
M  END
>  <MD_stabilization_energy>
-10.071

$$$$
/home/frits/8277563_05_4c/Syn195295/Syn195295.car
 OpenBabel10291914573D

 32 32  0  0  0  0  0  0  0  0999 V2000
   -2.4191    0.1857   -0.0259 N   0  0  0  0  0  0  0  0  0  0  0  0
   -1.5525    0.8320    0.7268 C   0  0  0  0  0  0  0  0  0  0  0  0
   -1.3992    0.6283    1.7791 H   0  0  0  0  0  0  0  0  0  0  0  0
   -0.8793    1.7411    0.0511 N   0  0  0  0  0  0  0  0  0  0  0  0
   -1.3379    1.7071   -1.2187 C   0  0  0  0  0  0  0  0  0  0  0  0
   -0.8930    2.3978   -1.9220 H   0  0  0  0  0  0  0  0  0  0  0  0
   -2.3260    0.7058   -1.2686 C   0  0  0  0  0  0  0  0  0  0  0  0
   -2.9739    0.2882   -2.0272 H   0  0  0  0  0  0  0  0  0  0  0  0
   -3.2958   -0.9010    0.4124 C   0  0  0  0  0  0  0  0  0  0  0  0
   -3.4908   -0.7753    1.4832 H   0  0  0  0  0  0  0  0  0  0  0  0
   -4.2478   -0.7826   -0.1162 H   0  0  0  0  0  0  0  0  0  0  0  0
   -2.7202   -2.2549    0.1390 C   0  0  0  0  0  0  0  0  0  0  0  0
   -3.4312   -3.0604   -0.0057 H   0  0  0  0  0  0  0  0  0  0  0  0
   -1.3407   -2.5900    0.1775 C   0  0  0  0  0  0  0  0  0  0  0  0
    0.0374   -2.9100    0.2151 C   0  0  0  0  0  0  0  0  0  0  0  0
    0.4839   -3.5178   -0.5626 H   0  0  0  0  0  0  0  0  0  0  0  0
    0.6641   -2.5638    1.0281 H   0  0  0  0  0  0  0  0  0  0  0  0
    0.1627    2.6123    0.5965 C   0  0  0  0  0  0  0  0  0  0  0  0
    0.1560    3.5397    0.0140 H   0  0  0  0  0  0  0  0  0  0  0  0
   -0.1267    2.8648    1.6223 H   0  0  0  0  0  0  0  0  0  0  0  0
    1.5397    2.0136    0.5882 C   0  0  0  0  0  0  0  0  0  0  0  0
    2.3092    2.6321    1.0378 H   0  0  0  0  0  0  0  0  0  0  0  0
    1.8939    0.8054    0.0872 C   0  0  0  0  0  0  0  0  0  0  0  0
    1.1601    0.1554   -0.3747 H   0  0  0  0  0  0  0  0  0  0  0  0
    3.2482    0.3163    0.1356 C   0  0  0  0  0  0  0  0  0  0  0  0
    3.9965    0.9531    0.5963 H   0  0  0  0  0  0  0  0  0  0  0  0
    3.6043   -0.8871   -0.3644 C   0  0  0  0  0  0  0  0  0  0  0  0
    2.8587   -1.5247   -0.8262 H   0  0  0  0  0  0  0  0  0  0  0  0
    4.9987   -1.4095   -0.3218 C   0  0  0  0  0  0  0  0  0  0  0  0
    5.6833   -0.7043    0.1589 H   0  0  0  0  0  0  0  0  0  0  0  0
    5.0293   -2.3498    0.2354 H   0  0  0  0  0  0  0  0  0  0  0  0
    5.3590   -1.5982   -1.3367 H   0  0  0  0  0  0  0  0  0  0  0  0
  1  9  1  0  0  0  0
  1  2  1  0  0  0  0
  2  3  1  0  0  0  0
  4 18  1  0  0  0  0
  4  2  1  0  0  0  0
  5  4  1  0  0  0  0
  6  5  1  0  0  0  0
  7  5  2  0  0  0  0
  7  1  1  0  0  0  0
  8  7  1  0  0  0  0
  9 10  1  0  0  0  0
 11  9  1  0  0  0  0
 12 14  2  0  0  0  0
 12  9  1  0  0  0  0
 13 12  1  0  0  0  0
 14 15  2  0  0  0  0
 15 17  1  0  0  0  0
 16 15  1  0  0  0  0
 18 20  1  0  0  0  0
 19 18  1  0  0  0  0
 21 18  1  0  0  0  0
 21 22  1  0  0  0  0
 23 25  1  0  0  0  0
 23 21  2  0  0  0  0
 24 23  1  0  0  0  0
 25 26  1  0  0  0  0
 27 29  1  0  0  0  0
 27 25  2  0  0  0  0
 28 27  1  0  0  0  0
 29 30  1  0  0  0  0
 29 31  1  0  0  0  0
 32 29  1  0  0  0  0
M  END
>  <MD_stabilization_energy>
-10.054

$$$$
/home/frits/8277563_05_4b/Syn058028/Syn058028.car
 OpenBabel10291914573D

 36 36  0  0  1  0  0  0  0  0999 V2000
   -0.4153   -1.4975    0.0228 N   0  0  0  0  0  0  0  0  0  0  0  0
   -1.0222   -0.5280   -0.6308 C   0  0  0  0  0  0  0  0  0  0  0  0
   -0.5968   -0.0372   -1.4973 H   0  0  0  0  0  0  0  0  0  0  0  0
   -2.1956   -0.2213   -0.1116 N   0  0  0  0  0  0  0  0  0  0  0  0
   -2.3735   -1.0434    0.9489 C   0  0  0  0  0  0  0  0  0  0  0  0
   -3.2938   -0.9371    1.5066 H   0  0  0  0  0  0  0  0  0  0  0  0
   -1.2312   -1.8602    1.0342 C   0  0  0  0  0  0  0  0  0  0  0  0
   -0.8885   -2.6538    1.6842 H   0  0  0  0  0  0  0  0  0  0  0  0
   -3.0828    0.8258   -0.6424 C   0  0  2  0  0  0  0  0  0  0  0  0
   -2.5751    1.2641   -1.5100 H   0  0  0  0  0  0  0  0  0  0  0  0
   -3.3494    1.9486    0.3880 C   0  0  0  0  0  0  0  0  0  0  0  0
   -3.8206    1.5411    1.2881 H   0  0  0  0  0  0  0  0  0  0  0  0
   -4.0529    2.6726   -0.0354 H   0  0  0  0  0  0  0  0  0  0  0  0
   -2.0750    2.6942    0.7901 C   0  0  0  0  0  0  0  0  0  0  0  0
   -2.3177    3.5132    1.4728 H   0  0  0  0  0  0  0  0  0  0  0  0
   -1.5774    3.1207   -0.0858 H   0  0  0  0  0  0  0  0  0  0  0  0
   -1.3682    2.0337    1.3000 H   0  0  0  0  0  0  0  0  0  0  0  0
   -4.4034    0.2154   -1.1384 C   0  0  0  0  0  0  0  0  0  0  0  0
   -4.2150   -0.5747   -1.8715 H   0  0  0  0  0  0  0  0  0  0  0  0
   -5.0302    0.9755   -1.6145 H   0  0  0  0  0  0  0  0  0  0  0  0
   -4.9752   -0.2266   -0.3166 H   0  0  0  0  0  0  0  0  0  0  0  0
    0.8954   -2.0542   -0.3052 C   0  0  0  0  0  0  0  0  0  0  0  0
    0.9260   -3.0859    0.0608 H   0  0  0  0  0  0  0  0  0  0  0  0
    0.9796   -2.0856   -1.3977 H   0  0  0  0  0  0  0  0  0  0  0  0
    1.9908   -1.2514    0.3191 C   0  0  0  0  0  0  0  0  0  0  0  0
    2.0404   -1.2352    1.4030 H   0  0  0  0  0  0  0  0  0  0  0  0
    2.9076   -0.5715   -0.4029 C   0  0  0  0  0  0  0  0  0  0  0  0
    2.8661   -0.5904   -1.4871 H   0  0  0  0  0  0  0  0  0  0  0  0
    3.9619    0.1966    0.2086 C   0  0  0  0  0  0  0  0  0  0  0  0
    4.0059    0.2150    1.2928 H   0  0  0  0  0  0  0  0  0  0  0  0
    4.8768    0.8792   -0.5136 C   0  0  0  0  0  0  0  0  0  0  0  0
    4.8346    0.8615   -1.5971 H   0  0  0  0  0  0  0  0  0  0  0  0
    5.9733    1.6780    0.1018 C   0  0  0  0  0  0  0  0  0  0  0  0
    5.8932    2.7239   -0.2068 H   0  0  0  0  0  0  0  0  0  0  0  0
    6.9440    1.2954   -0.2250 H   0  0  0  0  0  0  0  0  0  0  0  0
    5.9408    1.6401    1.1947 H   0  0  0  0  0  0  0  0  0  0  0  0
  1  7  1  0  0  0  0
  2  4  1  0  0  0  0
  2  1  1  0  0  0  0
  3  2  1  0  0  0  0
  4  5  1  0  0  0  0
  5  7  2  0  0  0  0
  5  6  1  0  0  0  0
  7  8  1  0  0  0  0
  9 10  1  6  0  0  0
  9  4  1  0  0  0  0
  9 11  1  0  0  0  0
 11 14  1  0  0  0  0
 11 12  1  0  0  0  0
 13 11  1  0  0  0  0
 14 17  1  0  0  0  0
 14 15  1  0  0  0  0
 16 14  1  0  0  0  0
 18  9  1  0  0  0  0
 18 21  1  0  0  0  0
 19 18  1  0  0  0  0
 20 18  1  0  0  0  0
 22  1  1  0  0  0  0
 22 23  1  0  0  0  0
 22 25  1  0  0  0  0
 24 22  1  0  0  0  0
 25 26  1  0  0  0  0
 27 29  1  0  0  0  0
 27 25  2  0  0  0  0
 28 27  1  0  0  0  0
 29 30  1  0  0  0  0
 31 33  1  0  0  0  0
 31 29  2  0  0  0  0
 32 31  1  0  0  0  0
 33 36  1  0  0  0  0
 34 33  1  0  0  0  0
 35 33  1  0  0  0  0
M  RAD  1   2   2
M  END
>  <MD_stabilization_energy>
-10.045

$$$$
/home/frits/8277563_05_4c/Syn186815/Syn186815.car
 OpenBabel10291914573D

 32 32  0  0  0  0  0  0  0  0999 V2000
   -2.3840   -0.5402    0.2845 N   0  0  0  0  0  0  0  0  0  0  0  0
   -1.1851   -0.7951    0.7673 C   0  0  0  0  0  0  0  0  0  0  0  0
   -0.7876   -0.3366    1.6641 H   0  0  0  0  0  0  0  0  0  0  0  0
   -0.5182   -1.6583    0.0286 N   0  0  0  0  0  0  0  0  0  0  0  0
   -1.3238   -2.0015   -0.9989 C   0  0  0  0  0  0  0  0  0  0  0  0
   -0.9328   -2.7099   -1.7165 H   0  0  0  0  0  0  0  0  0  0  0  0
   -2.5232   -1.2833   -0.8343 C   0  0  0  0  0  0  0  0  0  0  0  0
   -3.4589   -1.1967   -1.3697 H   0  0  0  0  0  0  0  0  0  0  0  0
   -3.3615    0.3872    0.8557 C   0  0  0  0  0  0  0  0  0  0  0  0
   -4.3528   -0.0536    0.7052 H   0  0  0  0  0  0  0  0  0  0  0  0
   -3.1855    0.4516    1.9351 H   0  0  0  0  0  0  0  0  0  0  0  0
   -3.3019    1.7453    0.2313 C   0  0  0  0  0  0  0  0  0  0  0  0
   -4.2307    2.3037    0.2004 H   0  0  0  0  0  0  0  0  0  0  0  0
   -2.1196    2.4038   -0.1986 C   0  0  0  0  0  0  0  0  0  0  0  0
   -0.9337    3.0466   -0.6268 C   0  0  0  0  0  0  0  0  0  0  0  0
   -0.9440    3.7085   -1.4843 H   0  0  0  0  0  0  0  0  0  0  0  0
   -0.0002    2.8950   -0.0985 H   0  0  0  0  0  0  0  0  0  0  0  0
    0.8425   -2.1202    0.2932 C   0  0  0  0  0  0  0  0  0  0  0  0
    0.9370   -2.2731    1.3746 H   0  0  0  0  0  0  0  0  0  0  0  0
    0.9716   -3.0927   -0.1936 H   0  0  0  0  0  0  0  0  0  0  0  0
    1.8467   -1.1429   -0.2280 C   0  0  0  0  0  0  0  0  0  0  0  0
    1.8830   -1.0114   -1.3035 H   0  0  0  0  0  0  0  0  0  0  0  0
    2.6836   -0.4489    0.5798 C   0  0  0  0  0  0  0  0  0  0  0  0
    2.6199   -0.6140    1.6508 H   0  0  0  0  0  0  0  0  0  0  0  0
    3.6745    0.5174    0.1416 C   0  0  0  0  0  0  0  0  0  0  0  0
    4.4549    1.1458    1.0499 C   0  0  0  0  0  0  0  0  0  0  0  0
    5.2013    1.8716    0.7471 H   0  0  0  0  0  0  0  0  0  0  0  0
    4.3642    0.9470    2.1119 H   0  0  0  0  0  0  0  0  0  0  0  0
    3.8203    0.8113   -1.3224 C   0  0  0  0  0  0  0  0  0  0  0  0
    2.8847    1.2026   -1.7332 H   0  0  0  0  0  0  0  0  0  0  0  0
    4.5985    1.5576   -1.5092 H   0  0  0  0  0  0  0  0  0  0  0  0
    4.0942   -0.0936   -1.8730 H   0  0  0  0  0  0  0  0  0  0  0  0
  1  2  1  0  0  0  0
  1  9  1  0  0  0  0
  2  3  1  0  0  0  0
  4 18  1  0  0  0  0
  4  2  1  0  0  0  0
  5  7  2  0  0  0  0
  5  4  1  0  0  0  0
  6  5  1  0  0  0  0
  7  1  1  0  0  0  0
  8  7  1  0  0  0  0
  9 11  1  0  0  0  0
 10  9  1  0  0  0  0
 12  9  1  0  0  0  0
 13 12  1  0  0  0  0
 14 12  2  0  0  0  0
 15 14  2  0  0  0  0
 15 17  1  0  0  0  0
 16 15  1  0  0  0  0
 18 19  1  0  0  0  0
 20 18  1  0  0  0  0
 21 18  1  0  0  0  0
 21 23  2  0  0  0  0
 22 21  1  0  0  0  0
 23 24  1  0  0  0  0
 25 23  1  0  0  0  0
 25 26  2  0  0  0  0
 26 28  1  0  0  0  0
 27 26  1  0  0  0  0
 29 25  1  0  0  0  0
 30 29  1  0  0  0  0
 31 29  1  0  0  0  0
 32 29  1  0  0  0  0
M  END
>  <MD_stabilization_energy>
-10.021

$$$$
/home/frits/8277563_05_4b/Syn090670/Syn090670.car
 OpenBabel10291914573D

 34 34  0  0  0  0  0  0  0  0999 V2000
    6.9630    0.1185   -0.7883 C   0  0  0  0  0  0  0  0  0  0  0  0
    7.7280    0.0441   -0.0107 H   0  0  0  0  0  0  0  0  0  0  0  0
    7.2755    0.8802   -1.5077 H   0  0  0  0  0  0  0  0  0  0  0  0
    6.9094   -0.8424   -1.3087 H   0  0  0  0  0  0  0  0  0  0  0  0
    5.6550    0.4948   -0.1828 C   0  0  0  0  0  0  0  0  0  0  0  0
    5.6184    1.4363    0.3541 H   0  0  0  0  0  0  0  0  0  0  0  0
    4.5469   -0.2722   -0.2762 C   0  0  0  0  0  0  0  0  0  0  0  0
    4.5849   -1.2141   -0.8136 H   0  0  0  0  0  0  0  0  0  0  0  0
    3.2888    0.1062    0.3155 C   0  0  0  0  0  0  0  0  0  0  0  0
    2.1819   -0.6617    0.2208 C   0  0  0  0  0  0  0  0  0  0  0  0
   -2.5571   -0.6289    0.3207 N   0  0  0  0  0  0  0  0  0  0  0  0
   -2.8516    0.4763   -0.4624 N   0  0  0  0  0  0  0  0  0  0  0  0
   -3.8434    0.1069   -1.2275 C   0  0  0  0  0  0  0  0  0  0  0  0
   -4.2559    0.8108   -1.9378 H   0  0  0  0  0  0  0  0  0  0  0  0
   -4.2500   -1.1645   -1.0258 C   0  0  0  0  0  0  0  0  0  0  0  0
   -5.0383   -1.7196   -1.5131 H   0  0  0  0  0  0  0  0  0  0  0  0
   -3.4025   -1.5530   -0.0495 C   0  0  0  0  0  0  0  0  0  0  0  0
   -3.3685   -2.5240    0.4261 H   0  0  0  0  0  0  0  0  0  0  0  0
   -2.1457    1.7575   -0.3809 C   0  0  0  0  0  0  0  0  0  0  0  0
   -1.0987    1.5672   -0.1354 H   0  0  0  0  0  0  0  0  0  0  0  0
   -2.1710    2.2048   -1.3799 H   0  0  0  0  0  0  0  0  0  0  0  0
   -2.7928    2.6984    0.6337 C   0  0  0  0  0  0  0  0  0  0  0  0
   -3.8318    2.9069    0.3624 H   0  0  0  0  0  0  0  0  0  0  0  0
   -2.2509    3.6472    0.6741 H   0  0  0  0  0  0  0  0  0  0  0  0
   -2.7945    2.2588    1.6349 H   0  0  0  0  0  0  0  0  0  0  0  0
   -1.4951   -0.6659    1.3283 C   0  0  0  0  0  0  0  0  0  0  0  0
   -1.4593    0.3051    1.8305 H   0  0  0  0  0  0  0  0  0  0  0  0
   -1.7838   -1.4110    2.0768 H   0  0  0  0  0  0  0  0  0  0  0  0
   -0.1857   -1.0469    0.7166 C   0  0  0  0  0  0  0  0  0  0  0  0
   -0.1424   -1.9911    0.1840 H   0  0  0  0  0  0  0  0  0  0  0  0
    0.9240   -0.2826    0.8122 C   0  0  0  0  0  0  0  0  0  0  0  0
    0.8881    0.6586    1.3510 H   0  0  0  0  0  0  0  0  0  0  0  0
    3.2527    1.0484    0.8531 H   0  0  0  0  0  0  0  0  0  0  0  0
    2.2193   -1.6038   -0.3170 H   0  0  0  0  0  0  0  0  0  0  0  0
  1  5  1  0  0  0  0
  1  2  1  0  0  0  0
  3  1  1  0  0  0  0
  4  1  1  0  0  0  0
  5  6  1  0  0  0  0
  7  5  2  0  0  0  0
  7  9  1  0  0  0  0
  8  7  1  0  0  0  0
  9 33  1  0  0  0  0
 10  9  2  0  0  0  0
 10 31  1  0  0  0  0
 11 26  1  0  0  0  0
 12 19  1  0  0  0  0
 12 11  1  0  0  0  0
 13 15  2  0  0  0  0
 13 12  1  0  0  0  0
 14 13  1  0  0  0  0
 15 17  1  0  0  0  0
 16 15  1  0  0  0  0
 17 11  1  0  0  0  0
 17 18  1  0  0  0  0
 19 20  1  0  0  0  0
 19 22  1  0  0  0  0
 21 19  1  0  0  0  0
 22 24  1  0  0  0  0
 22 25  1  0  0  0  0
 23 22  1  0  0  0  0
 26 27  1  0  0  0  0
 26 28  1  0  0  0  0
 29 31  2  0  0  0  0
 29 26  1  0  0  0  0
 30 29  1  0  0  0  0
 31 32  1  0  0  0  0
 34 10  1  0  0  0  0
M  RAD  1  17   2
M  END
>  <MD_stabilization_energy>
-9.986

$$$$
/home/frits/8277563_05_4c/Syn045668/Syn045668.car
 OpenBabel10291914573D

 35 35  0  0  0  0  0  0  0  0999 V2000
   -2.2360    0.0772    0.6584 N   0  0  0  0  0  0  0  0  0  0  0  0
   -1.9302   -1.1162    0.0216 N   0  0  0  0  0  0  0  0  0  0  0  0
   -2.8986   -1.3127   -0.8323 C   0  0  0  0  0  0  0  0  0  0  0  0
   -2.8823   -2.1937   -1.4596 H   0  0  0  0  0  0  0  0  0  0  0  0
   -3.8429   -0.3479   -0.8259 C   0  0  0  0  0  0  0  0  0  0  0  0
   -4.7399   -0.2598   -1.4214 H   0  0  0  0  0  0  0  0  0  0  0  0
   -3.3601    0.4773    0.1270 C   0  0  0  0  0  0  0  0  0  0  0  0
   -3.8067    1.4024    0.4658 H   0  0  0  0  0  0  0  0  0  0  0  0
   -1.4109    0.6950    1.7018 C   0  0  0  0  0  0  0  0  0  0  0  0
   -1.0104   -0.0993    2.3366 H   0  0  0  0  0  0  0  0  0  0  0  0
   -2.0730    1.3035    2.3266 H   0  0  0  0  0  0  0  0  0  0  0  0
   -0.3084    1.5442    1.1543 C   0  0  0  0  0  0  0  0  0  0  0  0
    0.5528    1.6835    1.7973 H   0  0  0  0  0  0  0  0  0  0  0  0
   -0.3322    2.2521   -0.0762 C   0  0  0  0  0  0  0  0  0  0  0  0
   -0.3560    2.9487   -1.3077 C   0  0  0  0  0  0  0  0  0  0  0  0
    0.0908    2.5164   -2.1947 H   0  0  0  0  0  0  0  0  0  0  0  0
   -0.8087    3.9303   -1.3783 H   0  0  0  0  0  0  0  0  0  0  0  0
   -0.7465   -1.9284    0.3118 C   0  0  0  0  0  0  0  0  0  0  0  0
   -0.6514   -2.0168    1.3982 H   0  0  0  0  0  0  0  0  0  0  0  0
   -0.9378   -2.9323   -0.0810 H   0  0  0  0  0  0  0  0  0  0  0  0
    0.4758   -1.3655   -0.3370 C   0  0  0  0  0  0  0  0  0  0  0  0
    0.4196   -1.1904   -1.4051 H   0  0  0  0  0  0  0  0  0  0  0  0
    1.6078   -1.0830    0.3527 C   0  0  0  0  0  0  0  0  0  0  0  0
    1.6132   -1.2831    1.4195 H   0  0  0  0  0  0  0  0  0  0  0  0
    2.8311   -0.5204   -0.1983 C   0  0  0  0  0  0  0  0  0  0  0  0
    3.8787   -0.2959    0.6471 C   0  0  0  0  0  0  0  0  0  0  0  0
    3.7566   -0.5485    1.6950 H   0  0  0  0  0  0  0  0  0  0  0  0
    5.2235    0.2698    0.3241 C   0  0  0  0  0  0  0  0  0  0  0  0
    6.0004   -0.4501    0.5950 H   0  0  0  0  0  0  0  0  0  0  0  0
    5.3535    0.5179   -0.7300 H   0  0  0  0  0  0  0  0  0  0  0  0
    5.3889    1.1813    0.9046 H   0  0  0  0  0  0  0  0  0  0  0  0
    2.8533   -0.2176   -1.6729 C   0  0  0  0  0  0  0  0  0  0  0  0
    3.7977    0.2090   -2.0128 H   0  0  0  0  0  0  0  0  0  0  0  0
    2.6886   -1.1303   -2.2532 H   0  0  0  0  0  0  0  0  0  0  0  0
    2.0698    0.5023   -1.9275 H   0  0  0  0  0  0  0  0  0  0  0  0
  1  9  1  0  0  0  0
  2 18  1  0  0  0  0
  2  1  1  0  0  0  0
  3  5  2  0  0  0  0
  3  2  1  0  0  0  0
  4  3  1  0  0  0  0
  5  7  1  0  0  0  0
  6  5  1  0  0  0  0
  7  8  1  0  0  0  0
  7  1  1  0  0  0  0
  9 11  1  0  0  0  0
  9 10  1  0  0  0  0
 12  9  1  0  0  0  0
 12 13  1  0  0  0  0
 14 12  2  0  0  0  0
 15 14  2  0  0  0  0
 16 15  1  0  0  0  0
 17 15  1  0  0  0  0
 18 19  1  0  0  0  0
 20 18  1  0  0  0  0
 21 18  1  0  0  0  0
 21 23  2  0  0  0  0
 22 21  1  0  0  0  0
 23 24  1  0  0  0  0
 25 23  1  0  0  0  0
 25 26  2  0  0  0  0
 26 27  1  0  0  0  0
 28 29  1  0  0  0  0
 28 26  1  0  0  0  0
 28 31  1  0  0  0  0
 30 28  1  0  0  0  0
 32 25  1  0  0  0  0
 33 32  1  0  0  0  0
 34 32  1  0  0  0  0
 35 32  1  0  0  0  0
M  END
>  <MD_stabilization_energy>
-9.979

$$$$
/home/frits/8277563_05_4c/Syn112480/Syn112480.car
 OpenBabel10291914573D

 31 31  0  0  0  0  0  0  0  0999 V2000
   -1.7767   -0.0456   -0.5129 N   0  0  0  0  0  0  0  0  0  0  0  0
   -1.2541   -0.7886    0.5339 N   0  0  0  0  0  0  0  0  0  0  0  0
   -1.9863   -1.8683    0.5943 C   0  0  0  0  0  0  0  0  0  0  0  0
   -1.7682   -2.6157    1.3452 H   0  0  0  0  0  0  0  0  0  0  0  0
   -2.9677   -1.9201   -0.3312 C   0  0  0  0  0  0  0  0  0  0  0  0
   -3.7085   -2.6868   -0.5056 H   0  0  0  0  0  0  0  0  0  0  0  0
   -2.7707   -0.7525   -0.9795 C   0  0  0  0  0  0  0  0  0  0  0  0
   -3.3449   -0.3738   -1.8144 H   0  0  0  0  0  0  0  0  0  0  0  0
   -1.2580    1.2555   -0.9396 C   0  0  0  0  0  0  0  0  0  0  0  0
   -1.5385    1.3877   -1.9897 H   0  0  0  0  0  0  0  0  0  0  0  0
   -0.1662    1.2240   -0.8958 H   0  0  0  0  0  0  0  0  0  0  0  0
   -1.8364    2.3643   -0.1220 C   0  0  0  0  0  0  0  0  0  0  0  0
   -2.9159    2.4572   -0.0831 H   0  0  0  0  0  0  0  0  0  0  0  0
   -1.0875    3.2580    0.5501 C   0  0  0  0  0  0  0  0  0  0  0  0
   -1.5591    4.0479    1.1225 H   0  0  0  0  0  0  0  0  0  0  0  0
   -0.0045    3.2159    0.5365 H   0  0  0  0  0  0  0  0  0  0  0  0
   -0.1123   -0.3717    1.3502 C   0  0  0  0  0  0  0  0  0  0  0  0
   -0.1932   -0.8911    2.3106 H   0  0  0  0  0  0  0  0  0  0  0  0
   -0.2043    0.6990    1.5500 H   0  0  0  0  0  0  0  0  0  0  0  0
    1.1817   -0.7296    0.6934 C   0  0  0  0  0  0  0  0  0  0  0  0
    1.3242   -1.7734    0.4379 H   0  0  0  0  0  0  0  0  0  0  0  0
    2.1495    0.1814    0.4314 C   0  0  0  0  0  0  0  0  0  0  0  0
    1.9716    1.2149    0.7113 H   0  0  0  0  0  0  0  0  0  0  0  0
    3.4259   -0.0968   -0.2016 C   0  0  0  0  0  0  0  0  0  0  0  0
    4.3105    0.9049   -0.4093 C   0  0  0  0  0  0  0  0  0  0  0  0
    4.0942    1.9252   -0.1129 H   0  0  0  0  0  0  0  0  0  0  0  0
    5.2698    0.7222   -0.8804 H   0  0  0  0  0  0  0  0  0  0  0  0
    3.7501   -1.5001   -0.6218 C   0  0  0  0  0  0  0  0  0  0  0  0
    3.0208   -1.8633   -1.3520 H   0  0  0  0  0  0  0  0  0  0  0  0
    4.7393   -1.5647   -1.0854 H   0  0  0  0  0  0  0  0  0  0  0  0
    3.7475   -2.1724    0.2414 H   0  0  0  0  0  0  0  0  0  0  0  0
  1  2  1  0  0  0  0
  2  3  1  0  0  0  0
  2 17  1  0  0  0  0
  3  4  1  0  0  0  0
  5  3  1  0  0  0  0
  6  5  1  0  0  0  0
  7  1  1  0  0  0  0
  7  5  2  0  0  0  0
  8  7  1  0  0  0  0
  9 11  1  0  0  0  0
  9  1  1  0  0  0  0
  9 12  1  0  0  0  0
 10  9  1  0  0  0  0
 12 13  1  0  0  0  0
 12 14  2  0  0  0  0
 14 15  1  0  0  0  0
 16 14  1  0  0  0  0
 17 19  1  0  0  0  0
 17 18  1  0  0  0  0
 20 17  1  0  0  0  0
 21 20  1  0  0  0  0
 22 20  2  0  0  0  0
 22 23  1  0  0  0  0
 24 22  1  0  0  0  0
 25 24  2  0  0  0  0
 25 26  1  0  0  0  0
 27 25  1  0  0  0  0
 28 24  1  0  0  0  0
 28 31  1  0  0  0  0
 29 28  1  0  0  0  0
 30 28  1  0  0  0  0
M  RAD  1   3   2
M  END
>  <MD_stabilization_energy>
-9.971

$$$$
/home/frits/8277563_05_4b/Syn165662/Syn165662.car
 OpenBabel10291914573D

 35 36  0  0  0  0  0  0  0  0999 V2000
    7.1997    1.4244   -0.4405 C   0  0  0  0  0  0  0  0  0  0  0  0
    7.3356    2.4972   -0.2792 H   0  0  0  0  0  0  0  0  0  0  0  0
    8.0845    0.9042   -0.0639 H   0  0  0  0  0  0  0  0  0  0  0  0
    7.1306    1.2463   -1.5178 H   0  0  0  0  0  0  0  0  0  0  0  0
    5.9845    0.9503    0.2789 C   0  0  0  0  0  0  0  0  0  0  0  0
    5.9689    1.0882    1.3544 H   0  0  0  0  0  0  0  0  0  0  0  0
    4.9336    0.3721   -0.3425 C   0  0  0  0  0  0  0  0  0  0  0  0
    4.9504    0.2345   -1.4188 H   0  0  0  0  0  0  0  0  0  0  0  0
    3.7650   -0.0814    0.3681 C   0  0  0  0  0  0  0  0  0  0  0  0
    2.7151   -0.6589   -0.2549 C   0  0  0  0  0  0  0  0  0  0  0  0
   -1.9053   -1.4109    0.1581 N   0  0  0  0  0  0  0  0  0  0  0  0
   -2.2968   -0.2622    0.6712 C   0  0  0  0  0  0  0  0  0  0  0  0
   -1.7707    0.2500    1.4672 H   0  0  0  0  0  0  0  0  0  0  0  0
   -3.3972    0.1916    0.1070 N   0  0  0  0  0  0  0  0  0  0  0  0
   -3.7680   -0.7178   -0.8194 C   0  0  0  0  0  0  0  0  0  0  0  0
   -4.6723   -0.5155   -1.3772 H   0  0  0  0  0  0  0  0  0  0  0  0
   -2.8037   -1.7429   -0.7935 C   0  0  0  0  0  0  0  0  0  0  0  0
   -2.6395   -2.6706   -1.3246 H   0  0  0  0  0  0  0  0  0  0  0  0
   -4.0983    1.4193    0.4790 C   0  0  0  0  0  0  0  0  0  0  0  0
   -4.8226    1.3257    1.2794 H   0  0  0  0  0  0  0  0  0  0  0  0
   -3.3234    2.7084    0.3712 C   0  0  0  0  0  0  0  0  0  0  0  0
   -2.3159    2.6707   -0.0244 H   0  0  0  0  0  0  0  0  0  0  0  0
   -3.5875    3.5012    1.0595 H   0  0  0  0  0  0  0  0  0  0  0  0
   -4.3979    2.3959   -0.6301 C   0  0  0  0  0  0  0  0  0  0  0  0
   -4.0329    2.1724   -1.6250 H   0  0  0  0  0  0  0  0  0  0  0  0
   -5.2838    3.0086   -0.5219 H   0  0  0  0  0  0  0  0  0  0  0  0
   -0.7203   -2.1641    0.5631 C   0  0  0  0  0  0  0  0  0  0  0  0
   -0.9014   -3.2221    0.3455 H   0  0  0  0  0  0  0  0  0  0  0  0
   -0.6155   -2.0606    1.6494 H   0  0  0  0  0  0  0  0  0  0  0  0
    0.4944   -1.6870   -0.1657 C   0  0  0  0  0  0  0  0  0  0  0  0
    0.5166   -1.8277   -1.2415 H   0  0  0  0  0  0  0  0  0  0  0  0
    1.5466   -1.1121    0.4559 C   0  0  0  0  0  0  0  0  0  0  0  0
    1.5319   -0.9756    1.5323 H   0  0  0  0  0  0  0  0  0  0  0  0
    3.7499    0.0563    1.4446 H   0  0  0  0  0  0  0  0  0  0  0  0
    2.7314   -0.7965   -1.3314 H   0  0  0  0  0  0  0  0  0  0  0  0
  1  2  1  0  0  0  0
  1  3  1  0  0  0  0
  1  5  1  0  0  0  0
  4  1  1  0  0  0  0
  5  6  1  0  0  0  0
  7  5  2  0  0  0  0
  7  9  1  0  0  0  0
  8  7  1  0  0  0  0
  9 34  1  0  0  0  0
 10  9  2  0  0  0  0
 10 32  1  0  0  0  0
 11 27  1  0  0  0  0
 11 12  1  0  0  0  0
 12 13  1  0  0  0  0
 14 19  1  0  0  0  0
 14 12  1  0  0  0  0
 15 17  2  0  0  0  0
 15 14  1  0  0  0  0
 16 15  1  0  0  0  0
 17 11  1  0  0  0  0
 18 17  1  0  0  0  0
 19 20  1  0  0  0  0
 21 19  1  0  0  0  0
 21 23  1  0  0  0  0
 22 21  1  0  0  0  0
 24 26  1  0  0  0  0
 24 21  1  0  0  0  0
 24 19  1  0  0  0  0
 25 24  1  0  0  0  0
 27 29  1  0  0  0  0
 28 27  1  0  0  0  0
 30 32  2  0  0  0  0
 30 27  1  0  0  0  0
 31 30  1  0  0  0  0
 32 33  1  0  0  0  0
 35 10  1  0  0  0  0
M  RAD  1  12   2
M  END
>  <MD_stabilization_energy>
-9.968

$$$$
/home/frits/8277563_05_4c/Syn041552/Syn041552.car
 OpenBabel10291914573D

 29 29  0  0  0  0  0  0  0  0999 V2000
    1.4584   -1.1596    0.1940 N   0  0  0  0  0  0  0  0  0  0  0  0
    0.4344   -0.7390    0.9078 C   0  0  0  0  0  0  0  0  0  0  0  0
    0.5367   -0.1989    1.8405 H   0  0  0  0  0  0  0  0  0  0  0  0
   -0.7236   -1.0384    0.3563 N   0  0  0  0  0  0  0  0  0  0  0  0
   -0.4500   -1.7129   -0.7824 C   0  0  0  0  0  0  0  0  0  0  0  0
   -1.2916   -2.0503   -1.3716 H   0  0  0  0  0  0  0  0  0  0  0  0
    0.9514   -1.7858   -0.8889 C   0  0  0  0  0  0  0  0  0  0  0  0
    1.6583   -2.2001   -1.5947 H   0  0  0  0  0  0  0  0  0  0  0  0
    2.8721   -0.9675    0.5199 C   0  0  0  0  0  0  0  0  0  0  0  0
    2.9668   -0.8820    1.6080 H   0  0  0  0  0  0  0  0  0  0  0  0
    3.4026   -1.8741    0.2093 H   0  0  0  0  0  0  0  0  0  0  0  0
    3.4597    0.2304   -0.1558 C   0  0  0  0  0  0  0  0  0  0  0  0
    4.5047    0.1637   -0.4369 H   0  0  0  0  0  0  0  0  0  0  0  0
    2.8041    1.4768   -0.3352 C   0  0  0  0  0  0  0  0  0  0  0  0
    2.1374    2.7126   -0.5103 C   0  0  0  0  0  0  0  0  0  0  0  0
    2.4294    3.5833    0.0644 H   0  0  0  0  0  0  0  0  0  0  0  0
    1.3336    2.8099   -1.2300 H   0  0  0  0  0  0  0  0  0  0  0  0
   -2.0472   -0.7111    0.8894 C   0  0  0  0  0  0  0  0  0  0  0  0
   -2.5615   -1.6668    1.0424 H   0  0  0  0  0  0  0  0  0  0  0  0
   -1.9288   -0.2561    1.8790 H   0  0  0  0  0  0  0  0  0  0  0  0
   -2.8237    0.1881   -0.0395 C   0  0  0  0  0  0  0  0  0  0  0  0
   -3.8399   -0.3170   -0.7763 C   0  0  0  0  0  0  0  0  0  0  0  0
   -4.1105   -1.3655   -0.7228 H   0  0  0  0  0  0  0  0  0  0  0  0
   -4.4225    0.3071   -1.4450 H   0  0  0  0  0  0  0  0  0  0  0  0
   -2.5071    1.6031   -0.1343 C   0  0  0  0  0  0  0  0  0  0  0  0
   -3.0695    2.1753   -0.8646 H   0  0  0  0  0  0  0  0  0  0  0  0
   -1.5961    2.2756    0.5984 C   0  0  0  0  0  0  0  0  0  0  0  0
   -0.9947    1.8090    1.3670 H   0  0  0  0  0  0  0  0  0  0  0  0
   -1.4532    3.3375    0.4367 H   0  0  0  0  0  0  0  0  0  0  0  0
  1  9  1  0  0  0  0
  1  2  1  0  0  0  0
  2  3  1  0  0  0  0
  4 18  1  0  0  0  0
  4  2  1  0  0  0  0
  5  4  1  0  0  0  0
  6  5  1  0  0  0  0
  7  5  2  0  0  0  0
  7  1  1  0  0  0  0
  8  7  1  0  0  0  0
  9 10  1  0  0  0  0
 11  9  1  0  0  0  0
 12  9  1  0  0  0  0
 13 12  1  0  0  0  0
 14 12  2  0  0  0  0
 15 14  2  0  0  0  0
 15 16  1  0  0  0  0
 17 15  1  0  0  0  0
 18 19  1  0  0  0  0
 18 20  1  0  0  0  0
 21 18  1  0  0  0  0
 22 23  1  0  0  0  0
 22 21  2  0  0  0  0
 24 22  1  0  0  0  0
 25 21  1  0  0  0  0
 25 27  2  0  0  0  0
 26 25  1  0  0  0  0
 27 28  1  0  0  0  0
 29 27  1  0  0  0  0
M  END
>  <MD_stabilization_energy>
-9.953

$$$$
/home/frits/8277563_05_4c/Syn135323/Syn135323.car
 OpenBabel10291914573D

 32 32  0  0  0  0  0  0  0  0999 V2000
    1.7855   -1.0729   -0.3194 N   0  0  0  0  0  0  0  0  0  0  0  0
    0.6569   -0.8214   -0.9503 C   0  0  0  0  0  0  0  0  0  0  0  0
    0.5918   -0.2034   -1.8367 H   0  0  0  0  0  0  0  0  0  0  0  0
   -0.3808   -1.3968   -0.3787 N   0  0  0  0  0  0  0  0  0  0  0  0
    0.0911   -2.0822    0.6862 C   0  0  0  0  0  0  0  0  0  0  0  0
   -0.6280   -2.6297    1.2799 H   0  0  0  0  0  0  0  0  0  0  0  0
    1.4817   -1.8710    0.7259 C   0  0  0  0  0  0  0  0  0  0  0  0
    2.2989   -2.1815    1.3628 H   0  0  0  0  0  0  0  0  0  0  0  0
    3.1099   -0.5692   -0.6859 C   0  0  0  0  0  0  0  0  0  0  0  0
    3.8247   -1.3801   -0.5094 H   0  0  0  0  0  0  0  0  0  0  0  0
    3.1108   -0.3515   -1.7596 H   0  0  0  0  0  0  0  0  0  0  0  0
    3.5046    0.6441    0.0953 C   0  0  0  0  0  0  0  0  0  0  0  0
    4.5677    0.7990    0.2410 H   0  0  0  0  0  0  0  0  0  0  0  0
    2.6206    1.6590    0.5471 C   0  0  0  0  0  0  0  0  0  0  0  0
    1.7282    2.6613    0.9957 C   0  0  0  0  0  0  0  0  0  0  0  0
    1.9260    3.7069    0.7930 H   0  0  0  0  0  0  0  0  0  0  0  0
    0.8367    2.3991    1.5525 H   0  0  0  0  0  0  0  0  0  0  0  0
   -1.7756   -1.3207   -0.8158 C   0  0  0  0  0  0  0  0  0  0  0  0
   -1.8112   -0.8662   -1.8119 H   0  0  0  0  0  0  0  0  0  0  0  0
   -2.1193   -2.3548   -0.9335 H   0  0  0  0  0  0  0  0  0  0  0  0
   -2.6317   -0.5682    0.1717 C   0  0  0  0  0  0  0  0  0  0  0  0
   -3.4506   -1.2472    1.0080 C   0  0  0  0  0  0  0  0  0  0  0  0
   -3.5030   -2.3300    0.9927 H   0  0  0  0  0  0  0  0  0  0  0  0
   -4.0863   -0.7352    1.7220 H   0  0  0  0  0  0  0  0  0  0  0  0
   -2.6077    0.8845    0.2199 C   0  0  0  0  0  0  0  0  0  0  0  0
   -3.2028    1.3388    1.0060 H   0  0  0  0  0  0  0  0  0  0  0  0
   -1.9346    1.7083   -0.6188 C   0  0  0  0  0  0  0  0  0  0  0  0
   -1.3426    1.3158   -1.4346 H   0  0  0  0  0  0  0  0  0  0  0  0
   -1.9721    3.1932   -0.5006 C   0  0  0  0  0  0  0  0  0  0  0  0
   -2.3864    3.6306   -1.4130 H   0  0  0  0  0  0  0  0  0  0  0  0
   -0.9609    3.5840   -0.3606 H   0  0  0  0  0  0  0  0  0  0  0  0
   -2.5849    3.5207    0.3445 H   0  0  0  0  0  0  0  0  0  0  0  0
  1  7  1  0  0  0  0
  2  4  1  0  0  0  0
  2  1  1  0  0  0  0
  3  2  1  0  0  0  0
  4  5  1  0  0  0  0
  5  7  2  0  0  0  0
  5  6  1  0  0  0  0
  7  8  1  0  0  0  0
  9 10  1  0  0  0  0
  9  1  1  0  0  0  0
  9 12  1  0  0  0  0
 11  9  1  0  0  0  0
 12 13  1  0  0  0  0
 12 14  2  0  0  0  0
 14 15  2  0  0  0  0
 15 17  1  0  0  0  0
 16 15  1  0  0  0  0
 18  4  1  0  0  0  0
 18 21  1  0  0  0  0
 19 18  1  0  0  0  0
 20 18  1  0  0  0  0
 21 25  1  0  0  0  0
 21 22  2  0  0  0  0
 22 24  1  0  0  0  0
 23 22  1  0  0  0  0
 25 26  1  0  0  0  0
 27 29  1  0  0  0  0
 27 25  2  0  0  0  0
 28 27  1  0  0  0  0
 29 31  1  0  0  0  0
 29 32  1  0  0  0  0
 30 29  1  0  0  0  0
M  END
>  <MD_stabilization_energy>
-9.908

$$$$
/home/frits/8277563_05_4a/Syn022105/Syn022105.car
 OpenBabel10291914573D

 29 29  0  0  0  0  0  0  0  0999 V2000
    0.3708   -0.8525   -0.1103 N   0  0  0  0  0  0  0  0  0  0  0  0
   -0.9703   -1.1000   -0.3673 N   0  0  0  0  0  0  0  0  0  0  0  0
   -1.3878   -1.8513    0.6153 C   0  0  0  0  0  0  0  0  0  0  0  0
   -2.4199   -2.1746    0.6343 H   0  0  0  0  0  0  0  0  0  0  0  0
   -0.4358   -2.1449    1.5241 C   0  0  0  0  0  0  0  0  0  0  0  0
   -0.5030   -2.7409    2.4226 H   0  0  0  0  0  0  0  0  0  0  0  0
    0.6254   -1.4952    1.0014 C   0  0  0  0  0  0  0  0  0  0  0  0
    1.6236   -1.4706    1.4167 H   0  0  0  0  0  0  0  0  0  0  0  0
    2.4901    1.4916    0.5887 C   0  0  0  0  0  0  0  0  0  0  0  0
    3.4534    1.7859    0.9918 H   0  0  0  0  0  0  0  0  0  0  0  0
    1.4061    2.1585    1.0368 C   0  0  0  0  0  0  0  0  0  0  0  0
    0.4007    1.9435    0.6978 H   0  0  0  0  0  0  0  0  0  0  0  0
    1.5236    2.9499    1.7674 H   0  0  0  0  0  0  0  0  0  0  0  0
    2.4952    0.4123   -0.3848 C   0  0  0  0  0  0  0  0  0  0  0  0
    3.6680   -0.1543   -0.7504 C   0  0  0  0  0  0  0  0  0  0  0  0
    3.7055   -0.9521   -1.4836 H   0  0  0  0  0  0  0  0  0  0  0  0
    4.6119    0.1671   -0.3243 H   0  0  0  0  0  0  0  0  0  0  0  0
    1.2035   -0.0467   -1.0133 C   0  0  0  0  0  0  0  0  0  0  0  0
    0.6224    0.8176   -1.3468 H   0  0  0  0  0  0  0  0  0  0  0  0
    1.3933   -0.6751   -1.8903 H   0  0  0  0  0  0  0  0  0  0  0  0
   -1.6873   -0.5874   -1.5392 C   0  0  0  0  0  0  0  0  0  0  0  0
   -1.0236   -0.6804   -2.4040 H   0  0  0  0  0  0  0  0  0  0  0  0
   -2.5475   -1.2417   -1.7160 H   0  0  0  0  0  0  0  0  0  0  0  0
   -2.1437    0.8261   -1.3682 C   0  0  0  0  0  0  0  0  0  0  0  0
   -2.2026    1.4249   -2.2697 H   0  0  0  0  0  0  0  0  0  0  0  0
   -2.6206    1.4009   -0.1609 C   0  0  0  0  0  0  0  0  0  0  0  0
   -3.0894    1.9697    1.0471 C   0  0  0  0  0  0  0  0  0  0  0  0
   -2.3991    2.4180    1.7514 H   0  0  0  0  0  0  0  0  0  0  0  0
   -4.1473    1.9749    1.2808 H   0  0  0  0  0  0  0  0  0  0  0  0
  1  7  1  0  0  0  0
  2  1  1  0  0  0  0
  2  3  1  0  0  0  0
  3  4  1  0  0  0  0
  3  5  2  0  0  0  0
  5  6  1  0  0  0  0
  7  8  1  0  0  0  0
  7  5  1  0  0  0  0
  9 10  1  0  0  0  0
  9 11  2  0  0  0  0
 11 13  1  0  0  0  0
 12 11  1  0  0  0  0
 14  9  1  0  0  0  0
 15 14  2  0  0  0  0
 15 17  1  0  0  0  0
 16 15  1  0  0  0  0
 18 14  1  0  0  0  0
 18  1  1  0  0  0  0
 19 18  1  0  0  0  0
 20 18  1  0  0  0  0
 21 24  1  0  0  0  0
 21  2  1  0  0  0  0
 22 21  1  0  0  0  0
 23 21  1  0  0  0  0
 24 26  2  0  0  0  0
 25 24  1  0  0  0  0
 26 27  2  0  0  0  0
 27 29  1  0  0  0  0
 27 28  1  0  0  0  0
M  END
>  <MD_stabilization_energy>
-9.877

$$$$
/home/frits/8277563_05_4a/Syn010687/Syn010687.car
 OpenBabel10291914573D

 31 31  0  0  1  0  0  0  0  0999 V2000
   -0.6718   -1.3835    0.3570 N   0  0  0  0  0  0  0  0  0  0  0  0
   -1.2982   -0.2171   -0.0658 N   0  0  0  0  0  0  0  0  0  0  0  0
   -2.3810   -0.6161   -0.6835 C   0  0  0  0  0  0  0  0  0  0  0  0
   -3.0469    0.1192   -1.1150 H   0  0  0  0  0  0  0  0  0  0  0  0
   -2.5422   -1.9557   -0.7102 C   0  0  0  0  0  0  0  0  0  0  0  0
   -3.3358   -2.5439   -1.1476 H   0  0  0  0  0  0  0  0  0  0  0  0
   -1.4407   -2.3599   -0.0440 C   0  0  0  0  0  0  0  0  0  0  0  0
   -1.1575   -3.3815    0.1708 H   0  0  0  0  0  0  0  0  0  0  0  0
   -0.7753    1.1399    0.1632 C   0  0  1  0  0  0  0  0  0  0  0  0
    0.0582    1.0666    0.8623 H   0  0  0  0  0  0  0  0  0  0  0  0
   -0.2250    1.7199   -1.1505 C   0  0  0  0  0  0  0  0  0  0  0  0
   -1.0112    1.8243   -1.9047 H   0  0  0  0  0  0  0  0  0  0  0  0
    0.2246    2.7039   -0.9873 H   0  0  0  0  0  0  0  0  0  0  0  0
    0.5426    1.0645   -1.5721 H   0  0  0  0  0  0  0  0  0  0  0  0
   -1.8204    1.9843    0.8435 C   0  0  0  0  0  0  0  0  0  0  0  0
   -2.3759    3.1194    0.3713 C   0  0  0  0  0  0  0  0  0  0  0  0
   -3.1194    3.6441    0.9594 H   0  0  0  0  0  0  0  0  0  0  0  0
   -2.1492    1.6414    1.8185 H   0  0  0  0  0  0  0  0  0  0  0  0
   -2.1106    3.5436   -0.5893 H   0  0  0  0  0  0  0  0  0  0  0  0
    3.7806    0.0284   -0.4698 C   0  0  0  0  0  0  0  0  0  0  0  0
    3.8927   -0.6146   -1.3360 H   0  0  0  0  0  0  0  0  0  0  0  0
    4.6816    1.0053   -0.2605 C   0  0  0  0  0  0  0  0  0  0  0  0
    5.5066    1.1447   -0.9489 H   0  0  0  0  0  0  0  0  0  0  0  0
    4.6118    1.6733    0.5906 H   0  0  0  0  0  0  0  0  0  0  0  0
    0.5927   -1.4310    1.0945 C   0  0  0  0  0  0  0  0  0  0  0  0
    0.5297   -0.7198    1.9241 H   0  0  0  0  0  0  0  0  0  0  0  0
    0.6788   -2.4314    1.5311 H   0  0  0  0  0  0  0  0  0  0  0  0
    1.7575   -1.1809    0.1920 C   0  0  0  0  0  0  0  0  0  0  0  0
    1.8658   -1.8311   -0.6699 H   0  0  0  0  0  0  0  0  0  0  0  0
    2.6642   -0.2039    0.4101 C   0  0  0  0  0  0  0  0  0  0  0  0
    2.5645    0.4448    1.2743 H   0  0  0  0  0  0  0  0  0  0  0  0
  1 25  1  0  0  0  0
  2  9  1  0  0  0  0
  2  1  1  0  0  0  0
  3  2  1  0  0  0  0
  4  3  1  0  0  0  0
  5  3  1  0  0  0  0
  5  7  2  0  0  0  0
  6  5  1  0  0  0  0
  7  8  1  0  0  0  0
  7  1  1  0  0  0  0
  9 15  1  0  0  0  0
  9 10  1  1  0  0  0
 11 13  1  0  0  0  0
 11  9  1  0  0  0  0
 12 11  1  0  0  0  0
 14 11  1  0  0  0  0
 15 18  1  0  0  0  0
 16 15  2  0  0  0  0
 16 17  1  0  0  0  0
 19 16  1  0  0  0  0
 20 22  2  0  0  0  0
 20 30  1  0  0  0  0
 21 20  1  0  0  0  0
 22 24  1  0  0  0  0
 23 22  1  0  0  0  0
 25 27  1  0  0  0  0
 25 26  1  0  0  0  0
 28 30  2  0  0  0  0
 28 25  1  0  0  0  0
 29 28  1  0  0  0  0
 30 31  1  0  0  0  0
M  RAD  1   3   2
M  END
>  <MD_stabilization_energy>
-9.870

$$$$
/home/frits/8277563_05_4b/Syn033265/Syn033265.car
 OpenBabel10291914573D

 35 36  0  0  0  0  0  0  0  0999 V2000
    5.0209   -2.1697   -0.1459 C   0  0  0  0  0  0  0  0  0  0  0  0
    5.0228   -2.7996   -1.0395 H   0  0  0  0  0  0  0  0  0  0  0  0
    5.3275   -2.7807    0.7074 H   0  0  0  0  0  0  0  0  0  0  0  0
    5.7630   -1.3776   -0.2839 H   0  0  0  0  0  0  0  0  0  0  0  0
    3.6570   -1.6174    0.0861 C   0  0  0  0  0  0  0  0  0  0  0  0
    2.8584   -2.3360    0.2335 H   0  0  0  0  0  0  0  0  0  0  0  0
    3.3893   -0.2936    0.1186 C   0  0  0  0  0  0  0  0  0  0  0  0
    4.1906    0.4233   -0.0289 H   0  0  0  0  0  0  0  0  0  0  0  0
    2.0640    0.2249    0.3442 C   0  0  0  0  0  0  0  0  0  0  0  0
    1.8017    1.5541    0.3730 C   0  0  0  0  0  0  0  0  0  0  0  0
   -1.1475    0.6143   -0.4260 N   0  0  0  0  0  0  0  0  0  0  0  0
   -1.7865   -0.6138   -0.4090 N   0  0  0  0  0  0  0  0  0  0  0  0
   -2.0150   -0.9128   -1.6583 C   0  0  0  0  0  0  0  0  0  0  0  0
   -2.5032   -1.8469   -1.9015 H   0  0  0  0  0  0  0  0  0  0  0  0
   -1.6006    0.0282   -2.5317 C   0  0  0  0  0  0  0  0  0  0  0  0
   -1.6686    0.0440   -3.6097 H   0  0  0  0  0  0  0  0  0  0  0  0
   -1.0803    0.9460   -1.6900 C   0  0  0  0  0  0  0  0  0  0  0  0
   -0.6301    1.8884   -1.9708 H   0  0  0  0  0  0  0  0  0  0  0  0
   -2.0771   -1.3287    0.8039 C   0  0  0  0  0  0  0  0  0  0  0  0
   -1.1799   -1.7832    1.2073 H   0  0  0  0  0  0  0  0  0  0  0  0
   -3.3213   -2.1419    1.0510 C   0  0  0  0  0  0  0  0  0  0  0  0
   -4.1203   -2.0685    0.3241 H   0  0  0  0  0  0  0  0  0  0  0  0
   -3.2092   -3.0539    1.6233 H   0  0  0  0  0  0  0  0  0  0  0  0
   -3.0784   -0.8925    1.8402 C   0  0  0  0  0  0  0  0  0  0  0  0
   -3.7135   -0.0542    1.5829 H   0  0  0  0  0  0  0  0  0  0  0  0
   -2.8090   -1.0568    2.8757 H   0  0  0  0  0  0  0  0  0  0  0  0
   -0.7162    1.2995    0.8000 C   0  0  0  0  0  0  0  0  0  0  0  0
   -1.5765    1.8897    1.1341 H   0  0  0  0  0  0  0  0  0  0  0  0
   -0.5081    0.5549    1.5736 H   0  0  0  0  0  0  0  0  0  0  0  0
    0.4998    2.1650    0.5882 C   0  0  0  0  0  0  0  0  0  0  0  0
    0.3885    3.5129    0.6234 C   0  0  0  0  0  0  0  0  0  0  0  0
   -0.5671    3.9966    0.7919 H   0  0  0  0  0  0  0  0  0  0  0  0
    1.2487    4.1585    0.4850 H   0  0  0  0  0  0  0  0  0  0  0  0
    1.2774   -0.5057    0.4925 H   0  0  0  0  0  0  0  0  0  0  0  0
    2.6277    2.2425    0.2230 H   0  0  0  0  0  0  0  0  0  0  0  0
  1  5  1  0  0  0  0
  1  3  1  0  0  0  0
  2  1  1  0  0  0  0
  4  1  1  0  0  0  0
  5  7  2  0  0  0  0
  5  6  1  0  0  0  0
  7  9  1  0  0  0  0
  8  7  1  0  0  0  0
  9 10  2  0  0  0  0
  9 34  1  0  0  0  0
 10 30  1  0  0  0  0
 11 12  1  0  0  0  0
 11 27  1  0  0  0  0
 12 19  1  0  0  0  0
 13 12  1  0  0  0  0
 14 13  1  0  0  0  0
 15 17  1  0  0  0  0
 15 13  2  0  0  0  0
 16 15  1  0  0  0  0
 17 11  1  0  0  0  0
 18 17  1  0  0  0  0
 19 21  1  0  0  0  0
 19 20  1  0  0  0  0
 19 24  1  0  0  0  0
 21 23  1  0  0  0  0
 21 24  1  0  0  0  0
 22 21  1  0  0  0  0
 24 26  1  0  0  0  0
 25 24  1  0  0  0  0
 27 28  1  0  0  0  0
 27 29  1  0  0  0  0
 30 31  2  0  0  0  0
 30 27  1  0  0  0  0
 31 32  1  0  0  0  0
 33 31  1  0  0  0  0
 35 10  1  0  0  0  0
M  RAD  1  17   2
M  END
>  <MD_stabilization_energy>
-9.852

$$$$
/home/frits/8277563_05_4c/Syn046375/Syn046375.car
 OpenBabel10291914573D

 34 34  0  0  0  0  0  0  0  0999 V2000
   -1.3986   -1.4377   -0.1536 N   0  0  0  0  0  0  0  0  0  0  0  0
   -0.2418   -1.0638   -0.6612 C   0  0  0  0  0  0  0  0  0  0  0  0
   -0.1301   -0.2584   -1.3762 H   0  0  0  0  0  0  0  0  0  0  0  0
    0.7650   -1.7754   -0.1969 N   0  0  0  0  0  0  0  0  0  0  0  0
    0.2460   -2.6733    0.6676 C   0  0  0  0  0  0  0  0  0  0  0  0
    0.9381   -3.3486    1.1519 H   0  0  0  0  0  0  0  0  0  0  0  0
   -1.1446   -2.4561    0.6954 C   0  0  0  0  0  0  0  0  0  0  0  0
   -1.9903   -2.8909    1.2106 H   0  0  0  0  0  0  0  0  0  0  0  0
   -2.6945   -0.8391   -0.4655 C   0  0  0  0  0  0  0  0  0  0  0  0
   -3.4636   -1.6024   -0.3068 H   0  0  0  0  0  0  0  0  0  0  0  0
   -2.7047   -0.5975   -1.5322 H   0  0  0  0  0  0  0  0  0  0  0  0
   -2.9629    0.3435    0.4143 C   0  0  0  0  0  0  0  0  0  0  0  0
   -3.2433    0.0946    1.4327 H   0  0  0  0  0  0  0  0  0  0  0  0
   -2.9135    1.6599    0.0658 C   0  0  0  0  0  0  0  0  0  0  0  0
   -3.2386    2.7162    1.0779 C   0  0  0  0  0  0  0  0  0  0  0  0
   -2.3803    3.3770    1.2316 H   0  0  0  0  0  0  0  0  0  0  0  0
   -4.0857    3.3212    0.7411 H   0  0  0  0  0  0  0  0  0  0  0  0
   -3.5038    2.2865    2.0486 H   0  0  0  0  0  0  0  0  0  0  0  0
   -2.5406    2.1803   -1.2918 C   0  0  0  0  0  0  0  0  0  0  0  0
   -2.2440    1.3939   -1.9879 H   0  0  0  0  0  0  0  0  0  0  0  0
   -1.6977    2.8733   -1.2132 H   0  0  0  0  0  0  0  0  0  0  0  0
   -3.3840    2.7158   -1.7374 H   0  0  0  0  0  0  0  0  0  0  0  0
    2.1686   -1.6003   -0.5641 C   0  0  0  0  0  0  0  0  0  0  0  0
    2.2056   -1.3700   -1.6352 H   0  0  0  0  0  0  0  0  0  0  0  0
    2.6802   -2.5564   -0.4113 H   0  0  0  0  0  0  0  0  0  0  0  0
    2.8105   -0.5326    0.2620 C   0  0  0  0  0  0  0  0  0  0  0  0
    2.8989   -0.7138    1.3282 H   0  0  0  0  0  0  0  0  0  0  0  0
    3.2847    0.6179   -0.2627 C   0  0  0  0  0  0  0  0  0  0  0  0
    3.2049    0.8012   -1.3294 H   0  0  0  0  0  0  0  0  0  0  0  0
    3.9048    1.6389    0.5421 C   0  0  0  0  0  0  0  0  0  0  0  0
    3.9920    1.4670    1.6093 H   0  0  0  0  0  0  0  0  0  0  0  0
    4.3762    2.7881    0.0250 C   0  0  0  0  0  0  0  0  0  0  0  0
    4.8359    3.5290    0.6682 H   0  0  0  0  0  0  0  0  0  0  0  0
    4.3124    3.0052   -1.0352 H   0  0  0  0  0  0  0  0  0  0  0  0
  1  7  1  0  0  0  0
  2  4  1  0  0  0  0
  2  1  1  0  0  0  0
  3  2  1  0  0  0  0
  4  5  1  0  0  0  0
  5  7  2  0  0  0  0
  5  6  1  0  0  0  0
  7  8  1  0  0  0  0
  9 10  1  0  0  0  0
  9  1  1  0  0  0  0
  9 12  1  0  0  0  0
 11  9  1  0  0  0  0
 12 13  1  0  0  0  0
 14 12  2  0  0  0  0
 14 15  1  0  0  0  0
 15 16  1  0  0  0  0
 15 18  1  0  0  0  0
 17 15  1  0  0  0  0
 19 21  1  0  0  0  0
 19 14  1  0  0  0  0
 20 19  1  0  0  0  0
 22 19  1  0  0  0  0
 23 25  1  0  0  0  0
 23  4  1  0  0  0  0
 23 26  1  0  0  0  0
 24 23  1  0  0  0  0
 26 27  1  0  0  0  0
 28 26  2  0  0  0  0
 28 30  1  0  0  0  0
 29 28  1  0  0  0  0
 30 31  1  0  0  0  0
 32 30  2  0  0  0  0
 32 33  1  0  0  0  0
 34 32  1  0  0  0  0
M  RAD  1   2   2
M  END
>  <MD_stabilization_energy>
-9.834

$$$$
/home/frits/8277563_05_4b/Syn042685/Syn042685.car
 OpenBabel10291914573D

 34 34  0  0  0  0  0  0  0  0999 V2000
   -2.7501    0.1880    0.0175 N   0  0  0  0  0  0  0  0  0  0  0  0
   -1.6180   -0.1624    0.5972 C   0  0  0  0  0  0  0  0  0  0  0  0
   -1.1254    0.4206    1.3654 H   0  0  0  0  0  0  0  0  0  0  0  0
   -1.1443   -1.3030    0.1386 N   0  0  0  0  0  0  0  0  0  0  0  0
   -2.0097   -1.7387   -0.8003 C   0  0  0  0  0  0  0  0  0  0  0  0
   -1.7761   -2.6738   -1.2909 H   0  0  0  0  0  0  0  0  0  0  0  0
   -3.0398   -0.7835   -0.8792 C   0  0  0  0  0  0  0  0  0  0  0  0
   -3.9452   -0.6662   -1.4587 H   0  0  0  0  0  0  0  0  0  0  0  0
   -3.4945    1.4148    0.3371 C   0  0  0  0  0  0  0  0  0  0  0  0
   -2.9307    1.9346    1.1201 H   0  0  0  0  0  0  0  0  0  0  0  0
   -3.5826    2.3472   -0.8808 C   0  0  0  0  0  0  0  0  0  0  0  0
   -2.5845    2.5775   -1.2656 H   0  0  0  0  0  0  0  0  0  0  0  0
   -4.1531    1.8910   -1.6956 H   0  0  0  0  0  0  0  0  0  0  0  0
   -4.0693    3.2905   -0.6152 H   0  0  0  0  0  0  0  0  0  0  0  0
   -4.8898    1.0928    0.8934 C   0  0  0  0  0  0  0  0  0  0  0  0
   -4.8174    0.4344    1.7643 H   0  0  0  0  0  0  0  0  0  0  0  0
   -5.5125    0.5873    0.1488 H   0  0  0  0  0  0  0  0  0  0  0  0
   -5.4071    2.0064    1.2014 H   0  0  0  0  0  0  0  0  0  0  0  0
    0.0884   -1.9527    0.5793 C   0  0  0  0  0  0  0  0  0  0  0  0
   -0.0194   -3.0299    0.4136 H   0  0  0  0  0  0  0  0  0  0  0  0
    0.1827   -1.7897    1.6592 H   0  0  0  0  0  0  0  0  0  0  0  0
    1.2699   -1.4298   -0.1723 C   0  0  0  0  0  0  0  0  0  0  0  0
    1.3042   -1.6194   -1.2402 H   0  0  0  0  0  0  0  0  0  0  0  0
    2.2798   -0.7569    0.4207 C   0  0  0  0  0  0  0  0  0  0  0  0
    2.2535   -0.5713    1.4895 H   0  0  0  0  0  0  0  0  0  0  0  0
    3.4170   -0.2606   -0.3116 C   0  0  0  0  0  0  0  0  0  0  0  0
    3.4450   -0.4472   -1.3804 H   0  0  0  0  0  0  0  0  0  0  0  0
    4.4247    0.4143    0.2827 C   0  0  0  0  0  0  0  0  0  0  0  0
    4.3985    0.6015    1.3514 H   0  0  0  0  0  0  0  0  0  0  0  0
    5.5616    0.9106   -0.4499 C   0  0  0  0  0  0  0  0  0  0  0  0
    5.5996    0.7294   -1.5185 H   0  0  0  0  0  0  0  0  0  0  0  0
    6.5690    1.5840    0.1351 C   0  0  0  0  0  0  0  0  0  0  0  0
    6.5755    1.7891    1.1996 H   0  0  0  0  0  0  0  0  0  0  0  0
    7.4051    1.9389   -0.4556 H   0  0  0  0  0  0  0  0  0  0  0  0
  1  9  1  0  0  0  0
  1  2  1  0  0  0  0
  2  3  1  0  0  0  0
  4 19  1  0  0  0  0
  4  2  1  0  0  0  0
  5  4  1  0  0  0  0
  6  5  1  0  0  0  0
  7  5  2  0  0  0  0
  7  1  1  0  0  0  0
  8  7  1  0  0  0  0
  9 15  1  0  0  0  0
  9 10  1  0  0  0  0
 11 14  1  0  0  0  0
 11  9  1  0  0  0  0
 12 11  1  0  0  0  0
 13 11  1  0  0  0  0
 15 18  1  0  0  0  0
 15 16  1  0  0  0  0
 17 15  1  0  0  0  0
 19 21  1  0  0  0  0
 20 19  1  0  0  0  0
 22 24  2  0  0  0  0
 22 19  1  0  0  0  0
 23 22  1  0  0  0  0
 24 25  1  0  0  0  0
 26 28  2  0  0  0  0
 26 24  1  0  0  0  0
 27 26  1  0  0  0  0
 28 29  1  0  0  0  0
 30 32  2  0  0  0  0
 30 28  1  0  0  0  0
 31 30  1  0  0  0  0
 32 33  1  0  0  0  0
 34 32  1  0  0  0  0
M  RAD  1   2   2
M  END
>  <MD_stabilization_energy>
-9.750

$$$$
/home/frits/8277563_05_4c/Syn114003/Syn114003.car
 OpenBabel10291914573D

 35 35  0  0  0  0  0  0  0  0999 V2000
   -2.7994   -0.3033    0.3532 N   0  0  0  0  0  0  0  0  0  0  0  0
   -1.6251   -0.6925    0.8057 C   0  0  0  0  0  0  0  0  0  0  0  0
   -1.1309   -0.2454    1.6592 H   0  0  0  0  0  0  0  0  0  0  0  0
   -1.1119   -1.6749    0.0937 N   0  0  0  0  0  0  0  0  0  0  0  0
   -2.0005   -1.9595   -0.8818 C   0  0  0  0  0  0  0  0  0  0  0  0
   -1.7390   -2.7505   -1.5714 H   0  0  0  0  0  0  0  0  0  0  0  0
   -3.0855   -1.0782   -0.7150 C   0  0  0  0  0  0  0  0  0  0  0  0
   -4.0240   -0.8939   -1.2199 H   0  0  0  0  0  0  0  0  0  0  0  0
   -3.6172    0.7777    0.9050 C   0  0  0  0  0  0  0  0  0  0  0  0
   -3.3939    0.8673    1.9739 H   0  0  0  0  0  0  0  0  0  0  0  0
   -4.6650    0.4739    0.8076 H   0  0  0  0  0  0  0  0  0  0  0  0
   -3.3930    2.0831    0.2095 C   0  0  0  0  0  0  0  0  0  0  0  0
   -4.2368    2.7629    0.1746 H   0  0  0  0  0  0  0  0  0  0  0  0
   -2.1467    2.5499   -0.2856 C   0  0  0  0  0  0  0  0  0  0  0  0
   -0.8987    3.0005   -0.7780 C   0  0  0  0  0  0  0  0  0  0  0  0
    0.0287    2.6394   -0.3498 H   0  0  0  0  0  0  0  0  0  0  0  0
   -0.8522    3.7207   -1.5859 H   0  0  0  0  0  0  0  0  0  0  0  0
    0.1872   -2.2990    0.3338 C   0  0  0  0  0  0  0  0  0  0  0  0
    0.1677   -3.3031   -0.1027 H   0  0  0  0  0  0  0  0  0  0  0  0
    0.3078   -2.4087    1.4178 H   0  0  0  0  0  0  0  0  0  0  0  0
    1.2859   -1.4896   -0.2772 C   0  0  0  0  0  0  0  0  0  0  0  0
    1.2944   -1.4262   -1.3593 H   0  0  0  0  0  0  0  0  0  0  0  0
    2.2343   -0.8633    0.4612 C   0  0  0  0  0  0  0  0  0  0  0  0
    2.1840   -0.9637    1.5408 H   0  0  0  0  0  0  0  0  0  0  0  0
    3.3270   -0.0527   -0.0548 C   0  0  0  0  0  0  0  0  0  0  0  0
    4.1971    0.5049    0.8369 C   0  0  0  0  0  0  0  0  0  0  0  0
    4.0386    0.3194    1.8939 H   0  0  0  0  0  0  0  0  0  0  0  0
    5.3846    1.3672    0.5556 C   0  0  0  0  0  0  0  0  0  0  0  0
    5.5528    1.5497   -0.5065 H   0  0  0  0  0  0  0  0  0  0  0  0
    6.2851    0.8966    0.9593 H   0  0  0  0  0  0  0  0  0  0  0  0
    5.2603    2.3367    1.0455 H   0  0  0  0  0  0  0  0  0  0  0  0
    3.4201    0.1182   -1.5477 C   0  0  0  0  0  0  0  0  0  0  0  0
    4.2573    0.7432   -1.8603 H   0  0  0  0  0  0  0  0  0  0  0  0
    3.5469   -0.8523   -2.0366 H   0  0  0  0  0  0  0  0  0  0  0  0
    2.5111    0.5871   -1.9363 H   0  0  0  0  0  0  0  0  0  0  0  0
  1  2  1  0  0  0  0
  1  9  1  0  0  0  0
  2  3  1  0  0  0  0
  4 18  1  0  0  0  0
  4  2  1  0  0  0  0
  5  7  2  0  0  0  0
  5  4  1  0  0  0  0
  6  5  1  0  0  0  0
  7  1  1  0  0  0  0
  8  7  1  0  0  0  0
  9 10  1  0  0  0  0
 11  9  1  0  0  0  0
 12  9  1  0  0  0  0
 13 12  1  0  0  0  0
 14 12  2  0  0  0  0
 15 16  1  0  0  0  0
 15 14  2  0  0  0  0
 17 15  1  0  0  0  0
 18 20  1  0  0  0  0
 19 18  1  0  0  0  0
 21 18  1  0  0  0  0
 21 23  2  0  0  0  0
 22 21  1  0  0  0  0
 23 24  1  0  0  0  0
 25 23  1  0  0  0  0
 25 26  2  0  0  0  0
 26 27  1  0  0  0  0
 28 26  1  0  0  0  0
 28 30  1  0  0  0  0
 28 31  1  0  0  0  0
 29 28  1  0  0  0  0
 32 25  1  0  0  0  0
 33 32  1  0  0  0  0
 34 32  1  0  0  0  0
 35 32  1  0  0  0  0
M  END
>  <MD_stabilization_energy>
-9.747

$$$$
/home/frits/8277563_05_4b/Syn045103/Syn045103.car
 OpenBabel10291914573D

 31 31  0  0  1  0  0  0  0  0999 V2000
   -1.5398   -0.0681    0.0255 N   0  0  0  0  0  0  0  0  0  0  0  0
   -0.3501   -0.1450    0.5897 C   0  0  0  0  0  0  0  0  0  0  0  0
    0.0126    0.5548    1.3322 H   0  0  0  0  0  0  0  0  0  0  0  0
    0.3548   -1.1673    0.1493 N   0  0  0  0  0  0  0  0  0  0  0  0
   -0.4084   -1.8084   -0.7603 C   0  0  0  0  0  0  0  0  0  0  0  0
    0.0170   -2.6833   -1.2327 H   0  0  0  0  0  0  0  0  0  0  0  0
   -1.6237   -1.1039   -0.8415 C   0  0  0  0  0  0  0  0  0  0  0  0
   -2.5418   -1.2023   -1.4045 H   0  0  0  0  0  0  0  0  0  0  0  0
   -2.5429    0.9651    0.3133 C   0  0  1  0  0  0  0  0  0  0  0  0
   -2.1515    1.5591    1.1470 H   0  0  0  0  0  0  0  0  0  0  0  0
   -2.6978    1.9143   -0.8881 C   0  0  0  0  0  0  0  0  0  0  0  0
   -1.7360    2.3653   -1.1503 H   0  0  0  0  0  0  0  0  0  0  0  0
   -3.3981    2.7237   -0.6607 H   0  0  0  0  0  0  0  0  0  0  0  0
   -3.0624    1.3872   -1.7752 H   0  0  0  0  0  0  0  0  0  0  0  0
   -3.8216    0.3293    0.7942 C   0  0  0  0  0  0  0  0  0  0  0  0
   -3.7564   -0.2422    1.7137 H   0  0  0  0  0  0  0  0  0  0  0  0
   -5.0324    0.4091    0.2053 C   0  0  0  0  0  0  0  0  0  0  0  0
   -5.2003    0.9591   -0.7126 H   0  0  0  0  0  0  0  0  0  0  0  0
   -5.8854   -0.0890    0.6506 H   0  0  0  0  0  0  0  0  0  0  0  0
    1.7065   -1.5184    0.5799 C   0  0  0  0  0  0  0  0  0  0  0  0
    1.8360   -2.5970    0.4411 H   0  0  0  0  0  0  0  0  0  0  0  0
    1.7784   -1.3098    1.6536 H   0  0  0  0  0  0  0  0  0  0  0  0
    2.7329   -0.7691   -0.2071 C   0  0  0  0  0  0  0  0  0  0  0  0
    2.7930   -0.9754   -1.2708 H   0  0  0  0  0  0  0  0  0  0  0  0
    3.5780    0.1252    0.3496 C   0  0  0  0  0  0  0  0  0  0  0  0
    3.5272    0.3299    1.4141 H   0  0  0  0  0  0  0  0  0  0  0  0
    4.5669    0.8384   -0.4175 C   0  0  0  0  0  0  0  0  0  0  0  0
    4.6290    0.6413   -1.4821 H   0  0  0  0  0  0  0  0  0  0  0  0
    5.4098    1.7319    0.1316 C   0  0  0  0  0  0  0  0  0  0  0  0
    6.1390    2.2453   -0.4837 H   0  0  0  0  0  0  0  0  0  0  0  0
    5.3867    1.9620    1.1907 H   0  0  0  0  0  0  0  0  0  0  0  0
  1  9  1  0  0  0  0
  1  2  1  0  0  0  0
  2  3  1  0  0  0  0
  4 20  1  0  0  0  0
  4  2  1  0  0  0  0
  5  4  1  0  0  0  0
  6  5  1  0  0  0  0
  7  5  2  0  0  0  0
  7  1  1  0  0  0  0
  8  7  1  0  0  0  0
  9 15  1  0  0  0  0
  9 10  1  1  0  0  0
 11 13  1  0  0  0  0
 11  9  1  0  0  0  0
 12 11  1  0  0  0  0
 14 11  1  0  0  0  0
 15 16  1  0  0  0  0
 17 19  1  0  0  0  0
 17 15  2  0  0  0  0
 18 17  1  0  0  0  0
 20 22  1  0  0  0  0
 21 20  1  0  0  0  0
 23 25  2  0  0  0  0
 23 20  1  0  0  0  0
 24 23  1  0  0  0  0
 25 26  1  0  0  0  0
 27 29  2  0  0  0  0
 27 25  1  0  0  0  0
 28 27  1  0  0  0  0
 29 31  1  0  0  0  0
 30 29  1  0  0  0  0
M  RAD  1   2   2
M  END
>  <MD_stabilization_energy>
-9.724

$$$$
/home/frits/8277563_05_4c/Syn052044/Syn052044.car
 OpenBabel10291914573D

 31 31  0  0  1  0  0  0  0  0999 V2000
    1.2450   -0.0068    0.0920 N   0  0  0  0  0  0  0  0  0  0  0  0
    0.0909    0.5466    0.4095 C   0  0  0  0  0  0  0  0  0  0  0  0
   -0.0966    1.6122    0.3665 H   0  0  0  0  0  0  0  0  0  0  0  0
   -0.8121   -0.3374    0.7850 N   0  0  0  0  0  0  0  0  0  0  0  0
   -0.2196   -1.5488    0.7238 C   0  0  0  0  0  0  0  0  0  0  0  0
   -0.8146   -2.4057    1.0085 H   0  0  0  0  0  0  0  0  0  0  0  0
    1.0965   -1.3390    0.2736 C   0  0  0  0  0  0  0  0  0  0  0  0
    1.9529   -1.9641    0.0600 H   0  0  0  0  0  0  0  0  0  0  0  0
    2.4319    0.7256   -0.3675 C   0  0  2  0  0  0  0  0  0  0  0  0
    2.1968    1.7923   -0.2787 H   0  0  0  0  0  0  0  0  0  0  0  0
    2.6967    0.4408   -1.8565 C   0  0  0  0  0  0  0  0  0  0  0  0
    2.9151   -0.6170   -2.0330 H   0  0  0  0  0  0  0  0  0  0  0  0
    1.8208    0.6970   -2.4602 H   0  0  0  0  0  0  0  0  0  0  0  0
    3.5426    1.0295   -2.2242 H   0  0  0  0  0  0  0  0  0  0  0  0
    3.5962    0.4585    0.5510 C   0  0  0  0  0  0  0  0  0  0  0  0
    3.4741    0.7700    1.5827 H   0  0  0  0  0  0  0  0  0  0  0  0
    4.7708   -0.1148    0.2175 C   0  0  0  0  0  0  0  0  0  0  0  0
    5.5402   -0.2500    0.9682 H   0  0  0  0  0  0  0  0  0  0  0  0
    4.9900   -0.4554   -0.7870 H   0  0  0  0  0  0  0  0  0  0  0  0
   -2.1810   -0.0377    1.2100 C   0  0  0  0  0  0  0  0  0  0  0  0
   -2.0948    0.5840    2.1088 H   0  0  0  0  0  0  0  0  0  0  0  0
   -2.6658   -0.9701    1.5190 H   0  0  0  0  0  0  0  0  0  0  0  0
   -2.9736    0.6601    0.1330 C   0  0  0  0  0  0  0  0  0  0  0  0
   -3.2386    1.9827    0.2374 C   0  0  0  0  0  0  0  0  0  0  0  0
   -2.8866    2.5655    1.0812 H   0  0  0  0  0  0  0  0  0  0  0  0
   -3.8152    2.5083   -0.5158 H   0  0  0  0  0  0  0  0  0  0  0  0
   -3.4802   -0.0827   -1.0082 C   0  0  0  0  0  0  0  0  0  0  0  0
   -4.0005    0.4924   -1.7669 H   0  0  0  0  0  0  0  0  0  0  0  0
   -3.3770   -1.4119   -1.2118 C   0  0  0  0  0  0  0  0  0  0  0  0
   -2.8946   -2.0806   -0.5113 H   0  0  0  0  0  0  0  0  0  0  0  0
   -3.8013   -1.8542   -2.1053 H   0  0  0  0  0  0  0  0  0  0  0  0
  1  7  1  0  0  0  0
  1  2  1  0  0  0  0
  2  4  1  0  0  0  0
  3  2  1  0  0  0  0
  4 20  1  0  0  0  0
  5  4  1  0  0  0  0
  5  6  1  0  0  0  0
  7  5  2  0  0  0  0
  8  7  1  0  0  0  0
  9 10  1  1  0  0  0
  9  1  1  0  0  0  0
  9 15  1  0  0  0  0
 11  9  1  0  0  0  0
 12 11  1  0  0  0  0
 13 11  1  0  0  0  0
 14 11  1  0  0  0  0
 15 16  1  0  0  0  0
 17 15  2  0  0  0  0
 17 18  1  0  0  0  0
 19 17  1  0  0  0  0
 20 22  1  0  0  0  0
 20 21  1  0  0  0  0
 23 24  2  0  0  0  0
 23 20  1  0  0  0  0
 24 25  1  0  0  0  0
 26 24  1  0  0  0  0
 27 23  1  0  0  0  0
 28 27  1  0  0  0  0
 29 27  2  0  0  0  0
 29 30  1  0  0  0  0
 31 29  1  0  0  0  0
M  RAD  1   2   2
M  END
>  <MD_stabilization_energy>
-9.686

$$$$
/home/frits/8277563_05_4b/Syn018028/Syn018028.car
 OpenBabel10291914573D

 31 31  0  0  0  0  0  0  0  0999 V2000
    1.0401   -1.3251   -0.1258 N   0  0  0  0  0  0  0  0  0  0  0  0
    0.1492   -0.6498   -0.8227 C   0  0  0  0  0  0  0  0  0  0  0  0
    0.4053    0.0118   -1.6405 H   0  0  0  0  0  0  0  0  0  0  0  0
   -1.0836   -0.8659   -0.4119 N   0  0  0  0  0  0  0  0  0  0  0  0
   -1.0047   -1.7464    0.6104 C   0  0  0  0  0  0  0  0  0  0  0  0
   -1.9333   -2.0507    1.0738 H   0  0  0  0  0  0  0  0  0  0  0  0
    0.3597   -2.0367    0.7971 C   0  0  0  0  0  0  0  0  0  0  0  0
    0.9389   -2.6582    1.4663 H   0  0  0  0  0  0  0  0  0  0  0  0
    2.4857   -1.2874   -0.3355 C   0  0  0  0  0  0  0  0  0  0  0  0
    2.6639   -1.2504   -1.4165 H   0  0  0  0  0  0  0  0  0  0  0  0
    2.9071   -2.2262    0.0394 H   0  0  0  0  0  0  0  0  0  0  0  0
    3.0997   -0.1247    0.3750 C   0  0  0  0  0  0  0  0  0  0  0  0
    3.0573   -0.1236    1.4591 H   0  0  0  0  0  0  0  0  0  0  0  0
    3.7039    0.8970   -0.2698 C   0  0  0  0  0  0  0  0  0  0  0  0
    3.7550    0.8973   -1.3529 H   0  0  0  0  0  0  0  0  0  0  0  0
    4.3225    2.0563    0.4319 C   0  0  0  0  0  0  0  0  0  0  0  0
    5.3864    2.1176    0.1874 H   0  0  0  0  0  0  0  0  0  0  0  0
    4.2253    1.9739    1.5186 H   0  0  0  0  0  0  0  0  0  0  0  0
    3.8418    2.9858    0.1151 H   0  0  0  0  0  0  0  0  0  0  0  0
   -2.3020   -0.2788   -0.9723 C   0  0  0  0  0  0  0  0  0  0  0  0
   -2.0405    0.2920   -1.8701 H   0  0  0  0  0  0  0  0  0  0  0  0
   -2.9229   -1.1187   -1.3050 H   0  0  0  0  0  0  0  0  0  0  0  0
   -3.0307    0.5773    0.0327 C   0  0  0  0  0  0  0  0  0  0  0  0
   -4.1555    0.1149    0.6257 C   0  0  0  0  0  0  0  0  0  0  0  0
   -4.7066    0.7120    1.3438 H   0  0  0  0  0  0  0  0  0  0  0  0
   -4.5486   -0.8704    0.4019 H   0  0  0  0  0  0  0  0  0  0  0  0
   -2.5506    1.9107    0.3532 C   0  0  0  0  0  0  0  0  0  0  0  0
   -3.0924    2.4457    1.1262 H   0  0  0  0  0  0  0  0  0  0  0  0
   -1.5107    2.5513   -0.2187 C   0  0  0  0  0  0  0  0  0  0  0  0
   -1.2510    3.5521    0.1057 H   0  0  0  0  0  0  0  0  0  0  0  0
   -0.9146    2.1202   -1.0118 H   0  0  0  0  0  0  0  0  0  0  0  0
  1  7  1  0  0  0  0
  2  4  1  0  0  0  0
  2  1  1  0  0  0  0
  3  2  1  0  0  0  0
  4  5  1  0  0  0  0
  5  7  2  0  0  0  0
  5  6  1  0  0  0  0
  7  8  1  0  0  0  0
  9  1  1  0  0  0  0
  9 11  1  0  0  0  0
  9 12  1  0  0  0  0
 10  9  1  0  0  0  0
 12 13  1  0  0  0  0
 14 12  2  0  0  0  0
 14 16  1  0  0  0  0
 15 14  1  0  0  0  0
 16 18  1  0  0  0  0
 17 16  1  0  0  0  0
 19 16  1  0  0  0  0
 20  4  1  0  0  0  0
 20 23  1  0  0  0  0
 21 20  1  0  0  0  0
 22 20  1  0  0  0  0
 23 27  1  0  0  0  0
 23 24  2  0  0  0  0
 24 25  1  0  0  0  0
 26 24  1  0  0  0  0
 27 28  1  0  0  0  0
 29 30  1  0  0  0  0
 29 27  2  0  0  0  0
 31 29  1  0  0  0  0
M  RAD  1   2   2
M  END
>  <MD_stabilization_energy>
-9.682

$$$$
/home/frits/8277563_05_4b/Syn059419/Syn059419.car
 OpenBabel10291914573D

 33 33  0  0  0  0  0  0  0  0999 V2000
   -1.1091   -1.2668    0.0002 N   0  0  0  0  0  0  0  0  0  0  0  0
   -1.7032   -0.3401    0.7244 C   0  0  0  0  0  0  0  0  0  0  0  0
   -1.3163    0.0261    1.6672 H   0  0  0  0  0  0  0  0  0  0  0  0
   -2.8171    0.0941    0.1708 N   0  0  0  0  0  0  0  0  0  0  0  0
   -2.9715   -0.5854   -0.9860 C   0  0  0  0  0  0  0  0  0  0  0  0
   -3.8447   -0.3546   -1.5810 H   0  0  0  0  0  0  0  0  0  0  0  0
   -1.8734   -1.4593   -1.0959 C   0  0  0  0  0  0  0  0  0  0  0  0
   -1.5323   -2.1942   -1.8123 H   0  0  0  0  0  0  0  0  0  0  0  0
   -3.7087    1.1165    0.7174 C   0  0  0  0  0  0  0  0  0  0  0  0
   -3.6456    1.0687    1.8100 H   0  0  0  0  0  0  0  0  0  0  0  0
   -4.7320    0.8551    0.4277 H   0  0  0  0  0  0  0  0  0  0  0  0
   -3.3481    2.5151    0.2178 C   0  0  0  0  0  0  0  0  0  0  0  0
   -3.4127    2.5692   -0.8729 H   0  0  0  0  0  0  0  0  0  0  0  0
   -2.3264    2.7812    0.5043 H   0  0  0  0  0  0  0  0  0  0  0  0
   -4.0292    3.2590    0.6403 H   0  0  0  0  0  0  0  0  0  0  0  0
    0.1429   -1.9391    0.3410 C   0  0  0  0  0  0  0  0  0  0  0  0
    0.1419   -2.1144    1.4230 H   0  0  0  0  0  0  0  0  0  0  0  0
    0.1485   -2.9157   -0.1544 H   0  0  0  0  0  0  0  0  0  0  0  0
    1.3208   -1.1300   -0.0978 C   0  0  0  0  0  0  0  0  0  0  0  0
    1.4353   -0.9842   -1.1654 H   0  0  0  0  0  0  0  0  0  0  0  0
    2.2149   -0.6042    0.7735 C   0  0  0  0  0  0  0  0  0  0  0  0
    2.0610   -0.7851    1.8327 H   0  0  0  0  0  0  0  0  0  0  0  0
    3.3805    0.1948    0.4317 C   0  0  0  0  0  0  0  0  0  0  0  0
    4.2039    0.6266    1.4151 C   0  0  0  0  0  0  0  0  0  0  0  0
    4.0115    0.4031    2.4585 H   0  0  0  0  0  0  0  0  0  0  0  0
    5.0871    1.2151    1.1931 H   0  0  0  0  0  0  0  0  0  0  0  0
    3.6958    0.5128   -1.0076 C   0  0  0  0  0  0  0  0  0  0  0  0
    4.7548    0.7712   -1.1092 H   0  0  0  0  0  0  0  0  0  0  0  0
    3.5463   -0.3663   -1.6410 H   0  0  0  0  0  0  0  0  0  0  0  0
    2.8631    1.6879   -1.5206 C   0  0  0  0  0  0  0  0  0  0  0  0
    3.1243    1.9126   -2.5583 H   0  0  0  0  0  0  0  0  0  0  0  0
    1.7928    1.4671   -1.4808 H   0  0  0  0  0  0  0  0  0  0  0  0
    3.0453    2.5857   -0.9224 H   0  0  0  0  0  0  0  0  0  0  0  0
  1 16  1  0  0  0  0
  1  2  1  0  0  0  0
  2  3  1  0  0  0  0
  4  9  1  0  0  0  0
  4  2  1  0  0  0  0
  5  4  1  0  0  0  0
  6  5  1  0  0  0  0
  7  5  2  0  0  0  0
  7  1  1  0  0  0  0
  8  7  1  0  0  0  0
  9 10  1  0  0  0  0
 11  9  1  0  0  0  0
 12 14  1  0  0  0  0
 12 15  1  0  0  0  0
 12  9  1  0  0  0  0
 13 12  1  0  0  0  0
 16 17  1  0  0  0  0
 18 16  1  0  0  0  0
 19 16  1  0  0  0  0
 19 21  2  0  0  0  0
 20 19  1  0  0  0  0
 21 22  1  0  0  0  0
 23 21  1  0  0  0  0
 23 24  2  0  0  0  0
 24 25  1  0  0  0  0
 26 24  1  0  0  0  0
 27 23  1  0  0  0  0
 28 27  1  0  0  0  0
 29 27  1  0  0  0  0
 30 32  1  0  0  0  0
 30 27  1  0  0  0  0
 30 33  1  0  0  0  0
 31 30  1  0  0  0  0
M  RAD  1   2   2
M  END
>  <MD_stabilization_energy>
-9.679

$$$$
/home/frits/8277563_05_4c/Syn032277/Syn032277.car
 OpenBabel10291914573D

 33 33  0  0  1  0  0  0  0  0999 V2000
    1.5065   -0.1116    0.0238 N   0  0  0  0  0  0  0  0  0  0  0  0
    0.3299   -0.2583    0.6015 C   0  0  0  0  0  0  0  0  0  0  0  0
   -0.0373    0.3804    1.3951 H   0  0  0  0  0  0  0  0  0  0  0  0
   -0.3563   -1.2675    0.1051 N   0  0  0  0  0  0  0  0  0  0  0  0
    0.4061   -1.8254   -0.8583 C   0  0  0  0  0  0  0  0  0  0  0  0
   -0.0055   -2.6778   -1.3813 H   0  0  0  0  0  0  0  0  0  0  0  0
    1.6011   -1.0846   -0.9122 C   0  0  0  0  0  0  0  0  0  0  0  0
    2.5108   -1.1201   -1.4960 H   0  0  0  0  0  0  0  0  0  0  0  0
    2.4873    0.9273    0.3635 C   0  0  2  0  0  0  0  0  0  0  0  0
    2.0969    1.4522    1.2428 H   0  0  0  0  0  0  0  0  0  0  0  0
    2.5929    1.9597   -0.7728 C   0  0  0  0  0  0  0  0  0  0  0  0
    2.9535    1.5043   -1.7003 H   0  0  0  0  0  0  0  0  0  0  0  0
    3.2758    2.7711   -0.5034 H   0  0  0  0  0  0  0  0  0  0  0  0
    1.6143    2.4004   -0.9861 H   0  0  0  0  0  0  0  0  0  0  0  0
    3.7918    0.2963    0.7767 C   0  0  0  0  0  0  0  0  0  0  0  0
    3.7601   -0.3379    1.6560 H   0  0  0  0  0  0  0  0  0  0  0  0
    4.9881    0.4497    0.1729 C   0  0  0  0  0  0  0  0  0  0  0  0
    5.8628   -0.0533    0.5677 H   0  0  0  0  0  0  0  0  0  0  0  0
    5.1230    1.0653   -0.7080 H   0  0  0  0  0  0  0  0  0  0  0  0
   -1.6906   -1.6800    0.5346 C   0  0  0  0  0  0  0  0  0  0  0  0
   -1.8050   -2.7456    0.3094 H   0  0  0  0  0  0  0  0  0  0  0  0
   -1.7405   -1.5624    1.6234 H   0  0  0  0  0  0  0  0  0  0  0  0
   -2.7469   -0.8871   -0.1646 C   0  0  0  0  0  0  0  0  0  0  0  0
   -2.8399   -1.0169   -1.2377 H   0  0  0  0  0  0  0  0  0  0  0  0
   -3.5793   -0.0401    0.4795 C   0  0  0  0  0  0  0  0  0  0  0  0
   -3.4940    0.0819    1.5541 H   0  0  0  0  0  0  0  0  0  0  0  0
   -4.6429    0.7485   -0.2138 C   0  0  0  0  0  0  0  0  0  0  0  0
   -5.6132    0.5078    0.2300 H   0  0  0  0  0  0  0  0  0  0  0  0
   -4.6987    0.4802   -1.2735 H   0  0  0  0  0  0  0  0  0  0  0  0
   -4.3775    2.2460   -0.0847 C   0  0  0  0  0  0  0  0  0  0  0  0
   -3.4188    2.5140   -0.5389 H   0  0  0  0  0  0  0  0  0  0  0  0
   -5.1642    2.8162   -0.5865 H   0  0  0  0  0  0  0  0  0  0  0  0
   -4.3529    2.5512    0.9658 H   0  0  0  0  0  0  0  0  0  0  0  0
  1  9  1  0  0  0  0
  1  2  1  0  0  0  0
  2  3  1  0  0  0  0
  4 20  1  0  0  0  0
  4  2  1  0  0  0  0
  5  4  1  0  0  0  0
  6  5  1  0  0  0  0
  7  5  2  0  0  0  0
  7  1  1  0  0  0  0
  8  7  1  0  0  0  0
  9 15  1  0  0  0  0
  9 10  1  1  0  0  0
 11 13  1  0  0  0  0
 11  9  1  0  0  0  0
 12 11  1  0  0  0  0
 14 11  1  0  0  0  0
 15 16  1  0  0  0  0
 17 18  1  0  0  0  0
 17 15  2  0  0  0  0
 19 17  1  0  0  0  0
 20 22  1  0  0  0  0
 21 20  1  0  0  0  0
 23 25  2  0  0  0  0
 23 20  1  0  0  0  0
 24 23  1  0  0  0  0
 25 26  1  0  0  0  0
 27 30  1  0  0  0  0
 27 28  1  0  0  0  0
 27 25  1  0  0  0  0
 29 27  1  0  0  0  0
 30 33  1  0  0  0  0
 31 30  1  0  0  0  0
 32 30  1  0  0  0  0
M  RAD  1   2   2
M  END
>  <MD_stabilization_energy>
-9.678

$$$$
/home/frits/8277563_05_4c/Syn159703/Syn159703.car
 OpenBabel10291914573D

 34 34  0  0  1  0  0  0  0  0999 V2000
    1.2715   -0.2833   -0.3101 N   0  0  0  0  0  0  0  0  0  0  0  0
   -0.0339   -0.7301   -0.1266 N   0  0  0  0  0  0  0  0  0  0  0  0
   -0.3501   -1.3279   -1.2475 C   0  0  0  0  0  0  0  0  0  0  0  0
   -1.3255   -1.7823   -1.3556 H   0  0  0  0  0  0  0  0  0  0  0  0
    0.6192   -1.3025   -2.1848 C   0  0  0  0  0  0  0  0  0  0  0  0
    0.6184   -1.7078   -3.1862 H   0  0  0  0  0  0  0  0  0  0  0  0
    1.5895   -0.6334   -1.5304 C   0  0  0  0  0  0  0  0  0  0  0  0
    2.5664   -0.3797   -1.9192 H   0  0  0  0  0  0  0  0  0  0  0  0
    2.0434    0.4404    0.7142 C   0  0  2  0  0  0  0  0  0  0  0  0
    1.5971    0.2116    1.6848 H   0  0  0  0  0  0  0  0  0  0  0  0
    1.9255    1.9554    0.4798 C   0  0  0  0  0  0  0  0  0  0  0  0
    2.4515    2.5163    1.2582 H   0  0  0  0  0  0  0  0  0  0  0  0
    2.3412    2.2434   -0.4909 H   0  0  0  0  0  0  0  0  0  0  0  0
    0.8777    2.2693    0.4889 H   0  0  0  0  0  0  0  0  0  0  0  0
    3.4550   -0.0833    0.7763 C   0  0  0  0  0  0  0  0  0  0  0  0
    3.5640   -1.1279    1.0467 H   0  0  0  0  0  0  0  0  0  0  0  0
    4.5871    0.6125    0.5428 C   0  0  0  0  0  0  0  0  0  0  0  0
    5.5503    0.1231    0.6246 H   0  0  0  0  0  0  0  0  0  0  0  0
    4.5826    1.6607    0.2703 H   0  0  0  0  0  0  0  0  0  0  0  0
   -0.7724   -0.5214    1.1267 C   0  0  0  0  0  0  0  0  0  0  0  0
   -0.5845    0.4987    1.4743 H   0  0  0  0  0  0  0  0  0  0  0  0
   -0.3310   -1.2090    1.8565 H   0  0  0  0  0  0  0  0  0  0  0  0
   -2.2572   -0.7496    0.9939 C   0  0  0  0  0  0  0  0  0  0  0  0
   -2.8247   -1.8535    1.5323 C   0  0  0  0  0  0  0  0  0  0  0  0
   -3.8915   -2.0355    1.4639 H   0  0  0  0  0  0  0  0  0  0  0  0
   -2.2313   -2.5974    2.0519 H   0  0  0  0  0  0  0  0  0  0  0  0
   -3.0908    0.2330    0.3200 C   0  0  0  0  0  0  0  0  0  0  0  0
   -4.1515    0.0057    0.2793 H   0  0  0  0  0  0  0  0  0  0  0  0
   -2.6646    1.3854   -0.2522 C   0  0  0  0  0  0  0  0  0  0  0  0
   -1.6178    1.6626   -0.2407 H   0  0  0  0  0  0  0  0  0  0  0  0
   -3.5832    2.3436   -0.9287 C   0  0  0  0  0  0  0  0  0  0  0  0
   -3.5326    3.3197   -0.4389 H   0  0  0  0  0  0  0  0  0  0  0  0
   -3.2903    2.4674   -1.9749 H   0  0  0  0  0  0  0  0  0  0  0  0
   -4.6221    2.0015   -0.9028 H   0  0  0  0  0  0  0  0  0  0  0  0
  1  2  1  0  0  0  0
  1  9  1  0  0  0  0
  2 20  1  0  0  0  0
  3  2  1  0  0  0  0
  4  3  1  0  0  0  0
  5  7  2  0  0  0  0
  5  3  1  0  0  0  0
  6  5  1  0  0  0  0
  7  1  1  0  0  0  0
  8  7  1  0  0  0  0
  9 15  1  0  0  0  0
  9 10  1  1  0  0  0
 11 14  1  0  0  0  0
 11  9  1  0  0  0  0
 11 12  1  0  0  0  0
 13 11  1  0  0  0  0
 15 16  1  0  0  0  0
 17 18  1  0  0  0  0
 17 15  2  0  0  0  0
 19 17  1  0  0  0  0
 20 21  1  0  0  0  0
 20 22  1  0  0  0  0
 23 20  1  0  0  0  0
 23 24  2  0  0  0  0
 24 26  1  0  0  0  0
 25 24  1  0  0  0  0
 27 23  1  0  0  0  0
 28 27  1  0  0  0  0
 29 30  1  0  0  0  0
 29 27  2  0  0  0  0
 31 34  1  0  0  0  0
 31 32  1  0  0  0  0
 31 29  1  0  0  0  0
 33 31  1  0  0  0  0
M  RAD  1   3   2
M  END
>  <MD_stabilization_energy>
-9.671

$$$$
/home/frits/8277563_05_4a/Syn005271/Syn005271.car
 OpenBabel10291914573D

 30 31  0  0  0  0  0  0  0  0999 V2000
    0.9756   -1.2395   -0.2214 N   0  0  0  0  0  0  0  0  0  0  0  0
   -0.0642   -0.5756   -0.6840 C   0  0  0  0  0  0  0  0  0  0  0  0
    0.0079    0.2268   -1.4076 H   0  0  0  0  0  0  0  0  0  0  0  0
   -1.2000   -0.9935   -0.1636 N   0  0  0  0  0  0  0  0  0  0  0  0
   -0.8961   -1.9925    0.6925 C   0  0  0  0  0  0  0  0  0  0  0  0
   -1.7182   -2.4586    1.2184 H   0  0  0  0  0  0  0  0  0  0  0  0
    0.5022   -2.1505    0.6553 C   0  0  0  0  0  0  0  0  0  0  0  0
    1.2263   -2.7912    1.1398 H   0  0  0  0  0  0  0  0  0  0  0  0
   -2.5269   -0.4606   -0.4662 C   0  0  0  0  0  0  0  0  0  0  0  0
   -2.5302   -0.1725   -1.5244 H   0  0  0  0  0  0  0  0  0  0  0  0
   -3.2480   -1.2762   -0.3438 H   0  0  0  0  0  0  0  0  0  0  0  0
   -2.8751    0.7092    0.4675 C   0  0  0  0  0  0  0  0  0  0  0  0
   -2.7202    0.6016    1.5342 H   0  0  0  0  0  0  0  0  0  0  0  0
   -4.0559    1.5468    0.0595 C   0  0  0  0  0  0  0  0  0  0  0  0
   -4.6355    1.9904    0.8591 H   0  0  0  0  0  0  0  0  0  0  0  0
   -4.5483    1.3012   -0.8733 H   0  0  0  0  0  0  0  0  0  0  0  0
   -2.6630    2.0952   -0.0803 C   0  0  0  0  0  0  0  0  0  0  0  0
   -2.4139    2.8684    0.6353 H   0  0  0  0  0  0  0  0  0  0  0  0
   -2.3094    2.1900   -1.0995 H   0  0  0  0  0  0  0  0  0  0  0  0
    2.3675   -1.0092   -0.6017 C   0  0  0  0  0  0  0  0  0  0  0  0
    2.9182   -1.9440   -0.4525 H   0  0  0  0  0  0  0  0  0  0  0  0
    2.3858   -0.7792   -1.6733 H   0  0  0  0  0  0  0  0  0  0  0  0
    2.9734    0.0843    0.2174 C   0  0  0  0  0  0  0  0  0  0  0  0
    3.0844   -0.0928    1.2821 H   0  0  0  0  0  0  0  0  0  0  0  0
    3.3914    1.2551   -0.3110 C   0  0  0  0  0  0  0  0  0  0  0  0
    3.2893    1.4342   -1.3755 H   0  0  0  0  0  0  0  0  0  0  0  0
    4.0018    2.3468    0.4981 C   0  0  0  0  0  0  0  0  0  0  0  0
    3.4040    3.2579    0.4092 H   0  0  0  0  0  0  0  0  0  0  0  0
    5.0116    2.5605    0.1372 H   0  0  0  0  0  0  0  0  0  0  0  0
    4.0661    2.0816    1.5576 H   0  0  0  0  0  0  0  0  0  0  0  0
  1  7  1  0  0  0  0
  2  1  1  0  0  0  0
  2  4  1  0  0  0  0
  3  2  1  0  0  0  0
  4  5  1  0  0  0  0
  5  6  1  0  0  0  0
  7  5  2  0  0  0  0
  7  8  1  0  0  0  0
  9 11  1  0  0  0  0
  9  4  1  0  0  0  0
  9 12  1  0  0  0  0
 10  9  1  0  0  0  0
 12 13  1  0  0  0  0
 14 12  1  0  0  0  0
 14 15  1  0  0  0  0
 16 14  1  0  0  0  0
 17 14  1  0  0  0  0
 17 12  1  0  0  0  0
 17 18  1  0  0  0  0
 19 17  1  0  0  0  0
 20 21  1  0  0  0  0
 20  1  1  0  0  0  0
 20 23  1  0  0  0  0
 22 20  1  0  0  0  0
 23 24  1  0  0  0  0
 25 23  2  0  0  0  0
 25 27  1  0  0  0  0
 26 25  1  0  0  0  0
 27 30  1  0  0  0  0
 28 27  1  0  0  0  0
 29 27  1  0  0  0  0
M  RAD  1   2   2
M  END
>  <MD_stabilization_energy>
-9.668

$$$$
/home/frits/8277563_05_4b/Syn003930/Syn003930.car
 OpenBabel10291914573D

 31 31  0  0  0  0  0  0  0  0999 V2000
    5.0669   -1.7229    0.3517 C   0  0  0  0  0  0  0  0  0  0  0  0
    5.4272   -1.1677    1.2229 H   0  0  0  0  0  0  0  0  0  0  0  0
    4.9361   -2.7687    0.6427 H   0  0  0  0  0  0  0  0  0  0  0  0
    5.8342   -1.6748   -0.4258 H   0  0  0  0  0  0  0  0  0  0  0  0
    3.7825   -1.1725   -0.1644 C   0  0  0  0  0  0  0  0  0  0  0  0
    3.3536   -1.6650   -1.0301 H   0  0  0  0  0  0  0  0  0  0  0  0
    3.1539   -0.1134    0.3909 C   0  0  0  0  0  0  0  0  0  0  0  0
    3.5860    0.3778    1.2567 H   0  0  0  0  0  0  0  0  0  0  0  0
    1.9114    0.4078   -0.1201 C   0  0  0  0  0  0  0  0  0  0  0  0
    1.2875    1.4710    0.4408 C   0  0  0  0  0  0  0  0  0  0  0  0
   -1.4400    0.2204   -0.7197 N   0  0  0  0  0  0  0  0  0  0  0  0
   -2.3379    0.1214    0.2408 C   0  0  0  0  0  0  0  0  0  0  0  0
   -2.6624    0.9550    0.8509 H   0  0  0  0  0  0  0  0  0  0  0  0
   -2.7975   -1.1044    0.3762 N   0  0  0  0  0  0  0  0  0  0  0  0
   -2.1757   -1.8638   -0.5489 C   0  0  0  0  0  0  0  0  0  0  0  0
   -2.4363   -2.9130   -0.5834 H   0  0  0  0  0  0  0  0  0  0  0  0
   -1.3077   -1.0118   -1.2574 C   0  0  0  0  0  0  0  0  0  0  0  0
   -0.6102   -1.1223   -2.0764 H   0  0  0  0  0  0  0  0  0  0  0  0
   -3.7909   -1.5753    1.3344 C   0  0  0  0  0  0  0  0  0  0  0  0
   -4.6478   -1.9667    0.7767 H   0  0  0  0  0  0  0  0  0  0  0  0
   -3.3349   -2.3617    1.9445 H   0  0  0  0  0  0  0  0  0  0  0  0
   -4.1046   -0.7408    1.9701 H   0  0  0  0  0  0  0  0  0  0  0  0
   -0.7517    1.4470   -1.1280 C   0  0  0  0  0  0  0  0  0  0  0  0
   -1.5291    2.1285   -1.4926 H   0  0  0  0  0  0  0  0  0  0  0  0
   -0.1067    1.2208   -1.9841 H   0  0  0  0  0  0  0  0  0  0  0  0
    0.0354    2.0642    0.0013 C   0  0  0  0  0  0  0  0  0  0  0  0
   -0.4149    3.1907    0.6009 C   0  0  0  0  0  0  0  0  0  0  0  0
   -1.3396    3.6652    0.2923 H   0  0  0  0  0  0  0  0  0  0  0  0
    0.1328    3.6628    1.4091 H   0  0  0  0  0  0  0  0  0  0  0  0
    1.4987   -0.0902   -0.9885 H   0  0  0  0  0  0  0  0  0  0  0  0
    1.7564    1.9428    1.2989 H   0  0  0  0  0  0  0  0  0  0  0  0
  1  3  1  0  0  0  0
  1  2  1  0  0  0  0
  4  1  1  0  0  0  0
  5  1  1  0  0  0  0
  5  7  2  0  0  0  0
  6  5  1  0  0  0  0
  7  8  1  0  0  0  0
  9  7  1  0  0  0  0
  9 10  2  0  0  0  0
 10 31  1  0  0  0  0
 11 12  1  0  0  0  0
 12 14  1  0  0  0  0
 12 13  1  0  0  0  0
 14 19  1  0  0  0  0
 15 14  1  0  0  0  0
 16 15  1  0  0  0  0
 17 11  1  0  0  0  0
 17 15  2  0  0  0  0
 18 17  1  0  0  0  0
 19 21  1  0  0  0  0
 19 22  1  0  0  0  0
 20 19  1  0  0  0  0
 23 11  1  0  0  0  0
 23 26  1  0  0  0  0
 24 23  1  0  0  0  0
 25 23  1  0  0  0  0
 26 10  1  0  0  0  0
 26 27  2  0  0  0  0
 27 29  1  0  0  0  0
 28 27  1  0  0  0  0
 30  9  1  0  0  0  0
M  RAD  1  12   2
M  END
>  <MD_stabilization_energy>
-9.667

$$$$
/home/frits/8277563_05_4b/Syn017037/Syn017037.car
 OpenBabel10291914573D

 31 31  0  0  0  0  0  0  0  0999 V2000
    0.4832   -1.1838    0.4466 N   0  0  0  0  0  0  0  0  0  0  0  0
    1.2563   -0.1910    0.8366 C   0  0  0  0  0  0  0  0  0  0  0  0
    1.0118    0.4792    1.6510 H   0  0  0  0  0  0  0  0  0  0  0  0
    2.3603   -0.0993    0.1239 N   0  0  0  0  0  0  0  0  0  0  0  0
    2.3230   -1.0948   -0.7870 C   0  0  0  0  0  0  0  0  0  0  0  0
    3.1611   -1.1743   -1.4659 H   0  0  0  0  0  0  0  0  0  0  0  0
    1.1204   -1.7947   -0.5768 C   0  0  0  0  0  0  0  0  0  0  0  0
    0.6319   -2.6497   -1.0239 H   0  0  0  0  0  0  0  0  0  0  0  0
    3.4171    0.8962    0.3004 C   0  0  0  0  0  0  0  0  0  0  0  0
    3.4593    1.1571    1.3634 H   0  0  0  0  0  0  0  0  0  0  0  0
    4.3681    0.4239    0.0318 H   0  0  0  0  0  0  0  0  0  0  0  0
    3.1753    2.1420   -0.5512 C   0  0  0  0  0  0  0  0  0  0  0  0
    3.1346    1.8867   -1.6142 H   0  0  0  0  0  0  0  0  0  0  0  0
    3.9786    2.8686   -0.4020 H   0  0  0  0  0  0  0  0  0  0  0  0
    2.2264    2.6182   -0.2869 H   0  0  0  0  0  0  0  0  0  0  0  0
   -0.8065   -1.5605    1.0288 C   0  0  0  0  0  0  0  0  0  0  0  0
   -0.6870   -2.5843    1.4016 H   0  0  0  0  0  0  0  0  0  0  0  0
   -0.9995   -0.9292    1.9032 H   0  0  0  0  0  0  0  0  0  0  0  0
   -1.9293   -1.4686    0.0259 C   0  0  0  0  0  0  0  0  0  0  0  0
   -2.4617   -2.5979   -0.4961 C   0  0  0  0  0  0  0  0  0  0  0  0
   -3.2750   -2.5652   -1.2128 H   0  0  0  0  0  0  0  0  0  0  0  0
   -2.0955   -3.5787   -0.2141 H   0  0  0  0  0  0  0  0  0  0  0  0
   -2.4609   -0.1761   -0.3741 C   0  0  0  0  0  0  0  0  0  0  0  0
   -3.2156   -0.1990   -1.1544 H   0  0  0  0  0  0  0  0  0  0  0  0
   -2.1105    1.0288    0.1357 C   0  0  0  0  0  0  0  0  0  0  0  0
   -1.3788    1.1114    0.9293 H   0  0  0  0  0  0  0  0  0  0  0  0
   -2.6923    2.2609   -0.3326 C   0  0  0  0  0  0  0  0  0  0  0  0
   -3.4353    2.2088   -1.1210 H   0  0  0  0  0  0  0  0  0  0  0  0
   -2.3526    3.4640    0.1654 C   0  0  0  0  0  0  0  0  0  0  0  0
   -1.6161    3.5687    0.9538 H   0  0  0  0  0  0  0  0  0  0  0  0
   -2.8171    4.3648   -0.2179 H   0  0  0  0  0  0  0  0  0  0  0  0
  1  2  1  0  0  0  0
  1 16  1  0  0  0  0
  2  3  1  0  0  0  0
  4  9  1  0  0  0  0
  4  2  1  0  0  0  0
  5  7  2  0  0  0  0
  5  4  1  0  0  0  0
  6  5  1  0  0  0  0
  7  1  1  0  0  0  0
  8  7  1  0  0  0  0
  9 10  1  0  0  0  0
 11  9  1  0  0  0  0
 12 14  1  0  0  0  0
 12 15  1  0  0  0  0
 12  9  1  0  0  0  0
 13 12  1  0  0  0  0
 16 17  1  0  0  0  0
 16 18  1  0  0  0  0
 19 16  1  0  0  0  0
 20 22  1  0  0  0  0
 20 19  2  0  0  0  0
 21 20  1  0  0  0  0
 23 19  1  0  0  0  0
 23 25  2  0  0  0  0
 24 23  1  0  0  0  0
 25 26  1  0  0  0  0
 27 25  1  0  0  0  0
 27 29  2  0  0  0  0
 28 27  1  0  0  0  0
 29 30  1  0  0  0  0
 31 29  1  0  0  0  0
M  RAD  1   2   2
M  END
>  <MD_stabilization_energy>
-9.657

$$$$
/home/frits/8277563_05_4c/Syn044527/Syn044527.car
 OpenBabel10291914573D

 35 35  0  0  0  0  0  0  0  0999 V2000
    1.8364   -1.1938   -0.1872 N   0  0  0  0  0  0  0  0  0  0  0  0
    0.7296   -1.0053   -0.8764 C   0  0  0  0  0  0  0  0  0  0  0  0
    0.6887   -0.4614   -1.8116 H   0  0  0  0  0  0  0  0  0  0  0  0
   -0.3230   -1.5418   -0.2946 N   0  0  0  0  0  0  0  0  0  0  0  0
    0.1109   -2.1238    0.8437 C   0  0  0  0  0  0  0  0  0  0  0  0
   -0.6298   -2.6171    1.4582 H   0  0  0  0  0  0  0  0  0  0  0  0
    1.4986   -1.8992    0.9133 C   0  0  0  0  0  0  0  0  0  0  0  0
    2.2934   -2.1453    1.6041 H   0  0  0  0  0  0  0  0  0  0  0  0
    3.1705   -0.7177   -0.5525 C   0  0  0  0  0  0  0  0  0  0  0  0
    3.2166   -0.6206   -1.6430 H   0  0  0  0  0  0  0  0  0  0  0  0
    3.8856   -1.4929   -0.2569 H   0  0  0  0  0  0  0  0  0  0  0  0
    3.5067    0.5779    0.1115 C   0  0  0  0  0  0  0  0  0  0  0  0
    4.4658    0.6367    0.6136 H   0  0  0  0  0  0  0  0  0  0  0  0
    2.7246    1.7591    0.0300 C   0  0  0  0  0  0  0  0  0  0  0  0
    1.9387    2.9326   -0.0554 C   0  0  0  0  0  0  0  0  0  0  0  0
    1.6113    3.4440    0.8417 H   0  0  0  0  0  0  0  0  0  0  0  0
    1.6605    3.3424   -1.0187 H   0  0  0  0  0  0  0  0  0  0  0  0
   -1.6996   -1.4973   -0.7855 C   0  0  0  0  0  0  0  0  0  0  0  0
   -1.6721   -1.3721   -1.8735 H   0  0  0  0  0  0  0  0  0  0  0  0
   -2.1421   -2.4804   -0.5879 H   0  0  0  0  0  0  0  0  0  0  0  0
   -2.4811   -0.3948   -0.1240 C   0  0  0  0  0  0  0  0  0  0  0  0
   -3.5326   -0.6630    0.6831 C   0  0  0  0  0  0  0  0  0  0  0  0
   -3.8449   -1.6813    0.8847 H   0  0  0  0  0  0  0  0  0  0  0  0
   -4.1006    0.1330    1.1518 H   0  0  0  0  0  0  0  0  0  0  0  0
   -2.0791    0.9751   -0.3905 C   0  0  0  0  0  0  0  0  0  0  0  0
   -1.5503    1.7978    0.5572 C   0  0  0  0  0  0  0  0  0  0  0  0
   -1.2973    2.8146    0.2774 H   0  0  0  0  0  0  0  0  0  0  0  0
   -1.2480    1.4476    1.9773 C   0  0  0  0  0  0  0  0  0  0  0  0
   -1.8494    2.0657    2.6492 H   0  0  0  0  0  0  0  0  0  0  0  0
   -0.1928    1.6401    2.1888 H   0  0  0  0  0  0  0  0  0  0  0  0
   -1.4468    0.3989    2.2094 H   0  0  0  0  0  0  0  0  0  0  0  0
   -2.3105    1.4651   -1.7887 C   0  0  0  0  0  0  0  0  0  0  0  0
   -1.6768    0.9297   -2.5012 H   0  0  0  0  0  0  0  0  0  0  0  0
   -3.3557    1.3210   -2.0784 H   0  0  0  0  0  0  0  0  0  0  0  0
   -2.0865    2.5317   -1.8857 H   0  0  0  0  0  0  0  0  0  0  0  0
  1  7  1  0  0  0  0
  2  4  1  0  0  0  0
  2  1  1  0  0  0  0
  3  2  1  0  0  0  0
  4  5  1  0  0  0  0
  5  7  2  0  0  0  0
  5  6  1  0  0  0  0
  7  8  1  0  0  0  0
  9 11  1  0  0  0  0
  9  1  1  0  0  0  0
  9 12  1  0  0  0  0
 10  9  1  0  0  0  0
 12 13  1  0  0  0  0
 14 12  2  0  0  0  0
 15 14  2  0  0  0  0
 15 16  1  0  0  0  0
 17 15  1  0  0  0  0
 18 20  1  0  0  0  0
 18  4  1  0  0  0  0
 18 21  1  0  0  0  0
 19 18  1  0  0  0  0
 21 22  2  0  0  0  0
 22 23  1  0  0  0  0
 22 24  1  0  0  0  0
 25 21  1  0  0  0  0
 25 26  2  0  0  0  0
 26 28  1  0  0  0  0
 27 26  1  0  0  0  0
 28 30  1  0  0  0  0
 28 31  1  0  0  0  0
 28 29  1  0  0  0  0
 32 25  1  0  0  0  0
 33 32  1  0  0  0  0
 34 32  1  0  0  0  0
 35 32  1  0  0  0  0
M  END
>  <MD_stabilization_energy>
-9.656

$$$$
/home/frits/8277563_05_4b/Syn082552/Syn082552.car
 OpenBabel10291914573D

 32 33  0  0  0  0  0  0  0  0999 V2000
   -2.9015    0.0565   -0.1365 N   0  0  0  0  0  0  0  0  0  0  0  0
   -1.7546   -0.2811   -0.6896 C   0  0  0  0  0  0  0  0  0  0  0  0
   -1.2558    0.3050   -1.4515 H   0  0  0  0  0  0  0  0  0  0  0  0
   -1.2796   -1.4133   -0.2115 N   0  0  0  0  0  0  0  0  0  0  0  0
   -2.1679   -1.8572    0.7032 C   0  0  0  0  0  0  0  0  0  0  0  0
   -1.9383   -2.7890    1.2020 H   0  0  0  0  0  0  0  0  0  0  0  0
   -3.2151   -0.9175    0.7442 C   0  0  0  0  0  0  0  0  0  0  0  0
   -4.1454   -0.8138    1.2861 H   0  0  0  0  0  0  0  0  0  0  0  0
   -3.6948    1.2360   -0.4785 C   0  0  0  0  0  0  0  0  0  0  0  0
   -4.3906    1.1153   -1.3002 H   0  0  0  0  0  0  0  0  0  0  0  0
   -3.0333    2.5794   -0.3010 C   0  0  0  0  0  0  0  0  0  0  0  0
   -2.0353    2.6094    0.1185 H   0  0  0  0  0  0  0  0  0  0  0  0
   -3.3477    3.3750   -0.9646 H   0  0  0  0  0  0  0  0  0  0  0  0
   -4.0998    2.1382    0.6596 C   0  0  0  0  0  0  0  0  0  0  0  0
   -3.7396    1.9054    1.6541 H   0  0  0  0  0  0  0  0  0  0  0  0
   -5.0314    2.6792    0.5526 H   0  0  0  0  0  0  0  0  0  0  0  0
   -0.0269   -2.0485   -0.6150 C   0  0  0  0  0  0  0  0  0  0  0  0
    0.0933   -1.8921   -1.6933 H   0  0  0  0  0  0  0  0  0  0  0  0
   -0.1236   -3.1259   -0.4438 H   0  0  0  0  0  0  0  0  0  0  0  0
    1.1269   -1.5030    0.1631 C   0  0  0  0  0  0  0  0  0  0  0  0
    1.1365   -1.6852    1.2328 H   0  0  0  0  0  0  0  0  0  0  0  0
    2.1414   -0.8184   -0.4083 C   0  0  0  0  0  0  0  0  0  0  0  0
    2.1397   -0.6398   -1.4786 H   0  0  0  0  0  0  0  0  0  0  0  0
    3.2516   -0.2999    0.3497 C   0  0  0  0  0  0  0  0  0  0  0  0
    3.2549   -0.4794    1.4201 H   0  0  0  0  0  0  0  0  0  0  0  0
    4.2637    0.3869   -0.2230 C   0  0  0  0  0  0  0  0  0  0  0  0
    4.2622    0.5670   -1.2933 H   0  0  0  0  0  0  0  0  0  0  0  0
    5.3736    0.9054    0.5352 C   0  0  0  0  0  0  0  0  0  0  0  0
    5.3869    0.7314    1.6056 H   0  0  0  0  0  0  0  0  0  0  0  0
    6.3853    1.5907   -0.0282 C   0  0  0  0  0  0  0  0  0  0  0  0
    6.4160    1.7893   -1.0935 H   0  0  0  0  0  0  0  0  0  0  0  0
    7.2003    1.9623    0.5814 H   0  0  0  0  0  0  0  0  0  0  0  0
  1  7  1  0  0  0  0
  2  4  1  0  0  0  0
  2  1  1  0  0  0  0
  3  2  1  0  0  0  0
  4  5  1  0  0  0  0
  5  7  2  0  0  0  0
  5  6  1  0  0  0  0
  7  8  1  0  0  0  0
  9 11  1  0  0  0  0
  9  1  1  0  0  0  0
  9 14  1  0  0  0  0
 10  9  1  0  0  0  0
 11 12  1  0  0  0  0
 11 14  1  0  0  0  0
 13 11  1  0  0  0  0
 14 15  1  0  0  0  0
 16 14  1  0  0  0  0
 17 19  1  0  0  0  0
 17  4  1  0  0  0  0
 17 20  1  0  0  0  0
 18 17  1  0  0  0  0
 20 21  1  0  0  0  0
 22 20  2  0  0  0  0
 22 24  1  0  0  0  0
 23 22  1  0  0  0  0
 24 25  1  0  0  0  0
 26 24  2  0  0  0  0
 26 28  1  0  0  0  0
 27 26  1  0  0  0  0
 28 29  1  0  0  0  0
 30 28  2  0  0  0  0
 30 32  1  0  0  0  0
 31 30  1  0  0  0  0
M  RAD  1   2   2
M  END
>  <MD_stabilization_energy>
-9.653

$$$$
/home/frits/8277563_05_4c/Syn193055/Syn193055.car
 OpenBabel10291914573D

 34 34  0  0  1  0  0  0  0  0999 V2000
   -1.5691   -0.2434    0.0618 N   0  0  0  0  0  0  0  0  0  0  0  0
   -0.9348   -1.3690   -0.4503 N   0  0  0  0  0  0  0  0  0  0  0  0
   -1.6414   -2.3874   -0.0394 C   0  0  0  0  0  0  0  0  0  0  0  0
   -1.3399   -3.3890   -0.3151 H   0  0  0  0  0  0  0  0  0  0  0  0
   -2.7072   -2.0496    0.7159 C   0  0  0  0  0  0  0  0  0  0  0  0
   -3.4487   -2.6828    1.1811 H   0  0  0  0  0  0  0  0  0  0  0  0
   -2.5927   -0.7051    0.7344 C   0  0  0  0  0  0  0  0  0  0  0  0
   -3.2512   -0.0119    1.2405 H   0  0  0  0  0  0  0  0  0  0  0  0
   -1.1078    1.1393   -0.1450 C   0  0  2  0  0  0  0  0  0  0  0  0
   -0.3308    1.1241   -0.9098 H   0  0  0  0  0  0  0  0  0  0  0  0
   -0.4740    1.6806    1.1475 C   0  0  0  0  0  0  0  0  0  0  0  0
    0.3434    1.0340    1.4794 H   0  0  0  0  0  0  0  0  0  0  0  0
   -1.2018    1.7265    1.9636 H   0  0  0  0  0  0  0  0  0  0  0  0
   -0.0682    2.6851    0.9947 H   0  0  0  0  0  0  0  0  0  0  0  0
   -2.2285    1.9763   -0.7034 C   0  0  0  0  0  0  0  0  0  0  0  0
   -2.6228    1.6644   -1.6643 H   0  0  0  0  0  0  0  0  0  0  0  0
   -2.7789    3.0710   -0.1388 C   0  0  0  0  0  0  0  0  0  0  0  0
   -2.4514    3.4626    0.8164 H   0  0  0  0  0  0  0  0  0  0  0  0
   -3.5820    3.5950   -0.6432 H   0  0  0  0  0  0  0  0  0  0  0  0
    0.2775   -1.3417   -1.2717 C   0  0  0  0  0  0  0  0  0  0  0  0
    0.3757   -2.3254   -1.7423 H   0  0  0  0  0  0  0  0  0  0  0  0
    0.1275   -0.6116   -2.0733 H   0  0  0  0  0  0  0  0  0  0  0  0
    1.4892   -1.0650   -0.4414 C   0  0  0  0  0  0  0  0  0  0  0  0
    1.6651   -1.7304    0.3961 H   0  0  0  0  0  0  0  0  0  0  0  0
    2.3430   -0.0461   -0.7021 C   0  0  0  0  0  0  0  0  0  0  0  0
    2.1362    0.5926   -1.5550 H   0  0  0  0  0  0  0  0  0  0  0  0
    3.5280    0.2836    0.0686 C   0  0  0  0  0  0  0  0  0  0  0  0
    4.3031    1.3299   -0.2966 C   0  0  0  0  0  0  0  0  0  0  0  0
    4.0654    1.9392   -1.1615 H   0  0  0  0  0  0  0  0  0  0  0  0
    5.1921    1.5966    0.2638 H   0  0  0  0  0  0  0  0  0  0  0  0
    3.8785   -0.5423    1.2710 C   0  0  0  0  0  0  0  0  0  0  0  0
    4.7893   -0.1807    1.7579 H   0  0  0  0  0  0  0  0  0  0  0  0
    4.0494   -1.5851    0.9874 H   0  0  0  0  0  0  0  0  0  0  0  0
    3.0739   -0.5071    2.0117 H   0  0  0  0  0  0  0  0  0  0  0  0
  1  7  1  0  0  0  0
  2  3  1  0  0  0  0
  2  1  1  0  0  0  0
  3  5  2  0  0  0  0
  4  3  1  0  0  0  0
  5  7  1  0  0  0  0
  5  6  1  0  0  0  0
  7  8  1  0  0  0  0
  9 10  1  6  0  0  0
  9  1  1  0  0  0  0
  9 11  1  0  0  0  0
 11 12  1  0  0  0  0
 11 13  1  0  0  0  0
 14 11  1  0  0  0  0
 15  9  1  0  0  0  0
 15 17  2  0  0  0  0
 16 15  1  0  0  0  0
 17 18  1  0  0  0  0
 19 17  1  0  0  0  0
 20  2  1  0  0  0  0
 20 23  1  0  0  0  0
 21 20  1  0  0  0  0
 22 20  1  0  0  0  0
 23 24  1  0  0  0  0
 25 23  2  0  0  0  0
 25 27  1  0  0  0  0
 26 25  1  0  0  0  0
 27 31  1  0  0  0  0
 28 27  2  0  0  0  0
 28 30  1  0  0  0  0
 29 28  1  0  0  0  0
 31 32  1  0  0  0  0
 31 34  1  0  0  0  0
 33 31  1  0  0  0  0
M  RAD  1   7   2
M  END
>  <MD_stabilization_energy>
-9.652

$$$$
/home/frits/8277563_05_4c/Syn021711/Syn021711.car
 OpenBabel10291914573D

 33 33  0  0  0  0  0  0  0  0999 V2000
    0.2225   -1.5342    0.1766 N   0  0  0  0  0  0  0  0  0  0  0  0
   -0.5303   -0.6607    0.8134 C   0  0  0  0  0  0  0  0  0  0  0  0
   -0.1622   -0.0100    1.5968 H   0  0  0  0  0  0  0  0  0  0  0  0
   -1.7778   -0.6631    0.3885 N   0  0  0  0  0  0  0  0  0  0  0  0
   -1.8586   -1.6069   -0.5751 C   0  0  0  0  0  0  0  0  0  0  0  0
   -2.8246   -1.7589   -1.0371 H   0  0  0  0  0  0  0  0  0  0  0  0
   -0.5724   -2.1606   -0.7161 C   0  0  0  0  0  0  0  0  0  0  0  0
   -0.1160   -2.9217   -1.3342 H   0  0  0  0  0  0  0  0  0  0  0  0
   -2.8654    0.1742    0.9042 C   0  0  0  0  0  0  0  0  0  0  0  0
   -3.7846   -0.4186    0.8354 H   0  0  0  0  0  0  0  0  0  0  0  0
   -2.6721    0.3318    1.9716 H   0  0  0  0  0  0  0  0  0  0  0  0
   -3.0499    1.5340    0.1855 C   0  0  0  0  0  0  0  0  0  0  0  0
   -3.4158    1.3657   -1.2975 C   0  0  0  0  0  0  0  0  0  0  0  0
   -2.5891    0.9409   -1.8744 H   0  0  0  0  0  0  0  0  0  0  0  0
   -3.6654    2.3330   -1.7439 H   0  0  0  0  0  0  0  0  0  0  0  0
   -1.8210    2.4452    0.3330 C   0  0  0  0  0  0  0  0  0  0  0  0
   -2.0311    3.4412   -0.0685 H   0  0  0  0  0  0  0  0  0  0  0  0
   -1.5457    2.5634    1.3853 H   0  0  0  0  0  0  0  0  0  0  0  0
   -0.9545    2.0504   -0.2055 H   0  0  0  0  0  0  0  0  0  0  0  0
   -3.8897    2.0395    0.6724 H   0  0  0  0  0  0  0  0  0  0  0  0
   -4.2856    0.7124   -1.4139 H   0  0  0  0  0  0  0  0  0  0  0  0
    1.6469   -1.7587    0.4132 C   0  0  0  0  0  0  0  0  0  0  0  0
    1.8819   -2.7857    0.1145 H   0  0  0  0  0  0  0  0  0  0  0  0
    1.8218   -1.6771    1.4923 H   0  0  0  0  0  0  0  0  0  0  0  0
    2.4787   -0.7907   -0.3649 C   0  0  0  0  0  0  0  0  0  0  0  0
    2.4395   -0.8584   -1.4472 H   0  0  0  0  0  0  0  0  0  0  0  0
    3.2687    0.1359    0.2193 C   0  0  0  0  0  0  0  0  0  0  0  0
    3.3168    0.2035    1.3013 H   0  0  0  0  0  0  0  0  0  0  0  0
    4.0689    1.0619   -0.5403 C   0  0  0  0  0  0  0  0  0  0  0  0
    4.0308    1.0033   -1.6226 H   0  0  0  0  0  0  0  0  0  0  0  0
    4.8552    1.9889    0.0364 C   0  0  0  0  0  0  0  0  0  0  0  0
    5.4409    2.6655   -0.5744 H   0  0  0  0  0  0  0  0  0  0  0  0
    4.9269    2.0859    1.1138 H   0  0  0  0  0  0  0  0  0  0  0  0
  1 22  1  0  0  0  0
  1  2  1  0  0  0  0
  2  3  1  0  0  0  0
  4  2  1  0  0  0  0
  4  9  1  0  0  0  0
  5  4  1  0  0  0  0
  6  5  1  0  0  0  0
  7  5  2  0  0  0  0
  7  1  1  0  0  0  0
  8  7  1  0  0  0  0
  9 11  1  0  0  0  0
 10  9  1  0  0  0  0
 12 16  1  0  0  0  0
 12 20  1  0  0  0  0
 12  9  1  0  0  0  0
 13 12  1  0  0  0  0
 14 13  1  0  0  0  0
 15 13  1  0  0  0  0
 16 18  1  0  0  0  0
 17 16  1  0  0  0  0
 19 16  1  0  0  0  0
 21 13  1  0  0  0  0
 22 24  1  0  0  0  0
 23 22  1  0  0  0  0
 25 27  2  0  0  0  0
 25 22  1  0  0  0  0
 26 25  1  0  0  0  0
 27 28  1  0  0  0  0
 29 31  2  0  0  0  0
 29 27  1  0  0  0  0
 30 29  1  0  0  0  0
 31 33  1  0  0  0  0
 32 31  1  0  0  0  0
M  RAD  1   2   2
M  END
>  <MD_stabilization_energy>
-9.647

$$$$
/home/frits/8277563_05_4a/Syn053623/Syn053623.car
 OpenBabel10291914573D

 30 30  0  0  0  0  0  0  0  0999 V2000
   -1.0215   -1.0248    0.3345 N   0  0  0  0  0  0  0  0  0  0  0  0
   -1.4431    0.2539   -0.0135 N   0  0  0  0  0  0  0  0  0  0  0  0
   -2.5811    0.0770   -0.6365 C   0  0  0  0  0  0  0  0  0  0  0  0
   -3.1154    0.9350   -1.0215 H   0  0  0  0  0  0  0  0  0  0  0  0
   -2.9684   -1.2122   -0.7316 C   0  0  0  0  0  0  0  0  0  0  0  0
   -3.8527   -1.6325   -1.1882 H   0  0  0  0  0  0  0  0  0  0  0  0
   -1.9478   -1.8333   -0.1053 C   0  0  0  0  0  0  0  0  0  0  0  0
   -1.8406   -2.8985    0.0493 H   0  0  0  0  0  0  0  0  0  0  0  0
   -0.6863    1.4835    0.2824 C   0  0  0  0  0  0  0  0  0  0  0  0
    0.1326    1.2251    0.9541 H   0  0  0  0  0  0  0  0  0  0  0  0
   -0.0863    2.0709   -1.0025 C   0  0  0  0  0  0  0  0  0  0  0  0
    0.5401    1.3324   -1.5114 H   0  0  0  0  0  0  0  0  0  0  0  0
    0.5323    2.9455   -0.7806 H   0  0  0  0  0  0  0  0  0  0  0  0
   -0.8681    2.3775   -1.7043 H   0  0  0  0  0  0  0  0  0  0  0  0
   -1.5591    2.5170    1.0098 C   0  0  0  0  0  0  0  0  0  0  0  0
   -1.9893    2.0874    1.9195 H   0  0  0  0  0  0  0  0  0  0  0  0
   -0.9689    3.3931    1.2946 H   0  0  0  0  0  0  0  0  0  0  0  0
   -2.3873    2.8594    0.3818 H   0  0  0  0  0  0  0  0  0  0  0  0
    3.5963   -0.3546   -0.5110 C   0  0  0  0  0  0  0  0  0  0  0  0
    3.5863   -0.9601   -1.4108 H   0  0  0  0  0  0  0  0  0  0  0  0
    4.6539    0.4416   -0.2712 C   0  0  0  0  0  0  0  0  0  0  0  0
    5.4825    0.4747   -0.9685 H   0  0  0  0  0  0  0  0  0  0  0  0
    4.7097    1.0651    0.6139 H   0  0  0  0  0  0  0  0  0  0  0  0
    0.2236   -1.3304    1.0428 C   0  0  0  0  0  0  0  0  0  0  0  0
    0.1402   -2.3535    1.4240 H   0  0  0  0  0  0  0  0  0  0  0  0
    0.2938   -0.6666    1.9102 H   0  0  0  0  0  0  0  0  0  0  0  0
    1.4038   -1.2347    0.1305 C   0  0  0  0  0  0  0  0  0  0  0  0
    1.3890   -1.8469   -0.7652 H   0  0  0  0  0  0  0  0  0  0  0  0
    2.4669   -0.4396    0.3788 C   0  0  0  0  0  0  0  0  0  0  0  0
    2.4899    0.1697    1.2765 H   0  0  0  0  0  0  0  0  0  0  0  0
  1 24  1  0  0  0  0
  2  9  1  0  0  0  0
  2  1  1  0  0  0  0
  3  2  1  0  0  0  0
  4  3  1  0  0  0  0
  5  3  1  0  0  0  0
  5  7  2  0  0  0  0
  6  5  1  0  0  0  0
  7  8  1  0  0  0  0
  7  1  1  0  0  0  0
  9 10  1  0  0  0  0
  9 15  1  0  0  0  0
 11 13  1  0  0  0  0
 11  9  1  0  0  0  0
 12 11  1  0  0  0  0
 14 11  1  0  0  0  0
 15 17  1  0  0  0  0
 15 16  1  0  0  0  0
 18 15  1  0  0  0  0
 19 21  2  0  0  0  0
 19 29  1  0  0  0  0
 20 19  1  0  0  0  0
 21 23  1  0  0  0  0
 22 21  1  0  0  0  0
 24 25  1  0  0  0  0
 24 26  1  0  0  0  0
 27 29  2  0  0  0  0
 27 24  1  0  0  0  0
 28 27  1  0  0  0  0
 29 30  1  0  0  0  0
M  RAD  1   3   2
M  END
>  <MD_stabilization_energy>
-9.638

$$$$
/home/frits/8277563_05_4b/Syn044894/Syn044894.car
 OpenBabel10291914573D

 31 32  0  0  0  0  0  0  0  0999 V2000
   -2.4931   -0.0821   -0.1305 N   0  0  0  0  0  0  0  0  0  0  0  0
   -1.3215   -0.3136   -0.6864 C   0  0  0  0  0  0  0  0  0  0  0  0
   -0.8850    0.3093   -1.4572 H   0  0  0  0  0  0  0  0  0  0  0  0
   -0.7374   -1.3894   -0.1990 N   0  0  0  0  0  0  0  0  0  0  0  0
   -1.5744   -1.9067    0.7254 C   0  0  0  0  0  0  0  0  0  0  0  0
   -1.2537   -2.8063    1.2328 H   0  0  0  0  0  0  0  0  0  0  0  0
   -2.7073   -1.0720    0.7623 C   0  0  0  0  0  0  0  0  0  0  0  0
   -3.6407   -1.0524    1.3084 H   0  0  0  0  0  0  0  0  0  0  0  0
   -3.3980    1.0115   -0.4805 C   0  0  0  0  0  0  0  0  0  0  0  0
   -4.0827    0.8151   -1.2969 H   0  0  0  0  0  0  0  0  0  0  0  0
   -3.8830    1.8831    0.6502 C   0  0  0  0  0  0  0  0  0  0  0  0
   -4.8629    2.3306    0.5427 H   0  0  0  0  0  0  0  0  0  0  0  0
   -3.4974    1.6973    1.6451 H   0  0  0  0  0  0  0  0  0  0  0  0
   -2.8685    2.4144   -0.3211 C   0  0  0  0  0  0  0  0  0  0  0  0
   -1.8760    2.5451    0.0924 H   0  0  0  0  0  0  0  0  0  0  0  0
   -3.2612    3.1684   -0.9913 H   0  0  0  0  0  0  0  0  0  0  0  0
    0.5690   -1.9051   -0.6029 C   0  0  0  0  0  0  0  0  0  0  0  0
    0.5786   -2.9844   -0.4176 H   0  0  0  0  0  0  0  0  0  0  0  0
    0.6674   -1.7518   -1.6839 H   0  0  0  0  0  0  0  0  0  0  0  0
    1.6683   -1.2397    0.1605 C   0  0  0  0  0  0  0  0  0  0  0  0
    1.7024   -1.4072    1.2321 H   0  0  0  0  0  0  0  0  0  0  0  0
    2.6069   -0.4656   -0.4259 C   0  0  0  0  0  0  0  0  0  0  0  0
    2.5810   -0.3008   -1.4982 H   0  0  0  0  0  0  0  0  0  0  0  0
    3.6651    0.1682    0.3185 C   0  0  0  0  0  0  0  0  0  0  0  0
    3.6936    0.0030    1.3906 H   0  0  0  0  0  0  0  0  0  0  0  0
    4.6020    0.9448   -0.2678 C   0  0  0  0  0  0  0  0  0  0  0  0
    4.5754    1.1105   -1.3392 H   0  0  0  0  0  0  0  0  0  0  0  0
    5.7029    1.6073    0.4859 C   0  0  0  0  0  0  0  0  0  0  0  0
    5.6539    1.3867    1.5564 H   0  0  0  0  0  0  0  0  0  0  0  0
    6.6716    1.2665    0.1105 H   0  0  0  0  0  0  0  0  0  0  0  0
    5.6453    2.6915    0.3572 H   0  0  0  0  0  0  0  0  0  0  0  0
  1  7  1  0  0  0  0
  2  4  1  0  0  0  0
  2  1  1  0  0  0  0
  3  2  1  0  0  0  0
  4  5  1  0  0  0  0
  5  7  2  0  0  0  0
  5  6  1  0  0  0  0
  7  8  1  0  0  0  0
  9 14  1  0  0  0  0
  9  1  1  0  0  0  0
  9 11  1  0  0  0  0
 10  9  1  0  0  0  0
 11 13  1  0  0  0  0
 12 11  1  0  0  0  0
 14 15  1  0  0  0  0
 14 11  1  0  0  0  0
 16 14  1  0  0  0  0
 17 18  1  0  0  0  0
 17  4  1  0  0  0  0
 17 20  1  0  0  0  0
 19 17  1  0  0  0  0
 20 21  1  0  0  0  0
 22 20  2  0  0  0  0
 22 24  1  0  0  0  0
 23 22  1  0  0  0  0
 24 25  1  0  0  0  0
 26 24  2  0  0  0  0
 26 28  1  0  0  0  0
 27 26  1  0  0  0  0
 28 29  1  0  0  0  0
 30 28  1  0  0  0  0
 31 28  1  0  0  0  0
M  RAD  1   2   2
M  END
>  <MD_stabilization_energy>
-9.625

$$$$
/home/frits/8277563_05_4c/Syn059880/Syn059880.car
 OpenBabel10291914573D

 34 34  0  0  0  0  0  0  0  0999 V2000
    1.7038   -0.7963   -0.2719 N   0  0  0  0  0  0  0  0  0  0  0  0
    1.7044    0.2634    0.6233 N   0  0  0  0  0  0  0  0  0  0  0  0
    2.6854    1.0386    0.2452 C   0  0  0  0  0  0  0  0  0  0  0  0
    2.8893    1.9444    0.8002 H   0  0  0  0  0  0  0  0  0  0  0  0
    3.3495    0.5943   -0.8429 C   0  0  0  0  0  0  0  0  0  0  0  0
    4.1886    1.0333   -1.3627 H   0  0  0  0  0  0  0  0  0  0  0  0
    2.6801   -0.5488   -1.1035 C   0  0  0  0  0  0  0  0  0  0  0  0
    2.8806   -1.2435   -1.9080 H   0  0  0  0  0  0  0  0  0  0  0  0
    0.7695    0.4023    1.7451 C   0  0  0  0  0  0  0  0  0  0  0  0
    1.3044    0.9332    2.5392 H   0  0  0  0  0  0  0  0  0  0  0  0
    0.5390   -0.5939    2.1292 H   0  0  0  0  0  0  0  0  0  0  0  0
   -0.4917    1.1445    1.4164 C   0  0  0  0  0  0  0  0  0  0  0  0
   -1.1974    1.2305    2.2354 H   0  0  0  0  0  0  0  0  0  0  0  0
   -0.8182    1.6955    0.2230 C   0  0  0  0  0  0  0  0  0  0  0  0
   -0.1442    1.6296   -0.6232 H   0  0  0  0  0  0  0  0  0  0  0  0
   -2.0664    2.3811    0.0065 C   0  0  0  0  0  0  0  0  0  0  0  0
   -2.7575    2.4624    0.8384 H   0  0  0  0  0  0  0  0  0  0  0  0
   -2.4072    2.9160   -1.1800 C   0  0  0  0  0  0  0  0  0  0  0  0
   -1.7517    2.8584   -2.0414 H   0  0  0  0  0  0  0  0  0  0  0  0
   -3.3582    3.4215   -1.2985 H   0  0  0  0  0  0  0  0  0  0  0  0
    0.7705   -1.9242   -0.2170 C   0  0  0  0  0  0  0  0  0  0  0  0
    1.2057   -2.7298   -0.8172 H   0  0  0  0  0  0  0  0  0  0  0  0
    0.7393   -2.2784    0.8147 H   0  0  0  0  0  0  0  0  0  0  0  0
   -0.5649   -1.5550   -0.7869 C   0  0  0  0  0  0  0  0  0  0  0  0
   -0.5275   -1.1244   -1.7823 H   0  0  0  0  0  0  0  0  0  0  0  0
   -1.7879   -1.7026   -0.2030 C   0  0  0  0  0  0  0  0  0  0  0  0
   -3.0218   -1.2581   -0.9280 C   0  0  0  0  0  0  0  0  0  0  0  0
   -3.6934   -2.1051   -1.0966 H   0  0  0  0  0  0  0  0  0  0  0  0
   -2.7894   -0.8193   -1.9031 H   0  0  0  0  0  0  0  0  0  0  0  0
   -3.5570   -0.5025   -0.3453 H   0  0  0  0  0  0  0  0  0  0  0  0
   -2.0341   -2.2915    1.1553 C   0  0  0  0  0  0  0  0  0  0  0  0
   -2.7188   -3.1415    1.0809 H   0  0  0  0  0  0  0  0  0  0  0  0
   -1.1259   -2.6527    1.6402 H   0  0  0  0  0  0  0  0  0  0  0  0
   -2.4854   -1.5450    1.8155 H   0  0  0  0  0  0  0  0  0  0  0  0
  1 21  1  0  0  0  0
  1  2  1  0  0  0  0
  2  9  1  0  0  0  0
  3  2  1  0  0  0  0
  3  4  1  0  0  0  0
  5  3  1  0  0  0  0
  6  5  1  0  0  0  0
  7  5  2  0  0  0  0
  7  1  1  0  0  0  0
  8  7  1  0  0  0  0
  9 11  1  0  0  0  0
  9 10  1  0  0  0  0
 12  9  1  0  0  0  0
 12 13  1  0  0  0  0
 14 12  2  0  0  0  0
 15 14  1  0  0  0  0
 16 14  1  0  0  0  0
 16 17  1  0  0  0  0
 18 16  2  0  0  0  0
 19 18  1  0  0  0  0
 20 18  1  0  0  0  0
 21 23  1  0  0  0  0
 22 21  1  0  0  0  0
 24 21  1  0  0  0  0
 24 26  2  0  0  0  0
 25 24  1  0  0  0  0
 26 31  1  0  0  0  0
 27 30  1  0  0  0  0
 27 26  1  0  0  0  0
 28 27  1  0  0  0  0
 29 27  1  0  0  0  0
 31 33  1  0  0  0  0
 31 34  1  0  0  0  0
 32 31  1  0  0  0  0
M  RAD  1   3   2
M  END
>  <MD_stabilization_energy>
-9.620

$$$$
/home/frits/8277563_05_4b/Syn027419/Syn027419.car
 OpenBabel10291914573D

 31 31  0  0  0  0  0  0  0  0999 V2000
    4.5606   -0.6274    0.3657 C   0  0  0  0  0  0  0  0  0  0  0  0
    4.4286   -1.0833    1.3520 H   0  0  0  0  0  0  0  0  0  0  0  0
    5.2711   -1.2584   -0.1758 H   0  0  0  0  0  0  0  0  0  0  0  0
    5.1689    0.7294    0.5499 C   0  0  0  0  0  0  0  0  0  0  0  0
    6.1348    0.7521    1.0412 H   0  0  0  0  0  0  0  0  0  0  0  0
    4.6331    1.9087    0.1725 C   0  0  0  0  0  0  0  0  0  0  0  0
    5.1673    2.8321    0.3609 H   0  0  0  0  0  0  0  0  0  0  0  0
    3.6704    1.9791   -0.3192 H   0  0  0  0  0  0  0  0  0  0  0  0
    3.2655   -0.6295   -0.3837 C   0  0  0  0  0  0  0  0  0  0  0  0
    2.0874   -0.9825    0.1755 C   0  0  0  0  0  0  0  0  0  0  0  0
   -2.6109   -0.4663   -0.1153 N   0  0  0  0  0  0  0  0  0  0  0  0
   -2.6590    0.9049   -0.2947 N   0  0  0  0  0  0  0  0  0  0  0  0
   -3.6629    1.3178    0.4297 C   0  0  0  0  0  0  0  0  0  0  0  0
   -3.9028    2.3723    0.4529 H   0  0  0  0  0  0  0  0  0  0  0  0
   -4.3057    0.3315    1.0906 C   0  0  0  0  0  0  0  0  0  0  0  0
   -5.1580    0.3888    1.7521 H   0  0  0  0  0  0  0  0  0  0  0  0
   -3.5921   -0.7460    0.6998 C   0  0  0  0  0  0  0  0  0  0  0  0
   -3.7598   -1.7729    0.9953 H   0  0  0  0  0  0  0  0  0  0  0  0
   -1.7214    1.6343   -1.1442 C   0  0  0  0  0  0  0  0  0  0  0  0
   -1.7864    1.2342   -2.1602 H   0  0  0  0  0  0  0  0  0  0  0  0
   -0.7155    1.5156   -0.7324 H   0  0  0  0  0  0  0  0  0  0  0  0
   -1.9993    2.6929   -1.1450 H   0  0  0  0  0  0  0  0  0  0  0  0
   -1.6200   -1.3338   -0.7551 C   0  0  0  0  0  0  0  0  0  0  0  0
   -1.5034   -1.0107   -1.7942 H   0  0  0  0  0  0  0  0  0  0  0  0
   -2.0348   -2.3469   -0.7703 H   0  0  0  0  0  0  0  0  0  0  0  0
   -0.3302   -1.3285   -0.0009 C   0  0  0  0  0  0  0  0  0  0  0  0
   -0.3631   -1.6280    1.0415 H   0  0  0  0  0  0  0  0  0  0  0  0
    0.8494   -0.9836   -0.5610 C   0  0  0  0  0  0  0  0  0  0  0  0
    0.8872   -0.6897   -1.6049 H   0  0  0  0  0  0  0  0  0  0  0  0
    3.2998   -0.3405   -1.4290 H   0  0  0  0  0  0  0  0  0  0  0  0
    2.0517   -1.2760    1.2196 H   0  0  0  0  0  0  0  0  0  0  0  0
  1  4  1  0  0  0  0
  1  2  1  0  0  0  0
  3  1  1  0  0  0  0
  4  5  1  0  0  0  0
  6  7  1  0  0  0  0
  6  4  2  0  0  0  0
  8  6  1  0  0  0  0
  9 10  2  0  0  0  0
  9  1  1  0  0  0  0
 10 31  1  0  0  0  0
 11 17  1  0  0  0  0
 12 11  1  0  0  0  0
 12 13  1  0  0  0  0
 13 14  1  0  0  0  0
 13 15  2  0  0  0  0
 15 16  1  0  0  0  0
 17 18  1  0  0  0  0
 17 15  1  0  0  0  0
 19 21  1  0  0  0  0
 19 12  1  0  0  0  0
 20 19  1  0  0  0  0
 22 19  1  0  0  0  0
 23 11  1  0  0  0  0
 23 26  1  0  0  0  0
 24 23  1  0  0  0  0
 25 23  1  0  0  0  0
 26 27  1  0  0  0  0
 28 26  2  0  0  0  0
 28 10  1  0  0  0  0
 29 28  1  0  0  0  0
 30  9  1  0  0  0  0
M  RAD  1  17   2
M  END
>  <MD_stabilization_energy>
-9.600

$$$$
/home/frits/8277563_05_4a/Syn005414/Syn005414.car
 OpenBabel10291914573D

 30 30  0  0  0  0  0  0  0  0999 V2000
   -0.6120    0.3756   -0.5146 N   0  0  0  0  0  0  0  0  0  0  0  0
    0.2186    0.9759    0.4191 N   0  0  0  0  0  0  0  0  0  0  0  0
   -0.1175    2.2378    0.4243 C   0  0  0  0  0  0  0  0  0  0  0  0
    0.3994    2.9216    1.0841 H   0  0  0  0  0  0  0  0  0  0  0  0
   -1.1100    2.5466   -0.4369 C   0  0  0  0  0  0  0  0  0  0  0  0
   -1.5759    3.5008   -0.6358 H   0  0  0  0  0  0  0  0  0  0  0  0
   -1.3605    1.3380   -0.9833 C   0  0  0  0  0  0  0  0  0  0  0  0
   -2.1000    1.1141   -1.7403 H   0  0  0  0  0  0  0  0  0  0  0  0
    1.2426    0.2677    1.1901 C   0  0  0  0  0  0  0  0  0  0  0  0
    0.8578   -0.7212    1.4540 H   0  0  0  0  0  0  0  0  0  0  0  0
    1.3875    0.8218    2.1232 H   0  0  0  0  0  0  0  0  0  0  0  0
    2.5322    0.2007    0.4378 C   0  0  0  0  0  0  0  0  0  0  0  0
    2.9754    1.1403    0.1255 H   0  0  0  0  0  0  0  0  0  0  0  0
    3.1619   -0.9597    0.1506 C   0  0  0  0  0  0  0  0  0  0  0  0
    2.7284   -1.9015    0.4679 H   0  0  0  0  0  0  0  0  0  0  0  0
    4.4501   -1.0301   -0.5940 C   0  0  0  0  0  0  0  0  0  0  0  0
    4.8138   -0.0369   -0.8740 H   0  0  0  0  0  0  0  0  0  0  0  0
    4.3230   -1.6176   -1.5073 H   0  0  0  0  0  0  0  0  0  0  0  0
    5.2133   -1.5125    0.0227 H   0  0  0  0  0  0  0  0  0  0  0  0
   -0.5842   -1.0529   -0.8464 C   0  0  0  0  0  0  0  0  0  0  0  0
    0.4524   -1.3935   -0.7953 H   0  0  0  0  0  0  0  0  0  0  0  0
   -0.9018   -1.1476   -1.8908 H   0  0  0  0  0  0  0  0  0  0  0  0
   -1.4820   -1.8907    0.0758 C   0  0  0  0  0  0  0  0  0  0  0  0
   -1.2082   -1.7260    1.1225 H   0  0  0  0  0  0  0  0  0  0  0  0
   -1.3209   -2.9522   -0.1332 H   0  0  0  0  0  0  0  0  0  0  0  0
   -2.9305   -1.5831   -0.1352 C   0  0  0  0  0  0  0  0  0  0  0  0
   -3.3581   -1.8045   -1.1066 H   0  0  0  0  0  0  0  0  0  0  0  0
   -3.7265   -1.0621    0.8174 C   0  0  0  0  0  0  0  0  0  0  0  0
   -3.3507   -0.8283    1.8069 H   0  0  0  0  0  0  0  0  0  0  0  0
   -4.7717   -0.8655    0.6107 H   0  0  0  0  0  0  0  0  0  0  0  0
  1  2  1  0  0  0  0
  2  3  1  0  0  0  0
  2  9  1  0  0  0  0
  3  4  1  0  0  0  0
  5  3  2  0  0  0  0
  6  5  1  0  0  0  0
  7  1  1  0  0  0  0
  7  5  1  0  0  0  0
  8  7  1  0  0  0  0
  9 10  1  0  0  0  0
  9 11  1  0  0  0  0
 12  9  1  0  0  0  0
 13 12  1  0  0  0  0
 14 12  2  0  0  0  0
 14 15  1  0  0  0  0
 16 19  1  0  0  0  0
 16 14  1  0  0  0  0
 17 16  1  0  0  0  0
 18 16  1  0  0  0  0
 20 21  1  0  0  0  0
 20  1  1  0  0  0  0
 20 23  1  0  0  0  0
 22 20  1  0  0  0  0
 23 24  1  0  0  0  0
 25 23  1  0  0  0  0
 26 23  1  0  0  0  0
 26 28  2  0  0  0  0
 27 26  1  0  0  0  0
 28 29  1  0  0  0  0
 30 28  1  0  0  0  0
M  RAD  1   7   2
M  END
>  <MD_stabilization_energy>
-9.593

$$$$
/home/frits/8277563_05_4c/Syn025022/Syn025022.car
 OpenBabel10291914573D

 29 29  0  0  0  0  0  0  0  0999 V2000
   -2.0418   -0.6282    0.3264 N   0  0  0  0  0  0  0  0  0  0  0  0
   -0.8078   -0.7595    0.7687 C   0  0  0  0  0  0  0  0  0  0  0  0
   -0.4172   -0.2300    1.6287 H   0  0  0  0  0  0  0  0  0  0  0  0
   -0.0991   -1.5989    0.0414 N   0  0  0  0  0  0  0  0  0  0  0  0
   -0.9107   -2.0533   -0.9371 C   0  0  0  0  0  0  0  0  0  0  0  0
   -0.4891   -2.7601   -1.6388 H   0  0  0  0  0  0  0  0  0  0  0  0
   -2.1594   -1.4300   -0.7538 C   0  0  0  0  0  0  0  0  0  0  0  0
   -3.1189   -1.4467   -1.2526 H   0  0  0  0  0  0  0  0  0  0  0  0
   -3.0768    0.2328    0.8999 C   0  0  0  0  0  0  0  0  0  0  0  0
   -4.0248   -0.3118    0.8327 H   0  0  0  0  0  0  0  0  0  0  0  0
   -2.8526    0.3822    1.9619 H   0  0  0  0  0  0  0  0  0  0  0  0
   -3.1864    1.5471    0.1949 C   0  0  0  0  0  0  0  0  0  0  0  0
   -4.1792    1.9766    0.1223 H   0  0  0  0  0  0  0  0  0  0  0  0
   -2.0920    2.3288   -0.2592 C   0  0  0  0  0  0  0  0  0  0  0  0
   -0.9928    3.0974   -0.7103 C   0  0  0  0  0  0  0  0  0  0  0  0
   -0.3460    3.6039   -0.0041 H   0  0  0  0  0  0  0  0  0  0  0  0
   -0.7901    3.2029   -1.7692 H   0  0  0  0  0  0  0  0  0  0  0  0
    1.3021   -1.9448    0.2703 C   0  0  0  0  0  0  0  0  0  0  0  0
    1.4582   -2.0011    1.3539 H   0  0  0  0  0  0  0  0  0  0  0  0
    1.4761   -2.9436   -0.1437 H   0  0  0  0  0  0  0  0  0  0  0  0
    2.2115   -0.9505   -0.3769 C   0  0  0  0  0  0  0  0  0  0  0  0
    2.1945   -0.8922   -1.4604 H   0  0  0  0  0  0  0  0  0  0  0  0
    3.0423   -0.1484    0.3232 C   0  0  0  0  0  0  0  0  0  0  0  0
    3.0677   -0.2069    1.4066 H   0  0  0  0  0  0  0  0  0  0  0  0
    3.9158    0.8051   -0.3113 C   0  0  0  0  0  0  0  0  0  0  0  0
    3.9008    0.8718   -1.3937 H   0  0  0  0  0  0  0  0  0  0  0  0
    4.7426    1.6093    0.3813 C   0  0  0  0  0  0  0  0  0  0  0  0
    5.3833    2.3123   -0.1377 H   0  0  0  0  0  0  0  0  0  0  0  0
    4.7935    1.5791    1.4638 H   0  0  0  0  0  0  0  0  0  0  0  0
  1  2  1  0  0  0  0
  1  9  1  0  0  0  0
  2  3  1  0  0  0  0
  4 18  1  0  0  0  0
  4  2  1  0  0  0  0
  5  7  2  0  0  0  0
  5  4  1  0  0  0  0
  6  5  1  0  0  0  0
  7  1  1  0  0  0  0
  8  7  1  0  0  0  0
  9 11  1  0  0  0  0
 10  9  1  0  0  0  0
 12  9  1  0  0  0  0
 13 12  1  0  0  0  0
 14 12  2  0  0  0  0
 15 14  2  0  0  0  0
 15 16  1  0  0  0  0
 17 15  1  0  0  0  0
 18 19  1  0  0  0  0
 20 18  1  0  0  0  0
 21 18  1  0  0  0  0
 21 23  2  0  0  0  0
 22 21  1  0  0  0  0
 23 24  1  0  0  0  0
 25 23  1  0  0  0  0
 25 27  2  0  0  0  0
 26 25  1  0  0  0  0
 27 29  1  0  0  0  0
 28 27  1  0  0  0  0
M  END
>  <MD_stabilization_energy>
-9.588

$$$$
/home/frits/8277563_05_4b/Syn032581/Syn032581.car
 OpenBabel10291914573D

 34 34  0  0  0  0  0  0  0  0999 V2000
   -1.3860    0.7255    0.3017 N   0  0  0  0  0  0  0  0  0  0  0  0
   -0.4236    0.6593   -0.6936 N   0  0  0  0  0  0  0  0  0  0  0  0
   -0.1349    1.9004   -0.9806 C   0  0  0  0  0  0  0  0  0  0  0  0
    0.6035    2.1104   -1.7425 H   0  0  0  0  0  0  0  0  0  0  0  0
   -0.8207    2.8078   -0.2539 C   0  0  0  0  0  0  0  0  0  0  0  0
   -0.7773    3.8868   -0.2834 H   0  0  0  0  0  0  0  0  0  0  0  0
   -1.5758    1.9990    0.5191 C   0  0  0  0  0  0  0  0  0  0  0  0
   -2.2936    2.3082    1.2669 H   0  0  0  0  0  0  0  0  0  0  0  0
   -2.0123   -0.4427    0.9233 C   0  0  0  0  0  0  0  0  0  0  0  0
   -1.2491   -1.2119    1.0640 H   0  0  0  0  0  0  0  0  0  0  0  0
   -2.3539   -0.1368    1.9175 H   0  0  0  0  0  0  0  0  0  0  0  0
   -3.1748   -0.9255    0.1184 C   0  0  0  0  0  0  0  0  0  0  0  0
   -3.9738   -0.2235   -0.0916 H   0  0  0  0  0  0  0  0  0  0  0  0
   -3.2860   -2.1855   -0.3414 C   0  0  0  0  0  0  0  0  0  0  0  0
   -2.5205   -2.9290   -0.1516 H   0  0  0  0  0  0  0  0  0  0  0  0
   -4.1551   -2.4847   -0.9150 H   0  0  0  0  0  0  0  0  0  0  0  0
    0.1061   -0.5906   -1.2474 C   0  0  0  0  0  0  0  0  0  0  0  0
   -0.7277   -1.2891   -1.3573 H   0  0  0  0  0  0  0  0  0  0  0  0
    0.4660   -0.3723   -2.2584 H   0  0  0  0  0  0  0  0  0  0  0  0
    1.2162   -1.1560   -0.4022 C   0  0  0  0  0  0  0  0  0  0  0  0
    1.1462   -2.4040    0.1149 C   0  0  0  0  0  0  0  0  0  0  0  0
    1.9524   -2.8114    0.7149 H   0  0  0  0  0  0  0  0  0  0  0  0
    0.2851   -3.0392   -0.0579 H   0  0  0  0  0  0  0  0  0  0  0  0
    2.3848   -0.3261   -0.1699 C   0  0  0  0  0  0  0  0  0  0  0  0
    2.7022    0.1957    1.0473 C   0  0  0  0  0  0  0  0  0  0  0  0
    3.6053    0.7894    1.1375 H   0  0  0  0  0  0  0  0  0  0  0  0
    1.9150    0.0590    2.3092 C   0  0  0  0  0  0  0  0  0  0  0  0
    0.9794   -0.4871    2.1706 H   0  0  0  0  0  0  0  0  0  0  0  0
    2.5079   -0.4661    3.0628 H   0  0  0  0  0  0  0  0  0  0  0  0
    1.6669    1.0500    2.6987 H   0  0  0  0  0  0  0  0  0  0  0  0
    3.2658   -0.0927   -1.3606 C   0  0  0  0  0  0  0  0  0  0  0  0
    2.7416    0.4820   -2.1293 H   0  0  0  0  0  0  0  0  0  0  0  0
    3.5824   -1.0450   -1.7966 H   0  0  0  0  0  0  0  0  0  0  0  0
    4.1694    0.4631   -1.0924 H   0  0  0  0  0  0  0  0  0  0  0  0
  1  7  1  0  0  0  0
  1  9  1  0  0  0  0
  2  1  1  0  0  0  0
  3  2  1  0  0  0  0
  3  5  1  0  0  0  0
  4  3  1  0  0  0  0
  5  7  2  0  0  0  0
  6  5  1  0  0  0  0
  7  8  1  0  0  0  0
  9 10  1  0  0  0  0
  9 11  1  0  0  0  0
 12  9  1  0  0  0  0
 13 12  1  0  0  0  0
 14 15  1  0  0  0  0
 14 12  2  0  0  0  0
 16 14  1  0  0  0  0
 17  2  1  0  0  0  0
 17 20  1  0  0  0  0
 18 17  1  0  0  0  0
 19 17  1  0  0  0  0
 20 24  1  0  0  0  0
 20 21  2  0  0  0  0
 21 22  1  0  0  0  0
 23 21  1  0  0  0  0
 24 25  2  0  0  0  0
 25 26  1  0  0  0  0
 25 27  1  0  0  0  0
 27 30  1  0  0  0  0
 27 29  1  0  0  0  0
 28 27  1  0  0  0  0
 31 34  1  0  0  0  0
 31 24  1  0  0  0  0
 32 31  1  0  0  0  0
 33 31  1  0  0  0  0
M  RAD  1   3   2
M  END
>  <MD_stabilization_energy>
-9.568

$$$$
/home/frits/8277563_05_4b/Syn053422/Syn053422.car
 OpenBabel10291914573D

 31 31  0  0  0  0  0  0  0  0999 V2000
    6.7320    0.4375    0.6823 C   0  0  0  0  0  0  0  0  0  0  0  0
    7.5019   -0.0822    0.1056 H   0  0  0  0  0  0  0  0  0  0  0  0
    7.0724    1.4595    0.8696 H   0  0  0  0  0  0  0  0  0  0  0  0
    6.6253   -0.0697    1.6459 H   0  0  0  0  0  0  0  0  0  0  0  0
    5.4514    0.4577   -0.0784 C   0  0  0  0  0  0  0  0  0  0  0  0
    5.4672    0.9426   -1.0483 H   0  0  0  0  0  0  0  0  0  0  0  0
    4.3062   -0.0903    0.3834 C   0  0  0  0  0  0  0  0  0  0  0  0
    4.2917   -0.5754    1.3540 H   0  0  0  0  0  0  0  0  0  0  0  0
    3.0753   -0.0625   -0.3651 C   0  0  0  0  0  0  0  0  0  0  0  0
    1.9313   -0.6105    0.0984 C   0  0  0  0  0  0  0  0  0  0  0  0
   -2.7949   -0.4611   -0.1885 N   0  0  0  0  0  0  0  0  0  0  0  0
   -2.9691    0.9097   -0.1164 N   0  0  0  0  0  0  0  0  0  0  0  0
   -4.0082    1.0907    0.6521 C   0  0  0  0  0  0  0  0  0  0  0  0
   -4.3445    2.0971    0.8621 H   0  0  0  0  0  0  0  0  0  0  0  0
   -4.5584   -0.0538    1.1105 C   0  0  0  0  0  0  0  0  0  0  0  0
   -5.4136   -0.1956    1.7553 H   0  0  0  0  0  0  0  0  0  0  0  0
   -3.7477   -0.9726    0.5436 C   0  0  0  0  0  0  0  0  0  0  0  0
   -3.8204   -2.0471    0.6443 H   0  0  0  0  0  0  0  0  0  0  0  0
   -2.1014    1.8637   -0.8017 C   0  0  0  0  0  0  0  0  0  0  0  0
   -2.4729    2.8754   -0.6113 H   0  0  0  0  0  0  0  0  0  0  0  0
   -2.1312    1.6545   -1.8749 H   0  0  0  0  0  0  0  0  0  0  0  0
   -1.0885    1.7599   -0.4032 H   0  0  0  0  0  0  0  0  0  0  0  0
   -1.7270   -1.1038   -0.9567 C   0  0  0  0  0  0  0  0  0  0  0  0
   -2.0487   -2.1288   -1.1677 H   0  0  0  0  0  0  0  0  0  0  0  0
   -1.6355   -0.5843   -1.9156 H   0  0  0  0  0  0  0  0  0  0  0  0
   -0.4461   -1.1256   -0.1877 C   0  0  0  0  0  0  0  0  0  0  0  0
   -0.4566   -1.6149    0.7806 H   0  0  0  0  0  0  0  0  0  0  0  0
    0.7006   -0.5819   -0.6502 C   0  0  0  0  0  0  0  0  0  0  0  0
    0.7168   -0.0979   -1.6213 H   0  0  0  0  0  0  0  0  0  0  0  0
    3.0917    0.4226   -1.3359 H   0  0  0  0  0  0  0  0  0  0  0  0
    1.9163   -1.0954    1.0693 H   0  0  0  0  0  0  0  0  0  0  0  0
  1  3  1  0  0  0  0
  1  4  1  0  0  0  0
  2  1  1  0  0  0  0
  5  7  2  0  0  0  0
  5  1  1  0  0  0  0
  6  5  1  0  0  0  0
  7  8  1  0  0  0  0
  9 10  2  0  0  0  0
  9  7  1  0  0  0  0
 10 31  1  0  0  0  0
 11 12  1  0  0  0  0
 11 17  1  0  0  0  0
 12 13  1  0  0  0  0
 13 14  1  0  0  0  0
 13 15  2  0  0  0  0
 15 16  1  0  0  0  0
 17 18  1  0  0  0  0
 17 15  1  0  0  0  0
 19 20  1  0  0  0  0
 19 22  1  0  0  0  0
 19 12  1  0  0  0  0
 21 19  1  0  0  0  0
 23 11  1  0  0  0  0
 23 26  1  0  0  0  0
 24 23  1  0  0  0  0
 25 23  1  0  0  0  0
 26 27  1  0  0  0  0
 28 26  2  0  0  0  0
 28 10  1  0  0  0  0
 29 28  1  0  0  0  0
 30  9  1  0  0  0  0
M  RAD  1  17   2
M  END
>  <MD_stabilization_energy>
-9.563

$$$$
/home/frits/8277563_05_4b/Syn065399/Syn065399.car
 OpenBabel10291914573D

 34 35  0  0  0  0  0  0  0  0999 V2000
   -2.8954    0.0825    0.1200 N   0  0  0  0  0  0  0  0  0  0  0  0
   -1.7735   -0.3224    0.6790 C   0  0  0  0  0  0  0  0  0  0  0  0
   -1.2666    0.2126    1.4725 H   0  0  0  0  0  0  0  0  0  0  0  0
   -1.3344   -1.4529    0.1641 N   0  0  0  0  0  0  0  0  0  0  0  0
   -2.2217   -1.8243   -0.7832 C   0  0  0  0  0  0  0  0  0  0  0  0
   -2.0194   -2.7440   -1.3151 H   0  0  0  0  0  0  0  0  0  0  0  0
   -3.2302   -0.8426   -0.8047 C   0  0  0  0  0  0  0  0  0  0  0  0
   -4.1452   -0.6803   -1.3582 H   0  0  0  0  0  0  0  0  0  0  0  0
   -3.6480    1.2784    0.4952 C   0  0  0  0  0  0  0  0  0  0  0  0
   -4.3637    1.1533    1.2990 H   0  0  0  0  0  0  0  0  0  0  0  0
   -3.9952    2.2406   -0.6125 C   0  0  0  0  0  0  0  0  0  0  0  0
   -4.9066    2.8138   -0.5002 H   0  0  0  0  0  0  0  0  0  0  0  0
   -3.6254    2.0330   -1.6091 H   0  0  0  0  0  0  0  0  0  0  0  0
   -2.9309    2.6002    0.3838 C   0  0  0  0  0  0  0  0  0  0  0  0
   -3.2264    3.3808    1.0733 H   0  0  0  0  0  0  0  0  0  0  0  0
   -1.9245    2.6067   -0.0164 H   0  0  0  0  0  0  0  0  0  0  0  0
   -0.1153   -2.1528    0.5637 C   0  0  0  0  0  0  0  0  0  0  0  0
   -0.0120   -2.0471    1.6499 H   0  0  0  0  0  0  0  0  0  0  0  0
   -0.2490   -3.2173    0.3441 H   0  0  0  0  0  0  0  0  0  0  0  0
    1.0742   -1.6194   -0.1676 C   0  0  0  0  0  0  0  0  0  0  0  0
    1.1005   -1.7583   -1.2435 H   0  0  0  0  0  0  0  0  0  0  0  0
    2.0997   -0.9963    0.4520 C   0  0  0  0  0  0  0  0  0  0  0  0
    2.0810   -0.8612    1.5285 H   0  0  0  0  0  0  0  0  0  0  0  0
    3.2436   -0.4887   -0.2618 C   0  0  0  0  0  0  0  0  0  0  0  0
    3.2645   -0.6243   -1.3382 H   0  0  0  0  0  0  0  0  0  0  0  0
    4.2676    0.1384    0.3575 C   0  0  0  0  0  0  0  0  0  0  0  0
    4.2464    0.2681    1.4346 H   0  0  0  0  0  0  0  0  0  0  0  0
    5.4636    0.6649   -0.3682 C   0  0  0  0  0  0  0  0  0  0  0  0
    6.3637    0.1957    0.0392 H   0  0  0  0  0  0  0  0  0  0  0  0
    5.4193    0.4064   -1.4309 H   0  0  0  0  0  0  0  0  0  0  0  0
    5.5648    2.1807   -0.2205 C   0  0  0  0  0  0  0  0  0  0  0  0
    6.4471    2.5559   -0.7464 H   0  0  0  0  0  0  0  0  0  0  0  0
    5.6478    2.4679    0.8320 H   0  0  0  0  0  0  0  0  0  0  0  0
    4.6823    2.6743   -0.6386 H   0  0  0  0  0  0  0  0  0  0  0  0
  1  9  1  0  0  0  0
  1  2  1  0  0  0  0
  2  3  1  0  0  0  0
  4 17  1  0  0  0  0
  4  2  1  0  0  0  0
  5  4  1  0  0  0  0
  6  5  1  0  0  0  0
  7  5  2  0  0  0  0
  7  1  1  0  0  0  0
  8  7  1  0  0  0  0
  9 10  1  0  0  0  0
 11 12  1  0  0  0  0
 11 14  1  0  0  0  0
 11  9  1  0  0  0  0
 13 11  1  0  0  0  0
 14  9  1  0  0  0  0
 14 15  1  0  0  0  0
 16 14  1  0  0  0  0
 17 18  1  0  0  0  0
 19 17  1  0  0  0  0
 20 22  2  0  0  0  0
 20 17  1  0  0  0  0
 21 20  1  0  0  0  0
 22 23  1  0  0  0  0
 24 26  2  0  0  0  0
 24 22  1  0  0  0  0
 25 24  1  0  0  0  0
 26 27  1  0  0  0  0
 28 31  1  0  0  0  0
 28 29  1  0  0  0  0
 28 26  1  0  0  0  0
 30 28  1  0  0  0  0
 31 33  1  0  0  0  0
 32 31  1  0  0  0  0
 34 31  1  0  0  0  0
M  RAD  1   2   2
M  END
>  <MD_stabilization_energy>
-9.562

$$$$
/home/frits/8277563_05_4c/Syn020065/Syn020065.car
 OpenBabel10291914573D

 29 29  0  0  0  0  0  0  0  0999 V2000
   -1.6094    0.0469    0.6501 N   0  0  0  0  0  0  0  0  0  0  0  0
   -1.2901   -1.1357    0.0002 N   0  0  0  0  0  0  0  0  0  0  0  0
   -2.2791   -1.3579   -0.8233 C   0  0  0  0  0  0  0  0  0  0  0  0
   -2.2576   -2.2368   -1.4534 H   0  0  0  0  0  0  0  0  0  0  0  0
   -3.2496   -0.4203   -0.7842 C   0  0  0  0  0  0  0  0  0  0  0  0
   -4.1671   -0.3564   -1.3509 H   0  0  0  0  0  0  0  0  0  0  0  0
   -2.7605    0.4163    0.1555 C   0  0  0  0  0  0  0  0  0  0  0  0
   -3.2222    1.3276    0.5109 H   0  0  0  0  0  0  0  0  0  0  0  0
   -0.0751   -1.9149    0.2494 C   0  0  0  0  0  0  0  0  0  0  0  0
   -0.2629   -2.9313   -0.1117 H   0  0  0  0  0  0  0  0  0  0  0  0
    0.0772   -1.9775    1.3309 H   0  0  0  0  0  0  0  0  0  0  0  0
    1.1008   -1.3409   -0.4710 C   0  0  0  0  0  0  0  0  0  0  0  0
    1.0035   -1.1887   -1.5408 H   0  0  0  0  0  0  0  0  0  0  0  0
    2.2570   -1.0183    0.1478 C   0  0  0  0  0  0  0  0  0  0  0  0
    2.3608   -1.1736    1.2168 H   0  0  0  0  0  0  0  0  0  0  0  0
    3.3823   -0.4580   -0.5551 C   0  0  0  0  0  0  0  0  0  0  0  0
    3.2899   -0.2967   -1.6236 H   0  0  0  0  0  0  0  0  0  0  0  0
    4.5329   -0.1272    0.0586 C   0  0  0  0  0  0  0  0  0  0  0  0
    5.3542    0.2931   -0.5096 H   0  0  0  0  0  0  0  0  0  0  0  0
    4.6725   -0.2687    1.1242 H   0  0  0  0  0  0  0  0  0  0  0  0
   -0.7698    0.6856    1.6690 C   0  0  0  0  0  0  0  0  0  0  0  0
   -0.3397   -0.0979    2.2980 H   0  0  0  0  0  0  0  0  0  0  0  0
   -1.4268    1.2860    2.3069 H   0  0  0  0  0  0  0  0  0  0  0  0
    0.3029    1.5510    1.0892 C   0  0  0  0  0  0  0  0  0  0  0  0
    1.1785    1.7076    1.7084 H   0  0  0  0  0  0  0  0  0  0  0  0
    0.2313    2.2571   -0.1405 C   0  0  0  0  0  0  0  0  0  0  0  0
    0.1594    2.9521   -1.3710 C   0  0  0  0  0  0  0  0  0  0  0  0
   -0.3536    3.9038   -1.4389 H   0  0  0  0  0  0  0  0  0  0  0  0
    0.6287    2.5490   -2.2602 H   0  0  0  0  0  0  0  0  0  0  0  0
  1 21  1  0  0  0  0
  2  9  1  0  0  0  0
  2  1  1  0  0  0  0
  3  5  2  0  0  0  0
  3  2  1  0  0  0  0
  4  3  1  0  0  0  0
  5  7  1  0  0  0  0
  6  5  1  0  0  0  0
  7  8  1  0  0  0  0
  7  1  1  0  0  0  0
  9 11  1  0  0  0  0
 10  9  1  0  0  0  0
 12 14  2  0  0  0  0
 12  9  1  0  0  0  0
 13 12  1  0  0  0  0
 14 15  1  0  0  0  0
 16 18  2  0  0  0  0
 16 14  1  0  0  0  0
 17 16  1  0  0  0  0
 18 20  1  0  0  0  0
 19 18  1  0  0  0  0
 21 22  1  0  0  0  0
 21 23  1  0  0  0  0
 24 21  1  0  0  0  0
 24 25  1  0  0  0  0
 26 24  2  0  0  0  0
 27 26  2  0  0  0  0
 28 27  1  0  0  0  0
 29 27  1  0  0  0  0
M  END
>  <MD_stabilization_energy>
-9.554

$$$$
/home/frits/8277563_05_4c/Syn021782/Syn021782.car
 OpenBabel10291914573D

 30 30  0  0  0  0  0  0  0  0999 V2000
   -1.9022   -0.5792    0.1769 N   0  0  0  0  0  0  0  0  0  0  0  0
   -0.6873   -0.3904    0.6503 C   0  0  0  0  0  0  0  0  0  0  0  0
   -0.4135    0.4378    1.2918 H   0  0  0  0  0  0  0  0  0  0  0  0
    0.1580   -1.3188    0.2513 N   0  0  0  0  0  0  0  0  0  0  0  0
   -0.5361   -2.1724   -0.5312 C   0  0  0  0  0  0  0  0  0  0  0  0
    0.0073   -3.0066   -0.9537 H   0  0  0  0  0  0  0  0  0  0  0  0
   -1.8603   -1.6971   -0.5789 C   0  0  0  0  0  0  0  0  0  0  0  0
   -2.7814   -2.0060   -1.0540 H   0  0  0  0  0  0  0  0  0  0  0  0
   -3.0578    0.2770    0.4357 C   0  0  0  0  0  0  0  0  0  0  0  0
   -3.9602   -0.3369    0.3448 H   0  0  0  0  0  0  0  0  0  0  0  0
   -2.9916    0.6205    1.4746 H   0  0  0  0  0  0  0  0  0  0  0  0
   -3.1087    1.4173   -0.5289 C   0  0  0  0  0  0  0  0  0  0  0  0
   -3.2593    1.1904   -1.5784 H   0  0  0  0  0  0  0  0  0  0  0  0
   -2.9922    2.7051   -0.1565 C   0  0  0  0  0  0  0  0  0  0  0  0
   -2.8481    2.9866    0.8803 H   0  0  0  0  0  0  0  0  0  0  0  0
   -3.0430    3.4957   -0.8957 H   0  0  0  0  0  0  0  0  0  0  0  0
    1.5750   -1.3834    0.6018 C   0  0  0  0  0  0  0  0  0  0  0  0
    1.6773   -1.0705    1.6448 H   0  0  0  0  0  0  0  0  0  0  0  0
    1.8847   -2.4329    0.5548 H   0  0  0  0  0  0  0  0  0  0  0  0
    2.3986   -0.5678   -0.3473 C   0  0  0  0  0  0  0  0  0  0  0  0
    2.5422   -1.0190   -1.3238 H   0  0  0  0  0  0  0  0  0  0  0  0
    2.9869    0.6373   -0.1046 C   0  0  0  0  0  0  0  0  0  0  0  0
    3.8018    1.3023   -1.1720 C   0  0  0  0  0  0  0  0  0  0  0  0
    3.3743    2.2757   -1.4302 H   0  0  0  0  0  0  0  0  0  0  0  0
    4.8296    1.4552   -0.8294 H   0  0  0  0  0  0  0  0  0  0  0  0
    3.8436    0.7054   -2.0881 H   0  0  0  0  0  0  0  0  0  0  0  0
    2.8879    1.4028    1.1827 C   0  0  0  0  0  0  0  0  0  0  0  0
    2.4895    2.4048    0.9977 H   0  0  0  0  0  0  0  0  0  0  0  0
    3.8766    1.5061    1.6393 H   0  0  0  0  0  0  0  0  0  0  0  0
    2.2334    0.9290    1.9162 H   0  0  0  0  0  0  0  0  0  0  0  0
  1  9  1  0  0  0  0
  1  2  1  0  0  0  0
  2  3  1  0  0  0  0
  4 17  1  0  0  0  0
  4  2  1  0  0  0  0
  5  4  1  0  0  0  0
  6  5  1  0  0  0  0
  7  5  2  0  0  0  0
  7  1  1  0  0  0  0
  8  7  1  0  0  0  0
  9 11  1  0  0  0  0
 10  9  1  0  0  0  0
 12 14  2  0  0  0  0
 12  9  1  0  0  0  0
 13 12  1  0  0  0  0
 14 15  1  0  0  0  0
 16 14  1  0  0  0  0
 17 18  1  0  0  0  0
 19 17  1  0  0  0  0
 20 22  2  0  0  0  0
 20 17  1  0  0  0  0
 21 20  1  0  0  0  0
 22 27  1  0  0  0  0
 23 25  1  0  0  0  0
 23 22  1  0  0  0  0
 24 23  1  0  0  0  0
 26 23  1  0  0  0  0
 27 29  1  0  0  0  0
 27 30  1  0  0  0  0
 28 27  1  0  0  0  0
M  RAD  1   2   2
M  END
>  <MD_stabilization_energy>
-9.554

$$$$
/home/frits/8277563_05_4b/Syn074502/Syn074502.car
 OpenBabel10291914573D

 34 35  0  0  0  0  0  0  0  0999 V2000
    5.1033   -0.3467    0.3528 C   0  0  0  0  0  0  0  0  0  0  0  0
    5.0529   -1.1739    1.0678 H   0  0  0  0  0  0  0  0  0  0  0  0
    5.8744   -0.6018   -0.3798 H   0  0  0  0  0  0  0  0  0  0  0  0
    5.4973    0.9324    1.0865 C   0  0  0  0  0  0  0  0  0  0  0  0
    5.5917    1.7712    0.3902 H   0  0  0  0  0  0  0  0  0  0  0  0
    6.4577    0.8002    1.5924 H   0  0  0  0  0  0  0  0  0  0  0  0
    4.7487    1.1983    1.8389 H   0  0  0  0  0  0  0  0  0  0  0  0
    3.7973   -0.1738   -0.3533 C   0  0  0  0  0  0  0  0  0  0  0  0
    2.6957   -0.8982   -0.0586 C   0  0  0  0  0  0  0  0  0  0  0  0
   -2.0369   -0.9192   -0.2323 N   0  0  0  0  0  0  0  0  0  0  0  0
   -2.1968    0.3369    0.3255 N   0  0  0  0  0  0  0  0  0  0  0  0
   -3.2413    0.2441    1.1027 C   0  0  0  0  0  0  0  0  0  0  0  0
   -3.5648    1.1098    1.6650 H   0  0  0  0  0  0  0  0  0  0  0  0
   -3.8142   -0.9783    1.1093 C   0  0  0  0  0  0  0  0  0  0  0  0
   -4.6794   -1.3292    1.6528 H   0  0  0  0  0  0  0  0  0  0  0  0
   -3.0078   -1.6436    0.2552 C   0  0  0  0  0  0  0  0  0  0  0  0
   -3.0957   -2.6806   -0.0394 H   0  0  0  0  0  0  0  0  0  0  0  0
   -1.3093    1.4350    0.0519 C   0  0  0  0  0  0  0  0  0  0  0  0
   -0.3622    1.3003    0.5601 H   0  0  0  0  0  0  0  0  0  0  0  0
   -1.7285    2.8806   -0.0257 C   0  0  0  0  0  0  0  0  0  0  0  0
   -2.7894    3.0966   -0.0315 H   0  0  0  0  0  0  0  0  0  0  0  0
   -1.0414    3.6173    0.3707 H   0  0  0  0  0  0  0  0  0  0  0  0
   -1.2290    2.1828   -1.2522 C   0  0  0  0  0  0  0  0  0  0  0  0
   -0.2411    2.4840   -1.5767 H   0  0  0  0  0  0  0  0  0  0  0  0
   -1.9848    1.9536   -1.9928 H   0  0  0  0  0  0  0  0  0  0  0  0
   -0.9615   -1.2636   -1.1646 C   0  0  0  0  0  0  0  0  0  0  0  0
   -0.9212   -0.4893   -1.9365 H   0  0  0  0  0  0  0  0  0  0  0  0
   -1.2417   -2.2013   -1.6555 H   0  0  0  0  0  0  0  0  0  0  0  0
    0.3403   -1.4399   -0.4527 C   0  0  0  0  0  0  0  0  0  0  0  0
    0.3804   -2.1886    0.3315 H   0  0  0  0  0  0  0  0  0  0  0  0
    1.4451   -0.7228   -0.7516 C   0  0  0  0  0  0  0  0  0  0  0  0
    1.4095    0.0226   -1.5395 H   0  0  0  0  0  0  0  0  0  0  0  0
    3.7574    0.5684   -1.1439 H   0  0  0  0  0  0  0  0  0  0  0  0
    2.7337   -1.6441    0.7286 H   0  0  0  0  0  0  0  0  0  0  0  0
  1  2  1  0  0  0  0
  1  4  1  0  0  0  0
  3  1  1  0  0  0  0
  4  6  1  0  0  0  0
  4  7  1  0  0  0  0
  5  4  1  0  0  0  0
  8  9  2  0  0  0  0
  8  1  1  0  0  0  0
  9 34  1  0  0  0  0
 10 16  1  0  0  0  0
 10 11  1  0  0  0  0
 11 12  1  0  0  0  0
 12 14  2  0  0  0  0
 12 13  1  0  0  0  0
 14 15  1  0  0  0  0
 16 14  1  0  0  0  0
 17 16  1  0  0  0  0
 18 11  1  0  0  0  0
 18 19  1  0  0  0  0
 20 18  1  0  0  0  0
 20 22  1  0  0  0  0
 21 20  1  0  0  0  0
 23 20  1  0  0  0  0
 23 18  1  0  0  0  0
 24 23  1  0  0  0  0
 25 23  1  0  0  0  0
 26 29  1  0  0  0  0
 26 10  1  0  0  0  0
 27 26  1  0  0  0  0
 28 26  1  0  0  0  0
 29 30  1  0  0  0  0
 31 29  2  0  0  0  0
 31  9  1  0  0  0  0
 32 31  1  0  0  0  0
 33  8  1  0  0  0  0
M  RAD  1  16   2
M  END
>  <MD_stabilization_energy>
-9.548

$$$$
/home/frits/8277563_05_4c/Syn085560/Syn085560.car
 OpenBabel10291914573D

 37 37  0  0  0  0  0  0  0  0999 V2000
    1.0741   -1.6019   -0.1036 N   0  0  0  0  0  0  0  0  0  0  0  0
    0.0722   -1.0086   -0.7192 C   0  0  0  0  0  0  0  0  0  0  0  0
    0.2020   -0.2578   -1.4884 H   0  0  0  0  0  0  0  0  0  0  0  0
   -1.1027   -1.4257   -0.2911 N   0  0  0  0  0  0  0  0  0  0  0  0
   -0.8631   -2.3601    0.6542 C   0  0  0  0  0  0  0  0  0  0  0  0
   -1.7219   -2.8249    1.1189 H   0  0  0  0  0  0  0  0  0  0  0  0
    0.5347   -2.4690    0.7784 C   0  0  0  0  0  0  0  0  0  0  0  0
    1.2201   -3.0506    1.3797 H   0  0  0  0  0  0  0  0  0  0  0  0
    2.4907   -1.3407   -0.3480 C   0  0  0  0  0  0  0  0  0  0  0  0
    3.0489   -2.2464   -0.0882 H   0  0  0  0  0  0  0  0  0  0  0  0
    2.6237   -1.1850   -1.4225 H   0  0  0  0  0  0  0  0  0  0  0  0
    2.9719   -0.1905    0.4826 C   0  0  0  0  0  0  0  0  0  0  0  0
    3.1381   -0.4266    1.5286 H   0  0  0  0  0  0  0  0  0  0  0  0
    3.2339    1.0788    0.0615 C   0  0  0  0  0  0  0  0  0  0  0  0
    3.7336    2.1035    1.0340 C   0  0  0  0  0  0  0  0  0  0  0  0
    3.8475    1.6917    2.0414 H   0  0  0  0  0  0  0  0  0  0  0  0
    4.7096    2.4852    0.7201 H   0  0  0  0  0  0  0  0  0  0  0  0
    3.0365    2.9444    1.0969 H   0  0  0  0  0  0  0  0  0  0  0  0
    3.0538    1.5766   -1.3431 C   0  0  0  0  0  0  0  0  0  0  0  0
    2.3786    2.4373   -1.3560 H   0  0  0  0  0  0  0  0  0  0  0  0
    2.6306    0.8276   -2.0145 H   0  0  0  0  0  0  0  0  0  0  0  0
    4.0155    1.8892   -1.7607 H   0  0  0  0  0  0  0  0  0  0  0  0
   -2.4060   -0.9663   -0.7767 C   0  0  0  0  0  0  0  0  0  0  0  0
   -3.1931   -1.4834   -0.2176 H   0  0  0  0  0  0  0  0  0  0  0  0
   -2.4828   -1.3142   -1.8134 H   0  0  0  0  0  0  0  0  0  0  0  0
   -2.5587    0.5346   -0.6794 C   0  0  0  0  0  0  0  0  0  0  0  0
   -2.5858    1.2491   -1.8342 C   0  0  0  0  0  0  0  0  0  0  0  0
   -2.5049    0.7612   -2.7991 H   0  0  0  0  0  0  0  0  0  0  0  0
   -2.6961    2.3264   -1.8563 H   0  0  0  0  0  0  0  0  0  0  0  0
   -2.6646    1.1687    0.6419 C   0  0  0  0  0  0  0  0  0  0  0  0
   -2.8811    0.4760    1.7889 C   0  0  0  0  0  0  0  0  0  0  0  0
   -3.0182   -0.5968    1.8145 H   0  0  0  0  0  0  0  0  0  0  0  0
   -2.9467    0.9836    2.7448 H   0  0  0  0  0  0  0  0  0  0  0  0
   -2.5083    2.6613    0.7289 C   0  0  0  0  0  0  0  0  0  0  0  0
   -1.5616    2.9785    0.2808 H   0  0  0  0  0  0  0  0  0  0  0  0
   -3.3296    3.1688    0.2143 H   0  0  0  0  0  0  0  0  0  0  0  0
   -2.5086    3.0123    1.7654 H   0  0  0  0  0  0  0  0  0  0  0  0
  1  7  1  0  0  0  0
  2  4  1  0  0  0  0
  2  1  1  0  0  0  0
  3  2  1  0  0  0  0
  4  5  1  0  0  0  0
  5  7  2  0  0  0  0
  5  6  1  0  0  0  0
  7  8  1  0  0  0  0
  9  1  1  0  0  0  0
  9 10  1  0  0  0  0
  9 12  1  0  0  0  0
 11  9  1  0  0  0  0
 12 13  1  0  0  0  0
 14 12  2  0  0  0  0
 14 15  1  0  0  0  0
 15 18  1  0  0  0  0
 15 16  1  0  0  0  0
 17 15  1  0  0  0  0
 19 14  1  0  0  0  0
 20 19  1  0  0  0  0
 21 19  1  0  0  0  0
 22 19  1  0  0  0  0
 23 26  1  0  0  0  0
 23  4  1  0  0  0  0
 23 24  1  0  0  0  0
 25 23  1  0  0  0  0
 26 30  1  0  0  0  0
 27 26  2  0  0  0  0
 28 27  1  0  0  0  0
 29 27  1  0  0  0  0
 30 34  1  0  0  0  0
 30 31  2  0  0  0  0
 31 32  1  0  0  0  0
 31 33  1  0  0  0  0
 34 37  1  0  0  0  0
 35 34  1  0  0  0  0
 36 34  1  0  0  0  0
M  RAD  1   2   2
M  END
>  <MD_stabilization_energy>
-9.542

$$$$
/home/frits/8277563_05_4c/Syn019805/Syn019805.car
 OpenBabel10291914573D

 35 35  0  0  0  0  0  0  0  0999 V2000
    1.0704    0.4718    0.5828 N   0  0  0  0  0  0  0  0  0  0  0  0
    0.2455    0.4898   -0.5307 N   0  0  0  0  0  0  0  0  0  0  0  0
    0.1363    1.7486   -0.8615 C   0  0  0  0  0  0  0  0  0  0  0  0
   -0.4673    2.0215   -1.7164 H   0  0  0  0  0  0  0  0  0  0  0  0
    0.8164    2.5910   -0.0555 C   0  0  0  0  0  0  0  0  0  0  0  0
    0.8971    3.6675   -0.0973 H   0  0  0  0  0  0  0  0  0  0  0  0
    1.3688    1.7213    0.8165 C   0  0  0  0  0  0  0  0  0  0  0  0
    2.0124    1.9656    1.6507 H   0  0  0  0  0  0  0  0  0  0  0  0
    1.4757   -0.7488    1.2860 C   0  0  0  0  0  0  0  0  0  0  0  0
    0.5918   -1.3809    1.3974 H   0  0  0  0  0  0  0  0  0  0  0  0
    1.7982   -0.4609    2.2921 H   0  0  0  0  0  0  0  0  0  0  0  0
    2.5735   -1.4876    0.5897 C   0  0  0  0  0  0  0  0  0  0  0  0
    2.6226   -2.5551    0.7702 H   0  0  0  0  0  0  0  0  0  0  0  0
    3.6123   -0.8992   -0.1787 C   0  0  0  0  0  0  0  0  0  0  0  0
    4.6434   -0.3069   -0.9461 C   0  0  0  0  0  0  0  0  0  0  0  0
    4.5638   -0.2456   -2.0247 H   0  0  0  0  0  0  0  0  0  0  0  0
    5.5335    0.0831   -0.4673 H   0  0  0  0  0  0  0  0  0  0  0  0
   -0.3403   -0.7084   -1.1400 C   0  0  0  0  0  0  0  0  0  0  0  0
   -0.5281   -0.4791   -2.1943 H   0  0  0  0  0  0  0  0  0  0  0  0
    0.4147   -1.4995   -1.1224 H   0  0  0  0  0  0  0  0  0  0  0  0
   -1.6139   -1.1228   -0.4530 C   0  0  0  0  0  0  0  0  0  0  0  0
   -1.7542   -2.3512    0.0956 C   0  0  0  0  0  0  0  0  0  0  0  0
   -0.9513   -3.0788    0.0637 H   0  0  0  0  0  0  0  0  0  0  0  0
   -2.6769   -2.6498    0.5807 H   0  0  0  0  0  0  0  0  0  0  0  0
   -2.7064   -0.1672   -0.4113 C   0  0  0  0  0  0  0  0  0  0  0  0
   -3.1357    0.4292    0.7353 C   0  0  0  0  0  0  0  0  0  0  0  0
   -3.9725    1.1169    0.6802 H   0  0  0  0  0  0  0  0  0  0  0  0
   -2.5559    0.2578    2.1010 C   0  0  0  0  0  0  0  0  0  0  0  0
   -1.6734   -0.3857    2.1113 H   0  0  0  0  0  0  0  0  0  0  0  0
   -2.2619    1.2314    2.5020 H   0  0  0  0  0  0  0  0  0  0  0  0
   -3.3028   -0.1766    2.7708 H   0  0  0  0  0  0  0  0  0  0  0  0
   -3.3778    0.1134   -1.7224 C   0  0  0  0  0  0  0  0  0  0  0  0
   -2.6904    0.6035   -2.4176 H   0  0  0  0  0  0  0  0  0  0  0  0
   -3.7289   -0.8160   -2.1808 H   0  0  0  0  0  0  0  0  0  0  0  0
   -4.2457    0.7685   -1.6004 H   0  0  0  0  0  0  0  0  0  0  0  0
  1  7  1  0  0  0  0
  1  9  1  0  0  0  0
  2  1  1  0  0  0  0
  3  2  1  0  0  0  0
  3  5  1  0  0  0  0
  4  3  1  0  0  0  0
  5  7  2  0  0  0  0
  6  5  1  0  0  0  0
  7  8  1  0  0  0  0
  9 10  1  0  0  0  0
  9 11  1  0  0  0  0
 12 13  1  0  0  0  0
 12  9  1  0  0  0  0
 14 12  2  0  0  0  0
 15 17  1  0  0  0  0
 15 14  2  0  0  0  0
 16 15  1  0  0  0  0
 18 20  1  0  0  0  0
 18  2  1  0  0  0  0
 18 21  1  0  0  0  0
 19 18  1  0  0  0  0
 21 25  1  0  0  0  0
 21 22  2  0  0  0  0
 22 24  1  0  0  0  0
 23 22  1  0  0  0  0
 25 26  2  0  0  0  0
 26 28  1  0  0  0  0
 27 26  1  0  0  0  0
 28 29  1  0  0  0  0
 28 30  1  0  0  0  0
 28 31  1  0  0  0  0
 32 35  1  0  0  0  0
 32 25  1  0  0  0  0
 33 32  1  0  0  0  0
 34 32  1  0  0  0  0
M  END
>  <MD_stabilization_energy>
-9.534

$$$$
/home/frits/8277563_05_4b/Syn009903/Syn009903.car
 OpenBabel10291914573D

 31 31  0  0  0  0  0  0  0  0999 V2000
    4.7616   -0.3281   -0.3463 C   0  0  0  0  0  0  0  0  0  0  0  0
    5.5251   -0.9390    0.1437 H   0  0  0  0  0  0  0  0  0  0  0  0
    4.6751   -0.7017   -1.3714 H   0  0  0  0  0  0  0  0  0  0  0  0
    5.2439    1.0894   -0.3991 C   0  0  0  0  0  0  0  0  0  0  0  0
    6.2050    1.2448   -0.8755 H   0  0  0  0  0  0  0  0  0  0  0  0
    4.6016    2.1755    0.0785 C   0  0  0  0  0  0  0  0  0  0  0  0
    3.6352    2.1127    0.5639 H   0  0  0  0  0  0  0  0  0  0  0  0
    5.0497    3.1570   -0.0189 H   0  0  0  0  0  0  0  0  0  0  0  0
    3.4697   -0.5168    0.3848 C   0  0  0  0  0  0  0  0  0  0  0  0
    2.3312   -0.9244   -0.2175 C   0  0  0  0  0  0  0  0  0  0  0  0
   -2.3496   -0.7695    0.1693 N   0  0  0  0  0  0  0  0  0  0  0  0
   -2.5245    0.4590    0.6127 C   0  0  0  0  0  0  0  0  0  0  0  0
   -1.9150    0.9124    1.3844 H   0  0  0  0  0  0  0  0  0  0  0  0
   -3.5213    1.0725    0.0102 N   0  0  0  0  0  0  0  0  0  0  0  0
   -4.0380    0.2037   -0.8836 C   0  0  0  0  0  0  0  0  0  0  0  0
   -4.8760    0.5447   -1.4766 H   0  0  0  0  0  0  0  0  0  0  0  0
   -3.2848   -0.9813   -0.7815 C   0  0  0  0  0  0  0  0  0  0  0  0
   -3.2893   -1.9503   -1.2619 H   0  0  0  0  0  0  0  0  0  0  0  0
   -3.9944    2.4316    0.2459 C   0  0  0  0  0  0  0  0  0  0  0  0
   -3.8975    2.9960   -0.6872 H   0  0  0  0  0  0  0  0  0  0  0  0
   -3.3877    2.8951    1.0307 H   0  0  0  0  0  0  0  0  0  0  0  0
   -5.0419    2.3816    0.5604 H   0  0  0  0  0  0  0  0  0  0  0  0
   -1.3288   -1.7061    0.6347 C   0  0  0  0  0  0  0  0  0  0  0  0
   -1.7049   -2.7223    0.4758 H   0  0  0  0  0  0  0  0  0  0  0  0
   -1.2105   -1.5598    1.7146 H   0  0  0  0  0  0  0  0  0  0  0  0
   -0.0432   -1.5096   -0.1021 C   0  0  0  0  0  0  0  0  0  0  0  0
   -0.0437   -1.7149   -1.1677 H   0  0  0  0  0  0  0  0  0  0  0  0
    1.0961   -1.1073    0.5012 C   0  0  0  0  0  0  0  0  0  0  0  0
    1.1032   -0.9074    1.5678 H   0  0  0  0  0  0  0  0  0  0  0  0
    3.4737   -0.3223    1.4523 H   0  0  0  0  0  0  0  0  0  0  0  0
    2.3263   -1.1243   -1.2840 H   0  0  0  0  0  0  0  0  0  0  0  0
  1  2  1  0  0  0  0
  1  9  1  0  0  0  0
  3  1  1  0  0  0  0
  4  1  1  0  0  0  0
  4  6  2  0  0  0  0
  5  4  1  0  0  0  0
  6  7  1  0  0  0  0
  8  6  1  0  0  0  0
  9 30  1  0  0  0  0
 10  9  2  0  0  0  0
 10 28  1  0  0  0  0
 11 12  1  0  0  0  0
 11 23  1  0  0  0  0
 12 13  1  0  0  0  0
 14 19  1  0  0  0  0
 14 12  1  0  0  0  0
 15 17  2  0  0  0  0
 15 14  1  0  0  0  0
 16 15  1  0  0  0  0
 17 11  1  0  0  0  0
 18 17  1  0  0  0  0
 19 22  1  0  0  0  0
 19 21  1  0  0  0  0
 20 19  1  0  0  0  0
 23 25  1  0  0  0  0
 24 23  1  0  0  0  0
 26 28  2  0  0  0  0
 26 23  1  0  0  0  0
 27 26  1  0  0  0  0
 28 29  1  0  0  0  0
 31 10  1  0  0  0  0
M  RAD  1  12   2
M  END
>  <MD_stabilization_energy>
-9.529

$$$$
/home/frits/8277563_05_4b/Syn033368/Syn033368.car
 OpenBabel10291914573D

 36 36  0  0  0  0  0  0  0  0999 V2000
   -0.4762   -1.6964   -0.1312 N   0  0  0  0  0  0  0  0  0  0  0  0
   -1.0869   -0.7353   -0.7934 C   0  0  0  0  0  0  0  0  0  0  0  0
   -0.6379   -0.1961   -1.6182 H   0  0  0  0  0  0  0  0  0  0  0  0
   -2.3010   -0.4997   -0.3381 N   0  0  0  0  0  0  0  0  0  0  0  0
   -2.5121   -1.3690    0.6746 C   0  0  0  0  0  0  0  0  0  0  0  0
   -3.4738   -1.3280    1.1677 H   0  0  0  0  0  0  0  0  0  0  0  0
   -1.3374   -2.1320    0.8121 C   0  0  0  0  0  0  0  0  0  0  0  0
   -0.9995   -2.9315    1.4572 H   0  0  0  0  0  0  0  0  0  0  0  0
   -3.2434    0.4902   -0.8691 C   0  0  0  0  0  0  0  0  0  0  0  0
   -3.0616    0.5615   -1.9477 H   0  0  0  0  0  0  0  0  0  0  0  0
   -4.2487    0.0714   -0.7468 H   0  0  0  0  0  0  0  0  0  0  0  0
   -3.1645    1.8933   -0.2174 C   0  0  0  0  0  0  0  0  0  0  0  0
   -3.9196    2.5148   -0.7087 H   0  0  0  0  0  0  0  0  0  0  0  0
   -3.5039    1.8610    1.2810 C   0  0  0  0  0  0  0  0  0  0  0  0
   -3.5664    2.8768    1.6829 H   0  0  0  0  0  0  0  0  0  0  0  0
   -4.4696    1.3763    1.4528 H   0  0  0  0  0  0  0  0  0  0  0  0
   -2.7446    1.3253    1.8583 H   0  0  0  0  0  0  0  0  0  0  0  0
   -1.8017    2.5673   -0.4427 C   0  0  0  0  0  0  0  0  0  0  0  0
   -1.5456    2.5862   -1.5062 H   0  0  0  0  0  0  0  0  0  0  0  0
   -0.9992    2.0524    0.0938 H   0  0  0  0  0  0  0  0  0  0  0  0
   -1.8219    3.6023   -0.0881 H   0  0  0  0  0  0  0  0  0  0  0  0
    0.8792   -2.1767   -0.3912 C   0  0  0  0  0  0  0  0  0  0  0  0
    1.0281   -2.1802   -1.4772 H   0  0  0  0  0  0  0  0  0  0  0  0
    0.9438   -3.2130   -0.0429 H   0  0  0  0  0  0  0  0  0  0  0  0
    1.8914   -1.3308    0.3116 C   0  0  0  0  0  0  0  0  0  0  0  0
    1.8796   -1.3387    1.3966 H   0  0  0  0  0  0  0  0  0  0  0  0
    2.8068   -0.5834   -0.3423 C   0  0  0  0  0  0  0  0  0  0  0  0
    2.8265   -0.5774   -1.4273 H   0  0  0  0  0  0  0  0  0  0  0  0
    3.7800    0.2269    0.3446 C   0  0  0  0  0  0  0  0  0  0  0  0
    3.7628    0.2205    1.4296 H   0  0  0  0  0  0  0  0  0  0  0  0
    4.6929    0.9774   -0.3096 C   0  0  0  0  0  0  0  0  0  0  0  0
    4.7117    0.9845   -1.3939 H   0  0  0  0  0  0  0  0  0  0  0  0
    5.7061    1.8206    0.3841 C   0  0  0  0  0  0  0  0  0  0  0  0
    6.7137    1.5013    0.1045 H   0  0  0  0  0  0  0  0  0  0  0  0
    5.5834    2.8678    0.0945 H   0  0  0  0  0  0  0  0  0  0  0  0
    5.6155    1.7537    1.4724 H   0  0  0  0  0  0  0  0  0  0  0  0
  1  7  1  0  0  0  0
  2  4  1  0  0  0  0
  2  1  1  0  0  0  0
  3  2  1  0  0  0  0
  4  5  1  0  0  0  0
  5  7  2  0  0  0  0
  5  6  1  0  0  0  0
  7  8  1  0  0  0  0
  9 11  1  0  0  0  0
  9  4  1  0  0  0  0
  9 12  1  0  0  0  0
 10  9  1  0  0  0  0
 12 14  1  0  0  0  0
 13 12  1  0  0  0  0
 14 16  1  0  0  0  0
 14 15  1  0  0  0  0
 14 17  1  0  0  0  0
 18 12  1  0  0  0  0
 18 21  1  0  0  0  0
 18 20  1  0  0  0  0
 19 18  1  0  0  0  0
 22  1  1  0  0  0  0
 22 24  1  0  0  0  0
 22 25  1  0  0  0  0
 23 22  1  0  0  0  0
 25 26  1  0  0  0  0
 27 25  2  0  0  0  0
 27 29  1  0  0  0  0
 28 27  1  0  0  0  0
 29 30  1  0  0  0  0
 31 29  2  0  0  0  0
 31 33  1  0  0  0  0
 32 31  1  0  0  0  0
 33 36  1  0  0  0  0
 34 33  1  0  0  0  0
 35 33  1  0  0  0  0
M  RAD  1   2   2
M  END
>  <MD_stabilization_energy>
-9.521

$$$$
/home/frits/8277563_05_4b/Syn067163/Syn067163.car
 OpenBabel10291914573D

 31 32  0  0  0  0  0  0  0  0999 V2000
   -1.5880    0.2798    0.3167 N   0  0  0  0  0  0  0  0  0  0  0  0
   -1.4781   -1.1007    0.2345 N   0  0  0  0  0  0  0  0  0  0  0  0
   -2.5751   -1.5019   -0.3497 C   0  0  0  0  0  0  0  0  0  0  0  0
   -2.7252   -2.5580   -0.5289 H   0  0  0  0  0  0  0  0  0  0  0  0
   -3.4244   -0.5033   -0.6724 C   0  0  0  0  0  0  0  0  0  0  0  0
   -4.3890   -0.5508   -1.1567 H   0  0  0  0  0  0  0  0  0  0  0  0
   -2.7396    0.5710   -0.2260 C   0  0  0  0  0  0  0  0  0  0  0  0
   -3.0528    1.6048   -0.2825 H   0  0  0  0  0  0  0  0  0  0  0  0
   -0.5717    1.1621    0.8952 C   0  0  0  0  0  0  0  0  0  0  0  0
   -0.0028    0.6010    1.6400 H   0  0  0  0  0  0  0  0  0  0  0  0
   -1.1160    1.9526    1.4244 H   0  0  0  0  0  0  0  0  0  0  0  0
    0.3438    1.7245   -0.2042 C   0  0  0  0  0  0  0  0  0  0  0  0
    0.5928    1.1109   -1.0611 H   0  0  0  0  0  0  0  0  0  0  0  0
    1.4465    2.6277    0.2791 C   0  0  0  0  0  0  0  0  0  0  0  0
    1.4814    2.8574    1.3370 H   0  0  0  0  0  0  0  0  0  0  0  0
    2.3699    2.6089   -0.2856 H   0  0  0  0  0  0  0  0  0  0  0  0
    0.2744    3.2071   -0.4590 C   0  0  0  0  0  0  0  0  0  0  0  0
    0.4974    3.5368   -1.4657 H   0  0  0  0  0  0  0  0  0  0  0  0
   -0.4042    3.7948    0.1467 H   0  0  0  0  0  0  0  0  0  0  0  0
   -0.3361   -1.8703    0.7333 C   0  0  0  0  0  0  0  0  0  0  0  0
   -0.1343   -1.5489    1.7598 H   0  0  0  0  0  0  0  0  0  0  0  0
   -0.6433   -2.9204    0.7758 H   0  0  0  0  0  0  0  0  0  0  0  0
    0.8507   -1.7358   -0.1642 C   0  0  0  0  0  0  0  0  0  0  0  0
    0.7215   -2.0166   -1.2042 H   0  0  0  0  0  0  0  0  0  0  0  0
    2.0519   -1.2919    0.2654 C   0  0  0  0  0  0  0  0  0  0  0  0
    2.1862   -1.0134    1.3056 H   0  0  0  0  0  0  0  0  0  0  0  0
    3.1871   -1.1558   -0.6103 C   0  0  0  0  0  0  0  0  0  0  0  0
    3.0672   -1.4343   -1.6516 H   0  0  0  0  0  0  0  0  0  0  0  0
    4.3797   -0.6968   -0.1898 C   0  0  0  0  0  0  0  0  0  0  0  0
    4.5475   -0.4045    0.8406 H   0  0  0  0  0  0  0  0  0  0  0  0
    5.2073   -0.6091   -0.8836 H   0  0  0  0  0  0  0  0  0  0  0  0
  1  9  1  0  0  0  0
  2  1  1  0  0  0  0
  2 20  1  0  0  0  0
  3  2  1  0  0  0  0
  4  3  1  0  0  0  0
  5  3  1  0  0  0  0
  5  7  2  0  0  0  0
  6  5  1  0  0  0  0
  7  1  1  0  0  0  0
  8  7  1  0  0  0  0
  9 11  1  0  0  0  0
  9 10  1  0  0  0  0
 12 14  1  0  0  0  0
 12  9  1  0  0  0  0
 13 12  1  0  0  0  0
 14 15  1  0  0  0  0
 16 14  1  0  0  0  0
 17 12  1  0  0  0  0
 17 19  1  0  0  0  0
 17 14  1  0  0  0  0
 18 17  1  0  0  0  0
 20 22  1  0  0  0  0
 20 21  1  0  0  0  0
 23 25  2  0  0  0  0
 23 20  1  0  0  0  0
 24 23  1  0  0  0  0
 25 26  1  0  0  0  0
 27 29  2  0  0  0  0
 27 25  1  0  0  0  0
 28 27  1  0  0  0  0
 29 30  1  0  0  0  0
 31 29  1  0  0  0  0
M  RAD  1   3   2
M  END
>  <MD_stabilization_energy>
-9.521

$$$$
/home/frits/8277563_05_4b/Syn035201/Syn035201.car
 OpenBabel10291914573D

 34 35  0  0  0  0  0  0  0  0999 V2000
    3.3943   -1.4099    0.9583 C   0  0  0  0  0  0  0  0  0  0  0  0
    3.4113   -1.7656    1.9925 H   0  0  0  0  0  0  0  0  0  0  0  0
    4.3507   -0.9105    0.7743 H   0  0  0  0  0  0  0  0  0  0  0  0
    3.2533   -2.5977    0.0100 C   0  0  0  0  0  0  0  0  0  0  0  0
    3.2518   -2.2674   -1.0332 H   0  0  0  0  0  0  0  0  0  0  0  0
    2.3213   -3.1400    0.1957 H   0  0  0  0  0  0  0  0  0  0  0  0
    4.0854   -3.2940    0.1464 H   0  0  0  0  0  0  0  0  0  0  0  0
    2.2536   -0.4592    0.7873 C   0  0  0  0  0  0  0  0  0  0  0  0
    2.4156    0.8196    0.3676 C   0  0  0  0  0  0  0  0  0  0  0  0
   -0.6087    0.4949   -0.5899 N   0  0  0  0  0  0  0  0  0  0  0  0
   -1.6027   -0.4276   -0.3115 N   0  0  0  0  0  0  0  0  0  0  0  0
   -1.8153   -1.0687   -1.4278 C   0  0  0  0  0  0  0  0  0  0  0  0
   -2.5533   -1.8591   -1.4555 H   0  0  0  0  0  0  0  0  0  0  0  0
   -1.0573   -0.6409   -2.4585 C   0  0  0  0  0  0  0  0  0  0  0  0
   -1.0319   -0.9837   -3.4827 H   0  0  0  0  0  0  0  0  0  0  0  0
   -0.3411    0.3343   -1.8607 C   0  0  0  0  0  0  0  0  0  0  0  0
    0.4050    0.9597   -2.3317 H   0  0  0  0  0  0  0  0  0  0  0  0
   -2.1984   -0.5681    0.9893 C   0  0  0  0  0  0  0  0  0  0  0  0
   -1.5257   -1.0798    1.6675 H   0  0  0  0  0  0  0  0  0  0  0  0
   -3.0873    0.4562    1.6431 C   0  0  0  0  0  0  0  0  0  0  0  0
   -3.4018    1.2917    1.0306 H   0  0  0  0  0  0  0  0  0  0  0  0
   -2.9653    0.5955    2.7097 H   0  0  0  0  0  0  0  0  0  0  0  0
   -3.6514   -0.8730    1.2462 C   0  0  0  0  0  0  0  0  0  0  0  0
   -3.8791   -1.5229    2.0815 H   0  0  0  0  0  0  0  0  0  0  0  0
   -4.3267   -0.8425    0.4005 H   0  0  0  0  0  0  0  0  0  0  0  0
   -0.0794    1.4180    0.4232 C   0  0  0  0  0  0  0  0  0  0  0  0
   -0.7362    2.2945    0.4056 H   0  0  0  0  0  0  0  0  0  0  0  0
   -0.1713    0.9574    1.4110 H   0  0  0  0  0  0  0  0  0  0  0  0
    1.3578    1.7978    0.1728 C   0  0  0  0  0  0  0  0  0  0  0  0
    1.6705    3.0559   -0.2139 C   0  0  0  0  0  0  0  0  0  0  0  0
    2.6968    3.3575   -0.3920 H   0  0  0  0  0  0  0  0  0  0  0  0
    0.9043    3.8091   -0.3594 H   0  0  0  0  0  0  0  0  0  0  0  0
    1.2703   -0.8450    1.0285 H   0  0  0  0  0  0  0  0  0  0  0  0
    3.4226    1.1609    0.1492 H   0  0  0  0  0  0  0  0  0  0  0  0
  1  2  1  0  0  0  0
  3  1  1  0  0  0  0
  4  7  1  0  0  0  0
  4  6  1  0  0  0  0
  4  1  1  0  0  0  0
  5  4  1  0  0  0  0
  8  1  1  0  0  0  0
  8 33  1  0  0  0  0
  9  8  2  0  0  0  0
 10 11  1  0  0  0  0
 10 26  1  0  0  0  0
 11 18  1  0  0  0  0
 12 11  1  0  0  0  0
 13 12  1  0  0  0  0
 14 16  1  0  0  0  0
 14 12  2  0  0  0  0
 15 14  1  0  0  0  0
 16 10  1  0  0  0  0
 17 16  1  0  0  0  0
 18 23  1  0  0  0  0
 18 20  1  0  0  0  0
 18 19  1  0  0  0  0
 20 22  1  0  0  0  0
 21 20  1  0  0  0  0
 23 20  1  0  0  0  0
 23 24  1  0  0  0  0
 25 23  1  0  0  0  0
 26 28  1  0  0  0  0
 27 26  1  0  0  0  0
 29  9  1  0  0  0  0
 29 26  1  0  0  0  0
 30 29  2  0  0  0  0
 31 30  1  0  0  0  0
 32 30  1  0  0  0  0
 34  9  1  0  0  0  0
M  RAD  1  16   2
M  END
>  <MD_stabilization_energy>
-9.517

$$$$
/home/frits/8277563_05_4b/Syn029839/Syn029839.car
 OpenBabel10291914573D

 31 31  0  0  0  0  0  0  0  0999 V2000
    6.8472    0.9352    0.4697 C   0  0  0  0  0  0  0  0  0  0  0  0
    6.7654    0.6931    1.5335 H   0  0  0  0  0  0  0  0  0  0  0  0
    7.6589    0.3387    0.0446 H   0  0  0  0  0  0  0  0  0  0  0  0
    7.1118    1.9921    0.3788 H   0  0  0  0  0  0  0  0  0  0  0  0
    5.5776    0.6626   -0.2602 C   0  0  0  0  0  0  0  0  0  0  0  0
    5.5705    0.8750   -1.3236 H   0  0  0  0  0  0  0  0  0  0  0  0
    4.4689    0.1747    0.3378 C   0  0  0  0  0  0  0  0  0  0  0  0
    4.4772   -0.0377    1.4019 H   0  0  0  0  0  0  0  0  0  0  0  0
    3.2481   -0.0838   -0.3828 C   0  0  0  0  0  0  0  0  0  0  0  0
    2.1405   -0.5713    0.2169 C   0  0  0  0  0  0  0  0  0  0  0  0
   -2.5421   -0.7329   -0.1686 N   0  0  0  0  0  0  0  0  0  0  0  0
   -2.8043    0.4848   -0.5987 C   0  0  0  0  0  0  0  0  0  0  0  0
   -2.2301    0.9882   -1.3664 H   0  0  0  0  0  0  0  0  0  0  0  0
   -3.8407    1.0198    0.0116 N   0  0  0  0  0  0  0  0  0  0  0  0
   -4.2929    0.1073    0.8968 C   0  0  0  0  0  0  0  0  0  0  0  0
   -5.1516    0.3820    1.4945 H   0  0  0  0  0  0  0  0  0  0  0  0
   -3.4581   -1.0203    0.7811 C   0  0  0  0  0  0  0  0  0  0  0  0
   -3.3930   -1.9921    1.2512 H   0  0  0  0  0  0  0  0  0  0  0  0
   -4.4094    2.3445   -0.2090 C   0  0  0  0  0  0  0  0  0  0  0  0
   -3.8384    2.8581   -0.9895 H   0  0  0  0  0  0  0  0  0  0  0  0
   -4.3510    2.9044    0.7299 H   0  0  0  0  0  0  0  0  0  0  0  0
   -5.4512    2.2237   -0.5230 H   0  0  0  0  0  0  0  0  0  0  0  0
   -1.4589   -1.5905   -0.6452 C   0  0  0  0  0  0  0  0  0  0  0  0
   -1.7636   -2.6322   -0.4991 H   0  0  0  0  0  0  0  0  0  0  0  0
   -1.3515   -1.4229   -1.7231 H   0  0  0  0  0  0  0  0  0  0  0  0
   -0.1896   -1.3146    0.0946 C   0  0  0  0  0  0  0  0  0  0  0  0
   -0.1760   -1.5309    1.1578 H   0  0  0  0  0  0  0  0  0  0  0  0
    0.9199   -0.8296   -0.5038 C   0  0  0  0  0  0  0  0  0  0  0  0
    0.9135   -0.6186   -1.5682 H   0  0  0  0  0  0  0  0  0  0  0  0
    3.2415    0.1284   -1.4471 H   0  0  0  0  0  0  0  0  0  0  0  0
    2.1484   -0.7836    1.2812 H   0  0  0  0  0  0  0  0  0  0  0  0
  1  2  1  0  0  0  0
  3  1  1  0  0  0  0
  4  1  1  0  0  0  0
  5  7  2  0  0  0  0
  5  1  1  0  0  0  0
  6  5  1  0  0  0  0
  7  8  1  0  0  0  0
  9 10  2  0  0  0  0
  9  7  1  0  0  0  0
 10 31  1  0  0  0  0
 11 17  1  0  0  0  0
 12 11  1  0  0  0  0
 12 14  1  0  0  0  0
 13 12  1  0  0  0  0
 14 15  1  0  0  0  0
 15 16  1  0  0  0  0
 17 15  2  0  0  0  0
 17 18  1  0  0  0  0
 19 14  1  0  0  0  0
 19 21  1  0  0  0  0
 20 19  1  0  0  0  0
 22 19  1  0  0  0  0
 23 24  1  0  0  0  0
 23 11  1  0  0  0  0
 23 26  1  0  0  0  0
 25 23  1  0  0  0  0
 26 27  1  0  0  0  0
 28 26  2  0  0  0  0
 28 10  1  0  0  0  0
 29 28  1  0  0  0  0
 30  9  1  0  0  0  0
M  RAD  1  12   2
M  END
>  <MD_stabilization_energy>
-9.498

$$$$
/home/frits/8277563_05_4b/Syn035686/Syn035686.car
 OpenBabel10291914573D

 31 31  0  0  0  0  0  0  0  0999 V2000
   -1.9062    0.0358    0.5634 N   0  0  0  0  0  0  0  0  0  0  0  0
   -1.5050   -0.8003   -0.4667 N   0  0  0  0  0  0  0  0  0  0  0  0
   -2.3342   -1.8089   -0.4396 C   0  0  0  0  0  0  0  0  0  0  0  0
   -2.2218   -2.6074   -1.1606 H   0  0  0  0  0  0  0  0  0  0  0  0
   -3.2697   -1.7263    0.5302 C   0  0  0  0  0  0  0  0  0  0  0  0
   -4.0675   -2.4120    0.7760 H   0  0  0  0  0  0  0  0  0  0  0  0
   -2.9361   -0.5532    1.1090 C   0  0  0  0  0  0  0  0  0  0  0  0
   -3.4321   -0.0845    1.9483 H   0  0  0  0  0  0  0  0  0  0  0  0
   -1.2515    1.3016    0.8998 C   0  0  0  0  0  0  0  0  0  0  0  0
   -0.1707    1.1676    0.8064 H   0  0  0  0  0  0  0  0  0  0  0  0
   -1.4648    1.5066    1.9540 H   0  0  0  0  0  0  0  0  0  0  0  0
   -1.7691    2.4206    0.0559 C   0  0  0  0  0  0  0  0  0  0  0  0
   -2.8364    2.6114    0.0639 H   0  0  0  0  0  0  0  0  0  0  0  0
   -0.9786    3.2092   -0.6955 C   0  0  0  0  0  0  0  0  0  0  0  0
    0.0954    3.0673   -0.7314 H   0  0  0  0  0  0  0  0  0  0  0  0
   -1.4060    4.0123   -1.2838 H   0  0  0  0  0  0  0  0  0  0  0  0
   -0.3717   -0.5295   -1.3532 C   0  0  0  0  0  0  0  0  0  0  0  0
   -0.5493   -1.0783   -2.2839 H   0  0  0  0  0  0  0  0  0  0  0  0
   -0.3719    0.5359   -1.5980 H   0  0  0  0  0  0  0  0  0  0  0  0
    0.9144   -0.9816   -0.7412 C   0  0  0  0  0  0  0  0  0  0  0  0
    0.9847   -2.0228   -0.4441 H   0  0  0  0  0  0  0  0  0  0  0  0
    1.9731   -0.1623   -0.5614 C   0  0  0  0  0  0  0  0  0  0  0  0
    1.9100    0.8776   -0.8649 H   0  0  0  0  0  0  0  0  0  0  0  0
    3.2097   -0.6090    0.0275 C   0  0  0  0  0  0  0  0  0  0  0  0
    3.2755   -1.6492    0.3298 H   0  0  0  0  0  0  0  0  0  0  0  0
    4.2659    0.2130    0.2100 C   0  0  0  0  0  0  0  0  0  0  0  0
    4.2020    1.2527   -0.0916 H   0  0  0  0  0  0  0  0  0  0  0  0
    5.5517   -0.2311    0.8171 C   0  0  0  0  0  0  0  0  0  0  0  0
    5.5287   -1.2902    1.0906 H   0  0  0  0  0  0  0  0  0  0  0  0
    5.7605    0.3506    1.7190 H   0  0  0  0  0  0  0  0  0  0  0  0
    6.3719   -0.0780    0.1105 H   0  0  0  0  0  0  0  0  0  0  0  0
  1  9  1  0  0  0  0
  1  7  1  0  0  0  0
  2  3  1  0  0  0  0
  2  1  1  0  0  0  0
  3  5  2  0  0  0  0
  4  3  1  0  0  0  0
  5  6  1  0  0  0  0
  5  7  1  0  0  0  0
  7  8  1  0  0  0  0
  9 11  1  0  0  0  0
 10  9  1  0  0  0  0
 12 13  1  0  0  0  0
 12  9  1  0  0  0  0
 14 12  2  0  0  0  0
 15 14  1  0  0  0  0
 16 14  1  0  0  0  0
 17 20  1  0  0  0  0
 17  2  1  0  0  0  0
 18 17  1  0  0  0  0
 19 17  1  0  0  0  0
 20 22  2  0  0  0  0
 20 21  1  0  0  0  0
 22 24  1  0  0  0  0
 23 22  1  0  0  0  0
 24 26  2  0  0  0  0
 24 25  1  0  0  0  0
 26 28  1  0  0  0  0
 27 26  1  0  0  0  0
 28 29  1  0  0  0  0
 28 30  1  0  0  0  0
 31 28  1  0  0  0  0
M  RAD  1   7   2
M  END
>  <MD_stabilization_energy>
-9.487

$$$$
/home/frits/8277563_05_4a/Syn162695/Syn162695.car
 OpenBabel10291914573D

 31 31  0  0  0  0  0  0  0  0999 V2000
   -0.4366   -1.2922    0.2824 N   0  0  0  0  0  0  0  0  0  0  0  0
    0.6607   -0.8600    0.8690 C   0  0  0  0  0  0  0  0  0  0  0  0
    0.6796   -0.4079    1.8526 H   0  0  0  0  0  0  0  0  0  0  0  0
    1.7311   -1.0253    0.1191 N   0  0  0  0  0  0  0  0  0  0  0  0
    1.3217   -1.6101   -1.0270 C   0  0  0  0  0  0  0  0  0  0  0  0
    2.0787   -1.8218   -1.7698 H   0  0  0  0  0  0  0  0  0  0  0  0
   -0.0710   -1.7833   -0.9214 C   0  0  0  0  0  0  0  0  0  0  0  0
   -0.8548   -2.1878   -1.5474 H   0  0  0  0  0  0  0  0  0  0  0  0
   -2.2609    1.2426    0.4378 C   0  0  0  0  0  0  0  0  0  0  0  0
   -2.2507    1.3987    1.5211 H   0  0  0  0  0  0  0  0  0  0  0  0
   -1.2421    1.4227    0.0824 H   0  0  0  0  0  0  0  0  0  0  0  0
   -3.1688    2.3052   -0.1842 C   0  0  0  0  0  0  0  0  0  0  0  0
   -2.8194    3.3053    0.0872 H   0  0  0  0  0  0  0  0  0  0  0  0
   -3.1684    2.2347   -1.2759 H   0  0  0  0  0  0  0  0  0  0  0  0
   -4.1985    2.2012    0.1705 H   0  0  0  0  0  0  0  0  0  0  0  0
   -2.6355   -0.1958    0.1586 C   0  0  0  0  0  0  0  0  0  0  0  0
   -3.6771   -0.5761   -0.6225 C   0  0  0  0  0  0  0  0  0  0  0  0
   -4.3224    0.1365   -1.1212 H   0  0  0  0  0  0  0  0  0  0  0  0
   -3.9070   -1.6239   -0.7795 H   0  0  0  0  0  0  0  0  0  0  0  0
   -1.7919   -1.2468    0.8303 C   0  0  0  0  0  0  0  0  0  0  0  0
   -2.2150   -2.2506    0.7086 H   0  0  0  0  0  0  0  0  0  0  0  0
   -1.7230   -1.0571    1.9076 H   0  0  0  0  0  0  0  0  0  0  0  0
    3.0968   -0.6326    0.4685 C   0  0  0  0  0  0  0  0  0  0  0  0
    3.7664   -1.4059    0.0772 H   0  0  0  0  0  0  0  0  0  0  0  0
    3.1876   -0.6340    1.5604 H   0  0  0  0  0  0  0  0  0  0  0  0
    3.4717    0.7038   -0.0890 C   0  0  0  0  0  0  0  0  0  0  0  0
    4.5141    0.8426   -0.3528 H   0  0  0  0  0  0  0  0  0  0  0  0
    2.6116    1.8302   -0.1750 C   0  0  0  0  0  0  0  0  0  0  0  0
    1.7433    2.9444   -0.2581 C   0  0  0  0  0  0  0  0  0  0  0  0
    1.7504    3.7080    0.5104 H   0  0  0  0  0  0  0  0  0  0  0  0
    1.0703    3.0592   -1.0991 H   0  0  0  0  0  0  0  0  0  0  0  0
  1 20  1  0  0  0  0
  1  2  1  0  0  0  0
  2  3  1  0  0  0  0
  4 23  1  0  0  0  0
  4  2  1  0  0  0  0
  5  7  2  0  0  0  0
  5  4  1  0  0  0  0
  6  5  1  0  0  0  0
  7  1  1  0  0  0  0
  8  7  1  0  0  0  0
  9 10  1  0  0  0  0
 11  9  1  0  0  0  0
 12 13  1  0  0  0  0
 12 15  1  0  0  0  0
 12  9  1  0  0  0  0
 14 12  1  0  0  0  0
 16  9  1  0  0  0  0
 16 20  1  0  0  0  0
 17 16  2  0  0  0  0
 18 17  1  0  0  0  0
 19 17  1  0  0  0  0
 20 22  1  0  0  0  0
 21 20  1  0  0  0  0
 23 25  1  0  0  0  0
 24 23  1  0  0  0  0
 26 23  1  0  0  0  0
 27 26  1  0  0  0  0
 28 26  2  0  0  0  0
 29 28  2  0  0  0  0
 29 30  1  0  0  0  0
 31 29  1  0  0  0  0
M  END
>  <MD_stabilization_energy>
-9.481

$$$$
/home/frits/8277563_05_4b/Syn126520/Syn126520.car
 OpenBabel10291914573D

 34 34  0  0  0  0  0  0  0  0999 V2000
    7.0304    1.2162   -0.3943 C   0  0  0  0  0  0  0  0  0  0  0  0
    7.8863    0.6382   -0.0354 H   0  0  0  0  0  0  0  0  0  0  0  0
    6.9514    1.0747   -1.4764 H   0  0  0  0  0  0  0  0  0  0  0  0
    7.2237    2.2748   -0.2009 H   0  0  0  0  0  0  0  0  0  0  0  0
    5.7919    0.7862    0.3129 C   0  0  0  0  0  0  0  0  0  0  0  0
    5.7841    0.8921    1.3921 H   0  0  0  0  0  0  0  0  0  0  0  0
    4.7112    0.2843   -0.3235 C   0  0  0  0  0  0  0  0  0  0  0  0
    4.7201    0.1786   -1.4035 H   0  0  0  0  0  0  0  0  0  0  0  0
    3.5203   -0.1274    0.3755 C   0  0  0  0  0  0  0  0  0  0  0  0
    2.4406   -0.6287   -0.2625 C   0  0  0  0  0  0  0  0  0  0  0  0
   -2.2138   -1.1466    0.1360 N   0  0  0  0  0  0  0  0  0  0  0  0
   -2.5467    0.0039    0.6852 C   0  0  0  0  0  0  0  0  0  0  0  0
   -1.9937    0.4672    1.4927 H   0  0  0  0  0  0  0  0  0  0  0  0
   -3.6248    0.5291    0.1393 N   0  0  0  0  0  0  0  0  0  0  0  0
   -4.0310   -0.3233   -0.8261 C   0  0  0  0  0  0  0  0  0  0  0  0
   -4.9143   -0.0490   -1.3868 H   0  0  0  0  0  0  0  0  0  0  0  0
   -3.1240   -1.3998   -0.8286 C   0  0  0  0  0  0  0  0  0  0  0  0
   -3.0040   -2.3152   -1.3918 H   0  0  0  0  0  0  0  0  0  0  0  0
   -4.2536    1.7939    0.5187 C   0  0  0  0  0  0  0  0  0  0  0  0
   -4.0696    1.9542    1.5866 H   0  0  0  0  0  0  0  0  0  0  0  0
   -5.3340    1.6844    0.3762 H   0  0  0  0  0  0  0  0  0  0  0  0
   -3.7185    2.9668   -0.3019 C   0  0  0  0  0  0  0  0  0  0  0  0
   -2.6393    3.0806   -0.1634 H   0  0  0  0  0  0  0  0  0  0  0  0
   -3.9026    2.8134   -1.3693 H   0  0  0  0  0  0  0  0  0  0  0  0
   -4.2047    3.8982    0.0009 H   0  0  0  0  0  0  0  0  0  0  0  0
   -1.0699   -1.9725    0.5167 C   0  0  0  0  0  0  0  0  0  0  0  0
   -1.3065   -3.0126    0.2686 H   0  0  0  0  0  0  0  0  0  0  0  0
   -0.9596   -1.9066    1.6054 H   0  0  0  0  0  0  0  0  0  0  0  0
    0.1682   -1.5389   -0.1999 C   0  0  0  0  0  0  0  0  0  0  0  0
    0.1825   -1.6480   -1.2794 H   0  0  0  0  0  0  0  0  0  0  0  0
    1.2500   -1.0400    0.4367 C   0  0  0  0  0  0  0  0  0  0  0  0
    1.2430   -0.9357    1.5168 H   0  0  0  0  0  0  0  0  0  0  0  0
    3.5131   -0.0218    1.4557 H   0  0  0  0  0  0  0  0  0  0  0  0
    2.4491   -0.7343   -1.3427 H   0  0  0  0  0  0  0  0  0  0  0  0
  1  4  1  0  0  0  0
  1  2  1  0  0  0  0
  1  5  1  0  0  0  0
  3  1  1  0  0  0  0
  5  6  1  0  0  0  0
  7  5  2  0  0  0  0
  7  9  1  0  0  0  0
  8  7  1  0  0  0  0
  9 33  1  0  0  0  0
 10  9  2  0  0  0  0
 10 31  1  0  0  0  0
 11 26  1  0  0  0  0
 11 12  1  0  0  0  0
 12 13  1  0  0  0  0
 14 19  1  0  0  0  0
 14 12  1  0  0  0  0
 15 14  1  0  0  0  0
 16 15  1  0  0  0  0
 17 15  2  0  0  0  0
 17 11  1  0  0  0  0
 18 17  1  0  0  0  0
 19 20  1  0  0  0  0
 21 19  1  0  0  0  0
 22 23  1  0  0  0  0
 22 25  1  0  0  0  0
 22 19  1  0  0  0  0
 24 22  1  0  0  0  0
 26 28  1  0  0  0  0
 27 26  1  0  0  0  0
 29 31  2  0  0  0  0
 29 26  1  0  0  0  0
 30 29  1  0  0  0  0
 31 32  1  0  0  0  0
 34 10  1  0  0  0  0
M  RAD  1  12   2
M  END
>  <MD_stabilization_energy>
-9.467

$$$$
/home/frits/8277563_05_4c/Syn015314/Syn015314.car
 OpenBabel10291914573D

 33 33  0  0  0  0  0  0  0  0999 V2000
   -1.7351    0.2872    0.4412 N   0  0  0  0  0  0  0  0  0  0  0  0
   -1.4674   -1.0237    0.0758 N   0  0  0  0  0  0  0  0  0  0  0  0
   -2.3530   -1.3176   -0.8379 C   0  0  0  0  0  0  0  0  0  0  0  0
   -2.3462   -2.3019   -1.2863 H   0  0  0  0  0  0  0  0  0  0  0  0
   -3.2077   -0.3115   -1.1206 C   0  0  0  0  0  0  0  0  0  0  0  0
   -4.0269   -0.2826   -1.8243 H   0  0  0  0  0  0  0  0  0  0  0  0
   -2.7606    0.6482   -0.2832 C   0  0  0  0  0  0  0  0  0  0  0  0
   -3.1623    1.6465   -0.1725 H   0  0  0  0  0  0  0  0  0  0  0  0
   -0.9838    1.0390    1.4524 C   0  0  0  0  0  0  0  0  0  0  0  0
   -1.7023    1.6968    1.9523 H   0  0  0  0  0  0  0  0  0  0  0  0
   -0.6151    0.3412    2.2071 H   0  0  0  0  0  0  0  0  0  0  0  0
    0.1430    1.8640    0.9050 C   0  0  0  0  0  0  0  0  0  0  0  0
    0.6899    2.4375    1.6451 H   0  0  0  0  0  0  0  0  0  0  0  0
    0.5255    1.9585   -0.3913 C   0  0  0  0  0  0  0  0  0  0  0  0
    0.0106    1.4008   -1.1639 H   0  0  0  0  0  0  0  0  0  0  0  0
    1.6593    2.8127   -0.8433 C   0  0  0  0  0  0  0  0  0  0  0  0
    2.1358    3.3344   -0.0080 H   0  0  0  0  0  0  0  0  0  0  0  0
    2.4167    2.2000   -1.3389 H   0  0  0  0  0  0  0  0  0  0  0  0
    1.3028    3.5616   -1.5556 H   0  0  0  0  0  0  0  0  0  0  0  0
   -0.3992   -1.8422    0.6537 C   0  0  0  0  0  0  0  0  0  0  0  0
   -0.6361   -2.8883    0.4338 H   0  0  0  0  0  0  0  0  0  0  0  0
   -0.4294   -1.7273    1.7412 H   0  0  0  0  0  0  0  0  0  0  0  0
    0.9310   -1.5011    0.0664 C   0  0  0  0  0  0  0  0  0  0  0  0
    1.0259   -1.5993   -1.0087 H   0  0  0  0  0  0  0  0  0  0  0  0
    1.9858   -1.0997    0.8153 C   0  0  0  0  0  0  0  0  0  0  0  0
    1.8530   -1.0167    1.8883 H   0  0  0  0  0  0  0  0  0  0  0  0
    3.3546   -0.7413    0.3171 C   0  0  0  0  0  0  0  0  0  0  0  0
    3.5632    0.2950    0.5983 H   0  0  0  0  0  0  0  0  0  0  0  0
    4.0853   -1.3636    0.8419 H   0  0  0  0  0  0  0  0  0  0  0  0
    3.5748   -0.8962   -1.1886 C   0  0  0  0  0  0  0  0  0  0  0  0
    2.8917   -0.2576   -1.7561 H   0  0  0  0  0  0  0  0  0  0  0  0
    3.4208   -1.9324   -1.5040 H   0  0  0  0  0  0  0  0  0  0  0  0
    4.5976   -0.6123   -1.4516 H   0  0  0  0  0  0  0  0  0  0  0  0
  1  9  1  0  0  0  0
  2  1  1  0  0  0  0
  2 20  1  0  0  0  0
  3  2  1  0  0  0  0
  4  3  1  0  0  0  0
  5  3  2  0  0  0  0
  5  7  1  0  0  0  0
  6  5  1  0  0  0  0
  7  8  1  0  0  0  0
  7  1  1  0  0  0  0
  9 10  1  0  0  0  0
  9 11  1  0  0  0  0
 12  9  1  0  0  0  0
 12 13  1  0  0  0  0
 14 12  2  0  0  0  0
 15 14  1  0  0  0  0
 16 14  1  0  0  0  0
 16 17  1  0  0  0  0
 18 16  1  0  0  0  0
 19 16  1  0  0  0  0
 20 22  1  0  0  0  0
 21 20  1  0  0  0  0
 23 20  1  0  0  0  0
 23 25  2  0  0  0  0
 24 23  1  0  0  0  0
 25 26  1  0  0  0  0
 27 28  1  0  0  0  0
 27 25  1  0  0  0  0
 27 29  1  0  0  0  0
 30 27  1  0  0  0  0
 31 30  1  0  0  0  0
 32 30  1  0  0  0  0
 33 30  1  0  0  0  0
M  RAD  1   7   2
M  END
>  <MD_stabilization_energy>
-9.456

$$$$
/home/frits/8277563_05_4b/Syn037613/Syn037613.car
 OpenBabel10291914573D

 31 31  0  0  0  0  0  0  0  0999 V2000
   -1.7593   -0.4587   -0.0143 N   0  0  0  0  0  0  0  0  0  0  0  0
   -0.4711   -0.9275    0.2012 N   0  0  0  0  0  0  0  0  0  0  0  0
   -0.3097   -1.8888   -0.6722 C   0  0  0  0  0  0  0  0  0  0  0  0
    0.6239   -2.4340   -0.7003 H   0  0  0  0  0  0  0  0  0  0  0  0
   -1.3764   -2.0974   -1.4722 C   0  0  0  0  0  0  0  0  0  0  0  0
   -1.5084   -2.8148   -2.2691 H   0  0  0  0  0  0  0  0  0  0  0  0
   -2.2345   -1.1699   -1.0006 C   0  0  0  0  0  0  0  0  0  0  0  0
   -3.2387   -0.9809   -1.3556 H   0  0  0  0  0  0  0  0  0  0  0  0
   -2.3857    0.6145    0.7608 C   0  0  0  0  0  0  0  0  0  0  0  0
   -2.0618    0.5226    1.8024 H   0  0  0  0  0  0  0  0  0  0  0  0
   -3.4667    0.4423    0.7385 H   0  0  0  0  0  0  0  0  0  0  0  0
   -2.0769    1.9538    0.1739 C   0  0  0  0  0  0  0  0  0  0  0  0
   -2.3483    2.1290   -0.8610 H   0  0  0  0  0  0  0  0  0  0  0  0
   -1.4967    2.9522    0.8651 C   0  0  0  0  0  0  0  0  0  0  0  0
   -1.3013    3.9061    0.3898 H   0  0  0  0  0  0  0  0  0  0  0  0
   -1.2131    2.8339    1.9045 H   0  0  0  0  0  0  0  0  0  0  0  0
    0.4037   -0.3903    1.2520 C   0  0  0  0  0  0  0  0  0  0  0  0
    0.2080    0.6784    1.3661 H   0  0  0  0  0  0  0  0  0  0  0  0
    0.0962   -0.8824    2.1810 H   0  0  0  0  0  0  0  0  0  0  0  0
    1.8688   -0.6095    0.9713 C   0  0  0  0  0  0  0  0  0  0  0  0
    2.5717   -1.5098    1.6964 C   0  0  0  0  0  0  0  0  0  0  0  0
    3.6290   -1.6778    1.5239 H   0  0  0  0  0  0  0  0  0  0  0  0
    2.1015   -2.0967    2.4774 H   0  0  0  0  0  0  0  0  0  0  0  0
    2.5399    0.1696   -0.0567 C   0  0  0  0  0  0  0  0  0  0  0  0
    3.5961   -0.0392   -0.1951 H   0  0  0  0  0  0  0  0  0  0  0  0
    1.9700    1.1160   -0.8419 C   0  0  0  0  0  0  0  0  0  0  0  0
    0.9209    1.3664   -0.7452 H   0  0  0  0  0  0  0  0  0  0  0  0
    2.7255    1.8740   -1.8782 C   0  0  0  0  0  0  0  0  0  0  0  0
    2.6860    2.9449   -1.6614 H   0  0  0  0  0  0  0  0  0  0  0  0
    2.2817    1.7052   -2.8630 H   0  0  0  0  0  0  0  0  0  0  0  0
    3.7763    1.5722   -1.9204 H   0  0  0  0  0  0  0  0  0  0  0  0
  1  2  1  0  0  0  0
  1  9  1  0  0  0  0
  2 17  1  0  0  0  0
  3  2  1  0  0  0  0
  4  3  1  0  0  0  0
  5  7  2  0  0  0  0
  5  3  1  0  0  0  0
  6  5  1  0  0  0  0
  7  1  1  0  0  0  0
  8  7  1  0  0  0  0
  9 10  1  0  0  0  0
 11  9  1  0  0  0  0
 12  9  1  0  0  0  0
 12 14  2  0  0  0  0
 13 12  1  0  0  0  0
 14 16  1  0  0  0  0
 15 14  1  0  0  0  0
 17 18  1  0  0  0  0
 17 19  1  0  0  0  0
 20 17  1  0  0  0  0
 20 21  2  0  0  0  0
 21 23  1  0  0  0  0
 22 21  1  0  0  0  0
 24 20  1  0  0  0  0
 25 24  1  0  0  0  0
 26 27  1  0  0  0  0
 26 24  2  0  0  0  0
 28 29  1  0  0  0  0
 28 26  1  0  0  0  0
 30 28  1  0  0  0  0
 31 28  1  0  0  0  0
M  RAD  1   3   2
M  END
>  <MD_stabilization_energy>
-9.453

$$$$
/home/frits/8277563_05_4b/Syn028393/Syn028393.car
 OpenBabel10291914573D

 31 31  0  0  1  0  0  0  0  0999 V2000
   -1.0392    0.4675    0.1703 N   0  0  0  0  0  0  0  0  0  0  0  0
    0.1675    1.1440    0.3007 N   0  0  0  0  0  0  0  0  0  0  0  0
   -0.1129    2.4048    0.1074 C   0  0  0  0  0  0  0  0  0  0  0  0
    0.6796    3.1390    0.1613 H   0  0  0  0  0  0  0  0  0  0  0  0
   -1.4164    2.6461   -0.1442 C   0  0  0  0  0  0  0  0  0  0  0  0
   -1.9174    3.5837   -0.3364 H   0  0  0  0  0  0  0  0  0  0  0  0
   -1.9248    1.3972   -0.0847 C   0  0  0  0  0  0  0  0  0  0  0  0
   -2.9611    1.1194   -0.2228 H   0  0  0  0  0  0  0  0  0  0  0  0
   -1.1855   -0.9892    0.3258 C   0  0  1  0  0  0  0  0  0  0  0  0
   -0.1936   -1.4357    0.2341 H   0  0  0  0  0  0  0  0  0  0  0  0
   -1.7143   -1.3112    1.7327 C   0  0  0  0  0  0  0  0  0  0  0  0
   -2.7043   -0.8749    1.8986 H   0  0  0  0  0  0  0  0  0  0  0  0
   -1.0474   -0.9035    2.4983 H   0  0  0  0  0  0  0  0  0  0  0  0
   -1.7855   -2.3918    1.8885 H   0  0  0  0  0  0  0  0  0  0  0  0
   -2.0024   -1.5539   -0.8067 C   0  0  0  0  0  0  0  0  0  0  0  0
   -1.5868   -1.4308   -1.8009 H   0  0  0  0  0  0  0  0  0  0  0  0
   -3.1819   -2.2012   -0.7084 C   0  0  0  0  0  0  0  0  0  0  0  0
   -3.6742   -2.5687   -1.6009 H   0  0  0  0  0  0  0  0  0  0  0  0
   -3.6743   -2.3763    0.2402 H   0  0  0  0  0  0  0  0  0  0  0  0
    1.4458    0.5003    0.6212 C   0  0  0  0  0  0  0  0  0  0  0  0
    1.2450   -0.2246    1.4164 H   0  0  0  0  0  0  0  0  0  0  0  0
    2.0905    1.2765    1.0481 H   0  0  0  0  0  0  0  0  0  0  0  0
    2.1403   -0.1491   -0.5569 C   0  0  0  0  0  0  0  0  0  0  0  0
    1.6907   -0.0643   -1.8345 C   0  0  0  0  0  0  0  0  0  0  0  0
    2.2182   -0.5470   -2.6498 H   0  0  0  0  0  0  0  0  0  0  0  0
    0.7974    0.4847   -2.1047 H   0  0  0  0  0  0  0  0  0  0  0  0
    3.3523   -0.9079   -0.2971 C   0  0  0  0  0  0  0  0  0  0  0  0
    3.8237   -1.3814   -1.1519 H   0  0  0  0  0  0  0  0  0  0  0  0
    3.9484   -1.0768    0.9019 C   0  0  0  0  0  0  0  0  0  0  0  0
    4.8550   -1.6657    0.9752 H   0  0  0  0  0  0  0  0  0  0  0  0
    3.5642   -0.6442    1.8176 H   0  0  0  0  0  0  0  0  0  0  0  0
  1  2  1  0  0  0  0
  1  9  1  0  0  0  0
  2 20  1  0  0  0  0
  3  4  1  0  0  0  0
  3  2  1  0  0  0  0
  5  7  1  0  0  0  0
  5  3  2  0  0  0  0
  6  5  1  0  0  0  0
  7  1  1  0  0  0  0
  8  7  1  0  0  0  0
  9 10  1  6  0  0  0
  9 11  1  0  0  0  0
 11 14  1  0  0  0  0
 11 12  1  0  0  0  0
 11 13  1  0  0  0  0
 15 17  2  0  0  0  0
 15  9  1  0  0  0  0
 16 15  1  0  0  0  0
 17 19  1  0  0  0  0
 18 17  1  0  0  0  0
 20 22  1  0  0  0  0
 20 21  1  0  0  0  0
 23 27  1  0  0  0  0
 23 20  1  0  0  0  0
 24 23  2  0  0  0  0
 25 24  1  0  0  0  0
 26 24  1  0  0  0  0
 27 29  2  0  0  0  0
 28 27  1  0  0  0  0
 29 30  1  0  0  0  0
 29 31  1  0  0  0  0
M  RAD  1   7   2
M  END
>  <MD_stabilization_energy>
-9.450

$$$$
/home/frits/8277563_05_4a/Syn120486/Syn120486.car
 OpenBabel10291914573D

 30 30  0  0  0  0  0  0  0  0999 V2000
   -1.0748   -0.7919    0.4859 N   0  0  0  0  0  0  0  0  0  0  0  0
   -1.4443    0.0893   -0.5182 N   0  0  0  0  0  0  0  0  0  0  0  0
   -2.5029   -0.4380   -1.0720 C   0  0  0  0  0  0  0  0  0  0  0  0
   -2.9825    0.0752   -1.8947 H   0  0  0  0  0  0  0  0  0  0  0  0
   -2.8852   -1.6105   -0.5228 C   0  0  0  0  0  0  0  0  0  0  0  0
   -3.7145   -2.2528   -0.7813 H   0  0  0  0  0  0  0  0  0  0  0  0
   -1.9484   -1.7613    0.4375 C   0  0  0  0  0  0  0  0  0  0  0  0
   -1.8676   -2.5836    1.1356 H   0  0  0  0  0  0  0  0  0  0  0  0
    3.6913   -0.7481   -0.0705 C   0  0  0  0  0  0  0  0  0  0  0  0
    3.6379   -1.8156   -0.3062 H   0  0  0  0  0  0  0  0  0  0  0  0
    4.5186   -0.6150    0.6326 H   0  0  0  0  0  0  0  0  0  0  0  0
    3.9719    0.0387   -1.3479 C   0  0  0  0  0  0  0  0  0  0  0  0
    4.9038   -0.3023   -1.8075 H   0  0  0  0  0  0  0  0  0  0  0  0
    3.1643   -0.0936   -2.0742 H   0  0  0  0  0  0  0  0  0  0  0  0
    4.0673    1.1082   -1.1373 H   0  0  0  0  0  0  0  0  0  0  0  0
    0.0750   -0.5965    1.3710 C   0  0  0  0  0  0  0  0  0  0  0  0
    0.1138    0.4580    1.6570 H   0  0  0  0  0  0  0  0  0  0  0  0
   -0.1135   -1.1753    2.2811 H   0  0  0  0  0  0  0  0  0  0  0  0
    1.3386   -1.0683    0.7282 C   0  0  0  0  0  0  0  0  0  0  0  0
    1.3692   -2.0967    0.3844 H   0  0  0  0  0  0  0  0  0  0  0  0
    2.4249   -0.2804    0.5702 C   0  0  0  0  0  0  0  0  0  0  0  0
    2.3988    0.7445    0.9248 H   0  0  0  0  0  0  0  0  0  0  0  0
   -0.7353    1.3330   -0.8255 C   0  0  0  0  0  0  0  0  0  0  0  0
   -0.9498    1.5785   -1.8708 H   0  0  0  0  0  0  0  0  0  0  0  0
    0.3390    1.1472   -0.7490 H   0  0  0  0  0  0  0  0  0  0  0  0
   -1.1920    2.4496    0.0560 C   0  0  0  0  0  0  0  0  0  0  0  0
   -2.2493    2.6891    0.0663 H   0  0  0  0  0  0  0  0  0  0  0  0
   -0.3578    3.1792    0.8197 C   0  0  0  0  0  0  0  0  0  0  0  0
   -0.7414    3.9837    1.4358 H   0  0  0  0  0  0  0  0  0  0  0  0
    0.7088    2.9872    0.8386 H   0  0  0  0  0  0  0  0  0  0  0  0
  1 16  1  0  0  0  0
  2  1  1  0  0  0  0
  3  5  1  0  0  0  0
  3  2  1  0  0  0  0
  4  3  1  0  0  0  0
  5  7  2  0  0  0  0
  6  5  1  0  0  0  0
  7  1  1  0  0  0  0
  7  8  1  0  0  0  0
  9 21  1  0  0  0  0
  9 11  1  0  0  0  0
 10  9  1  0  0  0  0
 12 15  1  0  0  0  0
 12  9  1  0  0  0  0
 13 12  1  0  0  0  0
 14 12  1  0  0  0  0
 16 17  1  0  0  0  0
 16 18  1  0  0  0  0
 19 16  1  0  0  0  0
 20 19  1  0  0  0  0
 21 19  2  0  0  0  0
 21 22  1  0  0  0  0
 23 25  1  0  0  0  0
 23  2  1  0  0  0  0
 23 26  1  0  0  0  0
 24 23  1  0  0  0  0
 26 27  1  0  0  0  0
 26 28  2  0  0  0  0
 28 30  1  0  0  0  0
 28 29  1  0  0  0  0
M  RAD  1   3   2
M  END
>  <MD_stabilization_energy>
-9.449

$$$$
/home/frits/8277563_05_4b/Syn052291/Syn052291.car
 OpenBabel10291914573D

 31 31  0  0  0  0  0  0  0  0999 V2000
   -2.3543    0.4635   -0.4152 N   0  0  0  0  0  0  0  0  0  0  0  0
   -2.0144   -0.6307    0.3648 N   0  0  0  0  0  0  0  0  0  0  0  0
   -2.8705   -1.5644    0.0467 C   0  0  0  0  0  0  0  0  0  0  0  0
   -2.8068   -2.5296    0.5309 H   0  0  0  0  0  0  0  0  0  0  0  0
   -3.7672   -1.1924   -0.8914 C   0  0  0  0  0  0  0  0  0  0  0  0
   -4.5745   -1.7581   -1.3335 H   0  0  0  0  0  0  0  0  0  0  0  0
   -3.3796    0.0791   -1.1269 C   0  0  0  0  0  0  0  0  0  0  0  0
   -3.8311    0.7722   -1.8240 H   0  0  0  0  0  0  0  0  0  0  0  0
   -1.6541    1.7500   -0.3825 C   0  0  0  0  0  0  0  0  0  0  0  0
   -0.5951    1.5691   -0.1862 H   0  0  0  0  0  0  0  0  0  0  0  0
   -1.7311    2.1856   -1.3841 H   0  0  0  0  0  0  0  0  0  0  0  0
   -2.2575    2.6983    0.6518 C   0  0  0  0  0  0  0  0  0  0  0  0
   -1.7208    3.6509    0.6552 H   0  0  0  0  0  0  0  0  0  0  0  0
   -3.3099    2.8972    0.4292 H   0  0  0  0  0  0  0  0  0  0  0  0
   -2.2075    2.2703    1.6568 H   0  0  0  0  0  0  0  0  0  0  0  0
   -0.9044   -0.6495    1.3199 C   0  0  0  0  0  0  0  0  0  0  0  0
   -0.8509    0.3274    1.8088 H   0  0  0  0  0  0  0  0  0  0  0  0
   -1.1513   -1.3876    2.0899 H   0  0  0  0  0  0  0  0  0  0  0  0
    0.3762   -1.0293    0.6495 C   0  0  0  0  0  0  0  0  0  0  0  0
    0.3999   -1.9793    0.1259 H   0  0  0  0  0  0  0  0  0  0  0  0
    1.4841   -0.2573    0.6825 C   0  0  0  0  0  0  0  0  0  0  0  0
    1.4682    0.6899    1.2119 H   0  0  0  0  0  0  0  0  0  0  0  0
    2.7143   -0.6354    0.0349 C   0  0  0  0  0  0  0  0  0  0  0  0
    2.7319   -1.5832   -0.4937 H   0  0  0  0  0  0  0  0  0  0  0  0
    3.8195    0.1402    0.0672 C   0  0  0  0  0  0  0  0  0  0  0  0
    3.8039    1.0883    0.5953 H   0  0  0  0  0  0  0  0  0  0  0  0
    5.0494   -0.2378   -0.5808 C   0  0  0  0  0  0  0  0  0  0  0  0
    5.0778   -1.1831   -1.1115 H   0  0  0  0  0  0  0  0  0  0  0  0
    6.1543    0.5297   -0.5531 C   0  0  0  0  0  0  0  0  0  0  0  0
    7.0581    0.2053   -1.0549 H   0  0  0  0  0  0  0  0  0  0  0  0
    6.1743    1.4822   -0.0357 H   0  0  0  0  0  0  0  0  0  0  0  0
  1  9  1  0  0  0  0
  1  2  1  0  0  0  0
  2 16  1  0  0  0  0
  3  2  1  0  0  0  0
  3  4  1  0  0  0  0
  5  3  1  0  0  0  0
  6  5  1  0  0  0  0
  7  5  2  0  0  0  0
  7  1  1  0  0  0  0
  8  7  1  0  0  0  0
  9 10  1  0  0  0  0
  9 12  1  0  0  0  0
 11  9  1  0  0  0  0
 12 13  1  0  0  0  0
 12 15  1  0  0  0  0
 14 12  1  0  0  0  0
 16 17  1  0  0  0  0
 16 18  1  0  0  0  0
 19 21  2  0  0  0  0
 19 16  1  0  0  0  0
 20 19  1  0  0  0  0
 21 22  1  0  0  0  0
 23 25  2  0  0  0  0
 23 21  1  0  0  0  0
 24 23  1  0  0  0  0
 25 26  1  0  0  0  0
 27 29  2  0  0  0  0
 27 25  1  0  0  0  0
 28 27  1  0  0  0  0
 29 31  1  0  0  0  0
 30 29  1  0  0  0  0
M  RAD  1   3   2
M  END
>  <MD_stabilization_energy>
-9.441

$$$$
/home/frits/8277563_05_4b/Syn039822/Syn039822.car
 OpenBabel10291914573D

 34 35  0  0  0  0  0  0  0  0999 V2000
    1.3961   -1.2249    0.1227 N   0  0  0  0  0  0  0  0  0  0  0  0
    0.3929   -0.7405    0.8254 C   0  0  0  0  0  0  0  0  0  0  0  0
    0.5148   -0.0247    1.6285 H   0  0  0  0  0  0  0  0  0  0  0  0
   -0.7723   -1.2177    0.4390 N   0  0  0  0  0  0  0  0  0  0  0  0
   -0.5242   -2.0809   -0.5708 C   0  0  0  0  0  0  0  0  0  0  0  0
   -1.3747   -2.5808   -1.0139 H   0  0  0  0  0  0  0  0  0  0  0  0
    0.8680   -2.0812   -0.7768 C   0  0  0  0  0  0  0  0  0  0  0  0
    1.5556   -2.5785   -1.4473 H   0  0  0  0  0  0  0  0  0  0  0  0
    2.8046   -0.8772    0.2986 C   0  0  0  0  0  0  0  0  0  0  0  0
    3.4020   -1.7422   -0.0093 H   0  0  0  0  0  0  0  0  0  0  0  0
    2.9730   -0.7247    1.3717 H   0  0  0  0  0  0  0  0  0  0  0  0
    3.1731    0.3563   -0.5408 C   0  0  0  0  0  0  0  0  0  0  0  0
    2.8911    0.3900   -1.5860 H   0  0  0  0  0  0  0  0  0  0  0  0
    4.4694    1.0321   -0.1881 C   0  0  0  0  0  0  0  0  0  0  0  0
    5.0024    1.5117   -0.9992 H   0  0  0  0  0  0  0  0  0  0  0  0
    5.0313    0.6358    0.6488 H   0  0  0  0  0  0  0  0  0  0  0  0
    3.1622    1.6823    0.1719 C   0  0  0  0  0  0  0  0  0  0  0  0
    2.9180    2.5528   -0.4236 H   0  0  0  0  0  0  0  0  0  0  0  0
    2.9316    1.6889    1.2299 H   0  0  0  0  0  0  0  0  0  0  0  0
   -2.0805   -0.8849    1.0055 C   0  0  0  0  0  0  0  0  0  0  0  0
   -1.9341   -0.2719    1.9017 H   0  0  0  0  0  0  0  0  0  0  0  0
   -2.5199   -1.8310    1.3420 H   0  0  0  0  0  0  0  0  0  0  0  0
   -2.9684   -0.1930    0.0019 C   0  0  0  0  0  0  0  0  0  0  0  0
   -3.9903   -0.8683   -0.5731 C   0  0  0  0  0  0  0  0  0  0  0  0
   -4.1878   -1.9070   -0.3332 H   0  0  0  0  0  0  0  0  0  0  0  0
   -4.6508   -0.3964   -1.2922 H   0  0  0  0  0  0  0  0  0  0  0  0
   -2.7495    1.2019   -0.3436 C   0  0  0  0  0  0  0  0  0  0  0  0
   -3.3823    1.5964   -1.1326 H   0  0  0  0  0  0  0  0  0  0  0  0
   -1.8509    2.0410    0.2253 C   0  0  0  0  0  0  0  0  0  0  0  0
   -1.2094    1.7117    1.0315 H   0  0  0  0  0  0  0  0  0  0  0  0
   -1.6888    3.4618   -0.1929 C   0  0  0  0  0  0  0  0  0  0  0  0
   -0.6652    3.6363   -0.5352 H   0  0  0  0  0  0  0  0  0  0  0  0
   -1.8873    4.1258    0.6527 H   0  0  0  0  0  0  0  0  0  0  0  0
   -2.3712    3.7293   -1.0052 H   0  0  0  0  0  0  0  0  0  0  0  0
  1  9  1  0  0  0  0
  1  2  1  0  0  0  0
  2  3  1  0  0  0  0
  4  2  1  0  0  0  0
  4 20  1  0  0  0  0
  5  4  1  0  0  0  0
  6  5  1  0  0  0  0
  7  5  2  0  0  0  0
  7  1  1  0  0  0  0
  8  7  1  0  0  0  0
  9 11  1  0  0  0  0
 10  9  1  0  0  0  0
 12 14  1  0  0  0  0
 12 17  1  0  0  0  0
 12  9  1  0  0  0  0
 13 12  1  0  0  0  0
 14 17  1  0  0  0  0
 14 16  1  0  0  0  0
 15 14  1  0  0  0  0
 17 19  1  0  0  0  0
 18 17  1  0  0  0  0
 20 22  1  0  0  0  0
 20 21  1  0  0  0  0
 23 20  1  0  0  0  0
 24 25  1  0  0  0  0
 24 23  2  0  0  0  0
 26 24  1  0  0  0  0
 27 23  1  0  0  0  0
 27 29  2  0  0  0  0
 28 27  1  0  0  0  0
 29 30  1  0  0  0  0
 31 29  1  0  0  0  0
 31 33  1  0  0  0  0
 32 31  1  0  0  0  0
 34 31  1  0  0  0  0
M  RAD  1   2   2
M  END
>  <MD_stabilization_energy>
-9.437

$$$$
/home/frits/8277563_05_4a/Syn005117/Syn005117.car
 OpenBabel10291914573D

 31 31  0  0  0  0  0  0  0  0999 V2000
    0.4399   -1.6685   -0.1661 N   0  0  0  0  0  0  0  0  0  0  0  0
   -0.4900   -0.8945   -0.6879 C   0  0  0  0  0  0  0  0  0  0  0  0
   -0.2951   -0.1469   -1.4466 H   0  0  0  0  0  0  0  0  0  0  0  0
   -1.6827   -1.1282   -0.1793 N   0  0  0  0  0  0  0  0  0  0  0  0
   -1.5356   -2.1139    0.7315 C   0  0  0  0  0  0  0  0  0  0  0  0
   -2.4244   -2.4371    1.2562 H   0  0  0  0  0  0  0  0  0  0  0  0
   -0.1714   -2.4612    0.7399 C   0  0  0  0  0  0  0  0  0  0  0  0
    0.4483   -3.1685    1.2741 H   0  0  0  0  0  0  0  0  0  0  0  0
   -2.9143   -0.4339   -0.5484 C   0  0  0  0  0  0  0  0  0  0  0  0
   -2.8819   -0.2507   -1.6288 H   0  0  0  0  0  0  0  0  0  0  0  0
   -3.7548   -1.1074   -0.3502 H   0  0  0  0  0  0  0  0  0  0  0  0
   -3.0707    0.8318    0.2309 C   0  0  0  0  0  0  0  0  0  0  0  0
   -3.2054    0.7437    1.3039 H   0  0  0  0  0  0  0  0  0  0  0  0
   -3.0643    2.0551   -0.3421 C   0  0  0  0  0  0  0  0  0  0  0  0
   -2.9372    2.1483   -1.4149 H   0  0  0  0  0  0  0  0  0  0  0  0
   -3.2259    3.3203    0.4274 C   0  0  0  0  0  0  0  0  0  0  0  0
   -2.3479    3.9571    0.2895 H   0  0  0  0  0  0  0  0  0  0  0  0
   -4.1055    3.8644    0.0728 H   0  0  0  0  0  0  0  0  0  0  0  0
   -3.3480    3.1331    1.4984 H   0  0  0  0  0  0  0  0  0  0  0  0
    3.9015    1.4425    0.4789 C   0  0  0  0  0  0  0  0  0  0  0  0
    3.9562    1.3104    1.5539 H   0  0  0  0  0  0  0  0  0  0  0  0
    4.4954    2.5134   -0.0786 C   0  0  0  0  0  0  0  0  0  0  0  0
    5.0200    3.2315    0.5403 H   0  0  0  0  0  0  0  0  0  0  0  0
    4.4685    2.6883   -1.1481 H   0  0  0  0  0  0  0  0  0  0  0  0
    1.8582   -1.6497   -0.5180 C   0  0  0  0  0  0  0  0  0  0  0  0
    1.9308   -1.4708   -1.5971 H   0  0  0  0  0  0  0  0  0  0  0  0
    2.2694   -2.6446   -0.3172 H   0  0  0  0  0  0  0  0  0  0  0  0
    2.5943   -0.6167    0.2728 C   0  0  0  0  0  0  0  0  0  0  0  0
    2.6496   -0.7582    1.3472 H   0  0  0  0  0  0  0  0  0  0  0  0
    3.1908    0.4551   -0.2923 C   0  0  0  0  0  0  0  0  0  0  0  0
    3.1446    0.5978   -1.3671 H   0  0  0  0  0  0  0  0  0  0  0  0
  1  7  1  0  0  0  0
  2  4  1  0  0  0  0
  2  1  1  0  0  0  0
  3  2  1  0  0  0  0
  4  5  1  0  0  0  0
  5  7  2  0  0  0  0
  5  6  1  0  0  0  0
  7  8  1  0  0  0  0
  9 11  1  0  0  0  0
  9  4  1  0  0  0  0
  9 12  1  0  0  0  0
 10  9  1  0  0  0  0
 12 13  1  0  0  0  0
 14 12  2  0  0  0  0
 14 16  1  0  0  0  0
 15 14  1  0  0  0  0
 16 19  1  0  0  0  0
 17 16  1  0  0  0  0
 18 16  1  0  0  0  0
 20 21  1  0  0  0  0
 22 20  2  0  0  0  0
 22 23  1  0  0  0  0
 24 22  1  0  0  0  0
 25 27  1  0  0  0  0
 25  1  1  0  0  0  0
 25 28  1  0  0  0  0
 26 25  1  0  0  0  0
 28 29  1  0  0  0  0
 30 28  2  0  0  0  0
 30 20  1  0  0  0  0
 31 30  1  0  0  0  0
M  RAD  1   2   2
M  END
>  <MD_stabilization_energy>
-9.426

$$$$
/home/frits/8277563_05_4c/Syn044113/Syn044113.car
 OpenBabel10291914573D

 31 31  0  0  0  0  0  0  0  0999 V2000
   -1.6683   -0.2408   -0.0032 N   0  0  0  0  0  0  0  0  0  0  0  0
   -1.1395    0.9157   -0.5576 N   0  0  0  0  0  0  0  0  0  0  0  0
   -1.6460    1.8989    0.1376 C   0  0  0  0  0  0  0  0  0  0  0  0
   -1.3788    2.9170   -0.1116 H   0  0  0  0  0  0  0  0  0  0  0  0
   -2.4750    1.5033    1.1268 C   0  0  0  0  0  0  0  0  0  0  0  0
   -3.0215    2.0976    1.8445 H   0  0  0  0  0  0  0  0  0  0  0  0
   -2.4377    0.1626    0.9724 C   0  0  0  0  0  0  0  0  0  0  0  0
   -2.9709   -0.5689    1.5644 H   0  0  0  0  0  0  0  0  0  0  0  0
   -1.3915   -1.5964   -0.4891 C   0  0  0  0  0  0  0  0  0  0  0  0
   -1.5240   -1.5917   -1.5754 H   0  0  0  0  0  0  0  0  0  0  0  0
   -2.1691   -2.2531   -0.0837 H   0  0  0  0  0  0  0  0  0  0  0  0
   -0.0368   -2.0998   -0.0759 C   0  0  0  0  0  0  0  0  0  0  0  0
    0.8845   -2.4638   -0.9964 C   0  0  0  0  0  0  0  0  0  0  0  0
    1.8579   -2.8401   -0.7030 H   0  0  0  0  0  0  0  0  0  0  0  0
    0.6818   -2.3898   -2.0587 H   0  0  0  0  0  0  0  0  0  0  0  0
    0.2442   -2.2285    1.3906 C   0  0  0  0  0  0  0  0  0  0  0  0
    1.2300   -2.6660    1.5757 H   0  0  0  0  0  0  0  0  0  0  0  0
    0.2209   -1.2508    1.8795 H   0  0  0  0  0  0  0  0  0  0  0  0
   -0.4996   -2.8735    1.8675 H   0  0  0  0  0  0  0  0  0  0  0  0
   -0.2206    0.9450   -1.7007 C   0  0  0  0  0  0  0  0  0  0  0  0
   -0.4372    1.8624   -2.2575 H   0  0  0  0  0  0  0  0  0  0  0  0
   -0.4612    0.1087   -2.3608 H   0  0  0  0  0  0  0  0  0  0  0  0
    1.2330    0.9210   -1.3312 C   0  0  0  0  0  0  0  0  0  0  0  0
    1.9179    0.9140   -2.1721 H   0  0  0  0  0  0  0  0  0  0  0  0
    1.7483    0.9023   -0.0790 C   0  0  0  0  0  0  0  0  0  0  0  0
    1.0998    0.9070    0.7892 H   0  0  0  0  0  0  0  0  0  0  0  0
    3.1662    0.8660    0.1717 C   0  0  0  0  0  0  0  0  0  0  0  0
    3.8376    0.8632   -0.6801 H   0  0  0  0  0  0  0  0  0  0  0  0
    3.6855    0.8328    1.4125 C   0  0  0  0  0  0  0  0  0  0  0  0
    4.7592    0.8049    1.5550 H   0  0  0  0  0  0  0  0  0  0  0  0
    3.0558    0.8322    2.2949 H   0  0  0  0  0  0  0  0  0  0  0  0
  1  7  1  0  0  0  0
  2  1  1  0  0  0  0
  2  3  1  0  0  0  0
  3  5  1  0  0  0  0
  4  3  1  0  0  0  0
  5  6  1  0  0  0  0
  7  5  2  0  0  0  0
  7  8  1  0  0  0  0
  9 11  1  0  0  0  0
  9 12  1  0  0  0  0
  9  1  1  0  0  0  0
 10  9  1  0  0  0  0
 12 16  1  0  0  0  0
 13 14  1  0  0  0  0
 13 12  2  0  0  0  0
 15 13  1  0  0  0  0
 16 17  1  0  0  0  0
 16 19  1  0  0  0  0
 16 18  1  0  0  0  0
 20 23  1  0  0  0  0
 20  2  1  0  0  0  0
 21 20  1  0  0  0  0
 22 20  1  0  0  0  0
 23 25  2  0  0  0  0
 24 23  1  0  0  0  0
 25 27  1  0  0  0  0
 25 26  1  0  0  0  0
 27 29  2  0  0  0  0
 28 27  1  0  0  0  0
 29 30  1  0  0  0  0
 29 31  1  0  0  0  0
M  RAD  1   3   2
M  END
>  <MD_stabilization_energy>
-9.426

$$$$
/home/frits/8277563_05_4a/Syn022370/Syn022370.car
 OpenBabel10291914573D

 33 33  0  0  0  0  0  0  0  0999 V2000
   -0.5306   -1.2868   -0.4518 N   0  0  0  0  0  0  0  0  0  0  0  0
   -1.2171   -0.4706    0.4347 N   0  0  0  0  0  0  0  0  0  0  0  0
   -2.1319   -1.2335    0.9709 C   0  0  0  0  0  0  0  0  0  0  0  0
   -2.8007   -0.8179    1.7126 H   0  0  0  0  0  0  0  0  0  0  0  0
   -2.1314   -2.5022    0.5099 C   0  0  0  0  0  0  0  0  0  0  0  0
   -2.7722   -3.3304    0.7754 H   0  0  0  0  0  0  0  0  0  0  0  0
   -1.1089   -2.4549   -0.3700 C   0  0  0  0  0  0  0  0  0  0  0  0
   -0.7441   -3.2711   -0.9789 H   0  0  0  0  0  0  0  0  0  0  0  0
   -0.8942    0.9405    0.6717 C   0  0  0  0  0  0  0  0  0  0  0  0
   -1.2101    1.1747    1.6948 H   0  0  0  0  0  0  0  0  0  0  0  0
    0.1948    1.0328    0.6534 H   0  0  0  0  0  0  0  0  0  0  0  0
   -1.5594    1.8987   -0.3441 C   0  0  0  0  0  0  0  0  0  0  0  0
   -1.3667    1.5427   -1.3602 H   0  0  0  0  0  0  0  0  0  0  0  0
   -3.0836    1.9635   -0.1529 C   0  0  0  0  0  0  0  0  0  0  0  0
   -3.3453    2.2790    0.8621 H   0  0  0  0  0  0  0  0  0  0  0  0
   -3.5478    0.9907   -0.3357 H   0  0  0  0  0  0  0  0  0  0  0  0
   -3.5329    2.6755   -0.8518 H   0  0  0  0  0  0  0  0  0  0  0  0
   -0.9550    3.3034   -0.2092 C   0  0  0  0  0  0  0  0  0  0  0  0
   -1.1251    3.7165    0.7902 H   0  0  0  0  0  0  0  0  0  0  0  0
   -1.3969    3.9903   -0.9374 H   0  0  0  0  0  0  0  0  0  0  0  0
    0.1246    3.2813   -0.3859 H   0  0  0  0  0  0  0  0  0  0  0  0
    3.9686   -0.0875    0.4282 C   0  0  0  0  0  0  0  0  0  0  0  0
    4.2258   -1.0661    0.8186 H   0  0  0  0  0  0  0  0  0  0  0  0
    4.8084    0.9419    0.6406 C   0  0  0  0  0  0  0  0  0  0  0  0
    5.7279    0.7921    1.1938 H   0  0  0  0  0  0  0  0  0  0  0  0
    4.5951    1.9382    0.2702 H   0  0  0  0  0  0  0  0  0  0  0  0
    0.6086   -0.8523   -1.2637 C   0  0  0  0  0  0  0  0  0  0  0  0
    0.4251    0.1707   -1.6028 H   0  0  0  0  0  0  0  0  0  0  0  0
    0.6365   -1.4911   -2.1525 H   0  0  0  0  0  0  0  0  0  0  0  0
    1.8910   -0.9836   -0.5077 C   0  0  0  0  0  0  0  0  0  0  0  0
    2.1445   -1.9670   -0.1258 H   0  0  0  0  0  0  0  0  0  0  0  0
    2.7333    0.0515   -0.2995 C   0  0  0  0  0  0  0  0  0  0  0  0
    2.4882    1.0355   -0.6862 H   0  0  0  0  0  0  0  0  0  0  0  0
  1  7  1  0  0  0  0
  1  2  1  0  0  0  0
  2  9  1  0  0  0  0
  2  3  1  0  0  0  0
  3  4  1  0  0  0  0
  5  6  1  0  0  0  0
  5  3  1  0  0  0  0
  7  5  2  0  0  0  0
  8  7  1  0  0  0  0
  9 10  1  0  0  0  0
 11  9  1  0  0  0  0
 12 18  1  0  0  0  0
 12 14  1  0  0  0  0
 12  9  1  0  0  0  0
 13 12  1  0  0  0  0
 14 15  1  0  0  0  0
 16 14  1  0  0  0  0
 17 14  1  0  0  0  0
 18 19  1  0  0  0  0
 20 18  1  0  0  0  0
 21 18  1  0  0  0  0
 22 24  2  0  0  0  0
 22 23  1  0  0  0  0
 24 25  1  0  0  0  0
 26 24  1  0  0  0  0
 27 30  1  0  0  0  0
 27  1  1  0  0  0  0
 28 27  1  0  0  0  0
 29 27  1  0  0  0  0
 30 32  2  0  0  0  0
 30 31  1  0  0  0  0
 32 22  1  0  0  0  0
 33 32  1  0  0  0  0
M  RAD  1   3   2
M  END
>  <MD_stabilization_energy>
-9.424

$$$$
/home/frits/8277563_05_4b/Syn032737/Syn032737.car
 OpenBabel10291914573D

 34 34  0  0  0  0  0  0  0  0999 V2000
    4.9887   -1.6113   -0.4257 C   0  0  0  0  0  0  0  0  0  0  0  0
    5.4491   -2.1182    0.4267 H   0  0  0  0  0  0  0  0  0  0  0  0
    5.6049   -0.7443   -0.6819 H   0  0  0  0  0  0  0  0  0  0  0  0
    4.9918   -2.2969   -1.2774 H   0  0  0  0  0  0  0  0  0  0  0  0
    3.5910   -1.2191   -0.0917 C   0  0  0  0  0  0  0  0  0  0  0  0
    2.9101   -2.0198    0.1753 H   0  0  0  0  0  0  0  0  0  0  0  0
    3.1560    0.0599   -0.1089 C   0  0  0  0  0  0  0  0  0  0  0  0
    3.8394    0.8594   -0.3762 H   0  0  0  0  0  0  0  0  0  0  0  0
    1.8002    0.4225    0.2169 C   0  0  0  0  0  0  0  0  0  0  0  0
    1.3682    1.7066    0.1951 C   0  0  0  0  0  0  0  0  0  0  0  0
   -1.5226    0.3457   -0.2046 N   0  0  0  0  0  0  0  0  0  0  0  0
   -2.1879   -0.8566   -0.0083 N   0  0  0  0  0  0  0  0  0  0  0  0
   -2.4792   -1.2998   -1.2012 C   0  0  0  0  0  0  0  0  0  0  0  0
   -3.0050   -2.2395   -1.3047 H   0  0  0  0  0  0  0  0  0  0  0  0
   -2.0743   -0.4908   -2.2014 C   0  0  0  0  0  0  0  0  0  0  0  0
   -2.1864   -0.6084   -3.2694 H   0  0  0  0  0  0  0  0  0  0  0  0
   -1.4967    0.5093   -1.5032 C   0  0  0  0  0  0  0  0  0  0  0  0
   -1.0365    1.3941   -1.9216 H   0  0  0  0  0  0  0  0  0  0  0  0
   -2.4770   -1.4343    1.3072 C   0  0  0  0  0  0  0  0  0  0  0  0
   -2.6410   -0.6203    2.0188 H   0  0  0  0  0  0  0  0  0  0  0  0
   -3.4193   -1.9848    1.2182 H   0  0  0  0  0  0  0  0  0  0  0  0
   -1.3639   -2.3703    1.7753 C   0  0  0  0  0  0  0  0  0  0  0  0
   -0.4110   -1.8410    1.8591 H   0  0  0  0  0  0  0  0  0  0  0  0
   -1.6086   -2.7956    2.7523 H   0  0  0  0  0  0  0  0  0  0  0  0
   -1.2240   -3.1924    1.0673 H   0  0  0  0  0  0  0  0  0  0  0  0
   -1.0388    1.1703    0.9111 C   0  0  0  0  0  0  0  0  0  0  0  0
   -1.9216    1.6768    1.3164 H   0  0  0  0  0  0  0  0  0  0  0  0
   -0.6497    0.5112    1.6920 H   0  0  0  0  0  0  0  0  0  0  0  0
    0.0220    2.1617    0.5036 C   0  0  0  0  0  0  0  0  0  0  0  0
   -0.2670    3.4826    0.4542 C   0  0  0  0  0  0  0  0  0  0  0  0
    0.4798    4.2183    0.1771 H   0  0  0  0  0  0  0  0  0  0  0  0
   -1.2582    3.8532    0.6903 H   0  0  0  0  0  0  0  0  0  0  0  0
    1.1331   -0.3889    0.4827 H   0  0  0  0  0  0  0  0  0  0  0  0
    2.0783    2.4813   -0.0776 H   0  0  0  0  0  0  0  0  0  0  0  0
  1  5  1  0  0  0  0
  1  2  1  0  0  0  0
  3  1  1  0  0  0  0
  4  1  1  0  0  0  0
  5  6  1  0  0  0  0
  7  5  2  0  0  0  0
  7  9  1  0  0  0  0
  8  7  1  0  0  0  0
  9 33  1  0  0  0  0
 10  9  2  0  0  0  0
 10 29  1  0  0  0  0
 11 12  1  0  0  0  0
 11 26  1  0  0  0  0
 12 19  1  0  0  0  0
 13 12  1  0  0  0  0
 14 13  1  0  0  0  0
 15 17  1  0  0  0  0
 15 13  2  0  0  0  0
 16 15  1  0  0  0  0
 17 11  1  0  0  0  0
 18 17  1  0  0  0  0
 19 22  1  0  0  0  0
 19 20  1  0  0  0  0
 21 19  1  0  0  0  0
 22 23  1  0  0  0  0
 22 24  1  0  0  0  0
 25 22  1  0  0  0  0
 26 27  1  0  0  0  0
 26 28  1  0  0  0  0
 29 26  1  0  0  0  0
 30 29  2  0  0  0  0
 30 32  1  0  0  0  0
 31 30  1  0  0  0  0
 34 10  1  0  0  0  0
M  RAD  1  17   2
M  END
>  <MD_stabilization_energy>
-9.422

$$$$
/home/frits/8277563_05_4a/Syn139914/Syn139914.car
 OpenBabel10291914573D

 38 39  0  0  1  0  0  0  0  0999 V2000
   -2.4228   -0.2243    0.2258 N   0  0  0  0  0  0  0  0  0  0  0  0
   -3.3770    0.3049   -0.4930 C   0  0  0  0  0  0  0  0  0  0  0  0
   -3.4685    1.3799   -0.5799 H   0  0  0  0  0  0  0  0  0  0  0  0
   -4.1917   -0.6339   -1.0767 C   0  0  0  0  0  0  0  0  0  0  0  0
   -5.0453   -0.4607   -1.7166 H   0  0  0  0  0  0  0  0  0  0  0  0
   -3.6897   -1.8374   -0.6609 C   0  0  0  0  0  0  0  0  0  0  0  0
   -4.0593   -2.8246   -0.8995 H   0  0  0  0  0  0  0  0  0  0  0  0
   -2.6189   -1.5127    0.1350 C   0  0  0  0  0  0  0  0  0  0  0  0
   -1.9736   -2.2033    0.6610 H   0  0  0  0  0  0  0  0  0  0  0  0
   -0.0445    0.6733    0.2513 N   0  0  0  0  0  0  0  0  0  0  0  0
    0.8819    1.6403    0.9917 C   0  0  0  0  0  0  0  0  0  0  0  0
    1.5964    1.1273    1.6438 H   0  0  0  0  0  0  0  0  0  0  0  0
    0.3247    2.3515    1.6110 H   0  0  0  0  0  0  0  0  0  0  0  0
    1.5629    2.4209   -0.0694 C   0  0  0  0  0  0  0  0  0  0  0  0
    2.4115    3.0736    0.0982 H   0  0  0  0  0  0  0  0  0  0  0  0
    0.9608    2.2488   -1.2472 C   0  0  0  0  0  0  0  0  0  0  0  0
    1.2539    2.7433   -2.1658 H   0  0  0  0  0  0  0  0  0  0  0  0
   -0.1975    1.3313   -1.1203 C   0  0  0  0  0  0  0  0  0  0  0  0
   -0.2348    0.6014   -1.9357 H   0  0  0  0  0  0  0  0  0  0  0  0
   -1.1007    1.9460   -1.1855 H   0  0  0  0  0  0  0  0  0  0  0  0
   -1.4233    0.5588    0.9878 C   0  0  2  0  0  0  0  0  0  0  0  0
   -1.8442    1.5698    1.0618 H   0  0  0  0  0  0  0  0  0  0  0  0
   -1.3257    0.0470    2.4441 C   0  0  0  0  0  0  0  0  0  0  0  0
   -0.9561   -0.9802    2.5009 H   0  0  0  0  0  0  0  0  0  0  0  0
   -0.6682    0.6756    3.0507 H   0  0  0  0  0  0  0  0  0  0  0  0
   -2.3129    0.0565    2.9162 H   0  0  0  0  0  0  0  0  0  0  0  0
    4.4211   -1.1193   -0.5515 C   0  0  0  0  0  0  0  0  0  0  0  0
    4.4775   -0.8140   -1.5907 H   0  0  0  0  0  0  0  0  0  0  0  0
    5.5473   -1.4972    0.0801 C   0  0  0  0  0  0  0  0  0  0  0  0
    6.4951   -1.4959   -0.4449 H   0  0  0  0  0  0  0  0  0  0  0  0
    5.5420   -1.8105    1.1179 H   0  0  0  0  0  0  0  0  0  0  0  0
    0.6535   -0.7043    0.1115 C   0  0  0  0  0  0  0  0  0  0  0  0
    0.0248   -1.3772   -0.4766 H   0  0  0  0  0  0  0  0  0  0  0  0
    0.7466   -1.1695    1.0974 H   0  0  0  0  0  0  0  0  0  0  0  0
    2.0060   -0.7169   -0.5437 C   0  0  0  0  0  0  0  0  0  0  0  0
    2.0616   -0.4275   -1.5877 H   0  0  0  0  0  0  0  0  0  0  0  0
    3.1337   -1.1005    0.0943 C   0  0  0  0  0  0  0  0  0  0  0  0
    3.0916   -1.4065    1.1346 H   0  0  0  0  0  0  0  0  0  0  0  0
  1 21  1  0  0  0  0
  2  1  1  0  0  0  0
  3  2  1  0  0  0  0
  4  6  1  0  0  0  0
  4  2  2  0  0  0  0
  5  4  1  0  0  0  0
  6  8  2  0  0  0  0
  7  6  1  0  0  0  0
  8  1  1  0  0  0  0
  8  9  1  0  0  0  0
 10 21  1  0  0  0  0
 10 11  1  0  0  0  0
 11 13  1  0  0  0  0
 11 12  1  0  0  0  0
 14 15  1  0  0  0  0
 14 11  1  0  0  0  0
 16 18  1  0  0  0  0
 16 14  2  0  0  0  0
 17 16  1  0  0  0  0
 18 10  1  0  0  0  0
 19 18  1  0  0  0  0
 20 18  1  0  0  0  0
 21 22  1  1  0  0  0
 21 23  1  0  0  0  0
 23 24  1  0  0  0  0
 23 26  1  0  0  0  0
 23 25  1  0  0  0  0
 27 29  2  0  0  0  0
 27 37  1  0  0  0  0
 28 27  1  0  0  0  0
 29 31  1  0  0  0  0
 30 29  1  0  0  0  0
 32 10  1  0  0  0  0
 32 34  1  0  0  0  0
 33 32  1  0  0  0  0
 35 37  2  0  0  0  0
 35 32  1  0  0  0  0
 36 35  1  0  0  0  0
 37 38  1  0  0  0  0
M  END
>  <MD_stabilization_energy>
-9.417

$$$$
/home/frits/8277563_05_4b/Syn026845/Syn026845.car
 OpenBabel10291914573D

 33 33  0  0  0  0  0  0  0  0999 V2000
    4.7342   -0.3363   -0.1803 C   0  0  0  0  0  0  0  0  0  0  0  0
    4.6639   -0.5148   -1.2585 H   0  0  0  0  0  0  0  0  0  0  0  0
    5.4708   -1.0463    0.2070 H   0  0  0  0  0  0  0  0  0  0  0  0
    5.2321    1.0934    0.0768 C   0  0  0  0  0  0  0  0  0  0  0  0
    5.3243    1.2695    1.1531 H   0  0  0  0  0  0  0  0  0  0  0  0
    4.3168    2.1583   -0.5312 C   0  0  0  0  0  0  0  0  0  0  0  0
    4.2046    2.0091   -1.6091 H   0  0  0  0  0  0  0  0  0  0  0  0
    4.7379    3.1544   -0.3690 H   0  0  0  0  0  0  0  0  0  0  0  0
    3.4224   -0.6064    0.4871 C   0  0  0  0  0  0  0  0  0  0  0  0
    2.3003   -0.9320   -0.1912 C   0  0  0  0  0  0  0  0  0  0  0  0
   -2.3882   -0.7932    0.0834 N   0  0  0  0  0  0  0  0  0  0  0  0
   -2.5693    0.3745    0.6666 C   0  0  0  0  0  0  0  0  0  0  0  0
   -1.9786    0.7272    1.5029 H   0  0  0  0  0  0  0  0  0  0  0  0
   -3.5467    1.0637    0.1165 N   0  0  0  0  0  0  0  0  0  0  0  0
   -4.0432    0.3126   -0.8886 C   0  0  0  0  0  0  0  0  0  0  0  0
   -4.8633    0.7289   -1.4579 H   0  0  0  0  0  0  0  0  0  0  0  0
   -3.2985   -0.8819   -0.9101 C   0  0  0  0  0  0  0  0  0  0  0  0
   -3.2945   -1.7860   -1.5036 H   0  0  0  0  0  0  0  0  0  0  0  0
   -4.0197    2.3883    0.5015 C   0  0  0  0  0  0  0  0  0  0  0  0
   -3.4321    2.7495    1.3519 H   0  0  0  0  0  0  0  0  0  0  0  0
   -5.0754    2.3090    0.7803 H   0  0  0  0  0  0  0  0  0  0  0  0
   -3.8953    3.0599   -0.3541 H   0  0  0  0  0  0  0  0  0  0  0  0
   -1.3845   -1.7867    0.4593 C   0  0  0  0  0  0  0  0  0  0  0  0
   -1.2960   -1.7733    1.5518 H   0  0  0  0  0  0  0  0  0  0  0  0
   -1.7599   -2.7734    0.1679 H   0  0  0  0  0  0  0  0  0  0  0  0
   -0.0781   -1.5115   -0.2128 C   0  0  0  0  0  0  0  0  0  0  0  0
   -0.0492   -1.5869   -1.2949 H   0  0  0  0  0  0  0  0  0  0  0  0
    1.0451   -1.1922    0.4659 C   0  0  0  0  0  0  0  0  0  0  0  0
    1.0228   -1.1222    1.5485 H   0  0  0  0  0  0  0  0  0  0  0  0
    3.3967   -0.5404    1.5698 H   0  0  0  0  0  0  0  0  0  0  0  0
    2.3247   -1.0024   -1.2738 H   0  0  0  0  0  0  0  0  0  0  0  0
    6.2333    1.2024   -0.3505 H   0  0  0  0  0  0  0  0  0  0  0  0
    3.3225    2.1372   -0.0759 H   0  0  0  0  0  0  0  0  0  0  0  0
  1  4  1  0  0  0  0
  1  3  1  0  0  0  0
  1  9  1  0  0  0  0
  2  1  1  0  0  0  0
  4  5  1  0  0  0  0
  6  8  1  0  0  0  0
  6 33  1  0  0  0  0
  6  4  1  0  0  0  0
  7  6  1  0  0  0  0
  9 30  1  0  0  0  0
 10 28  1  0  0  0  0
 10  9  2  0  0  0  0
 11 23  1  0  0  0  0
 11 12  1  0  0  0  0
 12 13  1  0  0  0  0
 14 19  1  0  0  0  0
 14 12  1  0  0  0  0
 15 14  1  0  0  0  0
 16 15  1  0  0  0  0
 17 15  2  0  0  0  0
 17 11  1  0  0  0  0
 18 17  1  0  0  0  0
 19 21  1  0  0  0  0
 19 20  1  0  0  0  0
 22 19  1  0  0  0  0
 23 24  1  0  0  0  0
 25 23  1  0  0  0  0
 26 23  1  0  0  0  0
 26 28  2  0  0  0  0
 27 26  1  0  0  0  0
 28 29  1  0  0  0  0
 31 10  1  0  0  0  0
 32  4  1  0  0  0  0
M  RAD  1  12   2
M  END
>  <MD_stabilization_energy>
-9.412

$$$$
/home/frits/8277563_05_4b/Syn111539/Syn111539.car
 OpenBabel10291914573D

 34 34  0  0  0  0  0  0  0  0999 V2000
   -1.9286    0.3035    0.0512 N   0  0  0  0  0  0  0  0  0  0  0  0
   -1.6297   -0.9787   -0.3974 N   0  0  0  0  0  0  0  0  0  0  0  0
   -2.5893   -1.7419    0.0518 C   0  0  0  0  0  0  0  0  0  0  0  0
   -2.5753   -2.8002   -0.1716 H   0  0  0  0  0  0  0  0  0  0  0  0
   -3.5195   -1.0872    0.7768 C   0  0  0  0  0  0  0  0  0  0  0  0
   -4.4058   -1.4683    1.2630 H   0  0  0  0  0  0  0  0  0  0  0  0
   -3.0384    0.1728    0.7335 C   0  0  0  0  0  0  0  0  0  0  0  0
   -3.4801    1.0420    1.2017 H   0  0  0  0  0  0  0  0  0  0  0  0
   -1.0960    1.4893   -0.2190 C   0  0  0  0  0  0  0  0  0  0  0  0
   -0.3461    1.2157   -0.9615 H   0  0  0  0  0  0  0  0  0  0  0  0
   -0.3694    1.9410    1.0556 C   0  0  0  0  0  0  0  0  0  0  0  0
   -1.0776    2.2549    1.8287 H   0  0  0  0  0  0  0  0  0  0  0  0
    0.2296    1.1254    1.4712 H   0  0  0  0  0  0  0  0  0  0  0  0
    0.2995    2.7812    0.8472 H   0  0  0  0  0  0  0  0  0  0  0  0
   -1.9274    2.6335   -0.8177 C   0  0  0  0  0  0  0  0  0  0  0  0
   -1.2878    3.4790   -1.0881 H   0  0  0  0  0  0  0  0  0  0  0  0
   -2.6826    2.9954   -0.1133 H   0  0  0  0  0  0  0  0  0  0  0  0
   -2.4491    2.3007   -1.7201 H   0  0  0  0  0  0  0  0  0  0  0  0
   -0.4554   -1.3312   -1.1987 C   0  0  0  0  0  0  0  0  0  0  0  0
   -0.3905   -0.6270   -2.0341 H   0  0  0  0  0  0  0  0  0  0  0  0
   -0.6355   -2.3238   -1.6245 H   0  0  0  0  0  0  0  0  0  0  0  0
    0.7811   -1.3669   -0.3601 C   0  0  0  0  0  0  0  0  0  0  0  0
    0.7651   -2.0163    0.5081 H   0  0  0  0  0  0  0  0  0  0  0  0
    1.8804   -0.6260   -0.6365 C   0  0  0  0  0  0  0  0  0  0  0  0
    1.8645    0.0309   -1.4997 H   0  0  0  0  0  0  0  0  0  0  0  0
    3.0946   -0.6061    0.1564 C   0  0  0  0  0  0  0  0  0  0  0  0
    3.5152   -1.7433    0.7655 C   0  0  0  0  0  0  0  0  0  0  0  0
    2.9529   -2.6686    0.7180 H   0  0  0  0  0  0  0  0  0  0  0  0
    4.4448   -1.7771    1.3232 H   0  0  0  0  0  0  0  0  0  0  0  0
    3.9816    0.5382    0.2105 C   0  0  0  0  0  0  0  0  0  0  0  0
    4.9995    0.3723    0.5477 H   0  0  0  0  0  0  0  0  0  0  0  0
    3.6243    1.7965   -0.1149 C   0  0  0  0  0  0  0  0  0  0  0  0
    2.6238    2.0477   -0.4461 H   0  0  0  0  0  0  0  0  0  0  0  0
    4.3457    2.6015   -0.0425 H   0  0  0  0  0  0  0  0  0  0  0  0
  1  7  1  0  0  0  0
  2  1  1  0  0  0  0
  2  3  1  0  0  0  0
  3  5  2  0  0  0  0
  4  3  1  0  0  0  0
  5  6  1  0  0  0  0
  7  5  1  0  0  0  0
  7  8  1  0  0  0  0
  9  1  1  0  0  0  0
  9 11  1  0  0  0  0
 10  9  1  0  0  0  0
 11 13  1  0  0  0  0
 11 12  1  0  0  0  0
 14 11  1  0  0  0  0
 15  9  1  0  0  0  0
 15 17  1  0  0  0  0
 16 15  1  0  0  0  0
 18 15  1  0  0  0  0
 19  2  1  0  0  0  0
 19 22  1  0  0  0  0
 20 19  1  0  0  0  0
 21 19  1  0  0  0  0
 22 23  1  0  0  0  0
 24 22  2  0  0  0  0
 24 26  1  0  0  0  0
 25 24  1  0  0  0  0
 26 30  1  0  0  0  0
 26 27  2  0  0  0  0
 27 29  1  0  0  0  0
 28 27  1  0  0  0  0
 30 31  1  0  0  0  0
 32 34  1  0  0  0  0
 32 30  2  0  0  0  0
 33 32  1  0  0  0  0
M  RAD  1   7   2
M  END
>  <MD_stabilization_energy>
-9.408

$$$$
/home/frits/8277563_05_4c/Syn016460/Syn016460.car
 OpenBabel10291914573D

 33 33  0  0  0  0  0  0  0  0999 V2000
   -1.6064   -1.2193   -0.1480 N   0  0  0  0  0  0  0  0  0  0  0  0
   -0.4227   -0.9831   -0.6759 C   0  0  0  0  0  0  0  0  0  0  0  0
   -0.2451   -0.2486   -1.4515 H   0  0  0  0  0  0  0  0  0  0  0  0
    0.5221   -1.7357   -0.1496 N   0  0  0  0  0  0  0  0  0  0  0  0
   -0.0691   -2.5166    0.7795 C   0  0  0  0  0  0  0  0  0  0  0  0
    0.5652   -3.2055    1.3205 H   0  0  0  0  0  0  0  0  0  0  0  0
   -1.4373   -2.1848    0.7805 C   0  0  0  0  0  0  0  0  0  0  0  0
   -2.3160   -2.5067    1.3226 H   0  0  0  0  0  0  0  0  0  0  0  0
   -2.8487   -0.5438   -0.5160 C   0  0  0  0  0  0  0  0  0  0  0  0
   -2.8355   -0.3917   -1.6015 H   0  0  0  0  0  0  0  0  0  0  0  0
   -3.6814   -1.2163   -0.2842 H   0  0  0  0  0  0  0  0  0  0  0  0
   -3.0001    0.7429    0.2293 C   0  0  0  0  0  0  0  0  0  0  0  0
   -3.1196    0.6846    1.3061 H   0  0  0  0  0  0  0  0  0  0  0  0
   -3.0061    1.9495   -0.3780 C   0  0  0  0  0  0  0  0  0  0  0  0
   -2.8939    2.0128   -1.4546 H   0  0  0  0  0  0  0  0  0  0  0  0
   -3.1617    3.2354    0.3576 C   0  0  0  0  0  0  0  0  0  0  0  0
   -3.2687    3.0781    1.4351 H   0  0  0  0  0  0  0  0  0  0  0  0
   -4.0480    3.7665   -0.0000 H   0  0  0  0  0  0  0  0  0  0  0  0
   -2.2879    3.8708    0.1899 H   0  0  0  0  0  0  0  0  0  0  0  0
    1.9351   -1.7027   -0.5201 C   0  0  0  0  0  0  0  0  0  0  0  0
    1.9905   -1.5769   -1.6077 H   0  0  0  0  0  0  0  0  0  0  0  0
    2.3733   -2.6759   -0.2747 H   0  0  0  0  0  0  0  0  0  0  0  0
    2.6532   -0.6133    0.2085 C   0  0  0  0  0  0  0  0  0  0  0  0
    2.7425   -0.7081    1.2856 H   0  0  0  0  0  0  0  0  0  0  0  0
    3.1905    0.4587   -0.4138 C   0  0  0  0  0  0  0  0  0  0  0  0
    3.1100    0.5490   -1.4919 H   0  0  0  0  0  0  0  0  0  0  0  0
    3.9141    1.5482    0.3094 C   0  0  0  0  0  0  0  0  0  0  0  0
    4.0161    1.3093    1.3727 H   0  0  0  0  0  0  0  0  0  0  0  0
    4.9252    1.6379   -0.0981 H   0  0  0  0  0  0  0  0  0  0  0  0
    3.1804    2.8781    0.1581 C   0  0  0  0  0  0  0  0  0  0  0  0
    3.0957    3.1621   -0.8951 H   0  0  0  0  0  0  0  0  0  0  0  0
    3.7199    3.6717    0.6825 H   0  0  0  0  0  0  0  0  0  0  0  0
    2.1709    2.8176    0.5758 H   0  0  0  0  0  0  0  0  0  0  0  0
  1  7  1  0  0  0  0
  2  4  1  0  0  0  0
  2  1  1  0  0  0  0
  3  2  1  0  0  0  0
  4  5  1  0  0  0  0
  5  7  2  0  0  0  0
  5  6  1  0  0  0  0
  7  8  1  0  0  0  0
  9 11  1  0  0  0  0
  9  1  1  0  0  0  0
  9 12  1  0  0  0  0
 10  9  1  0  0  0  0
 12 13  1  0  0  0  0
 14 12  2  0  0  0  0
 14 16  1  0  0  0  0
 15 14  1  0  0  0  0
 16 17  1  0  0  0  0
 18 16  1  0  0  0  0
 19 16  1  0  0  0  0
 20 22  1  0  0  0  0
 20  4  1  0  0  0  0
 20 23  1  0  0  0  0
 21 20  1  0  0  0  0
 23 24  1  0  0  0  0
 25 23  2  0  0  0  0
 25 27  1  0  0  0  0
 26 25  1  0  0  0  0
 27 28  1  0  0  0  0
 29 27  1  0  0  0  0
 30 27  1  0  0  0  0
 30 33  1  0  0  0  0
 30 32  1  0  0  0  0
 31 30  1  0  0  0  0
M  RAD  1   2   2
M  END
>  <MD_stabilization_energy>
-9.404

$$$$
/home/frits/8277563_05_4c/Syn042043/Syn042043.car
 OpenBabel10291914573D

 31 31  0  0  0  0  0  0  0  0999 V2000
    1.2904   -0.8011   -0.4204 N   0  0  0  0  0  0  0  0  0  0  0  0
    0.1914   -0.3968   -1.0232 C   0  0  0  0  0  0  0  0  0  0  0  0
    0.1879    0.2509   -1.8906 H   0  0  0  0  0  0  0  0  0  0  0  0
   -0.8999   -0.8623   -0.4511 N   0  0  0  0  0  0  0  0  0  0  0  0
   -0.4989   -1.6341    0.5832 C   0  0  0  0  0  0  0  0  0  0  0  0
   -1.2699   -2.1129    1.1712 H   0  0  0  0  0  0  0  0  0  0  0  0
    0.9075   -1.5918    0.6046 C   0  0  0  0  0  0  0  0  0  0  0  0
    1.6902   -2.0209    1.2154 H   0  0  0  0  0  0  0  0  0  0  0  0
    2.6634   -0.4633   -0.7939 C   0  0  0  0  0  0  0  0  0  0  0  0
    2.6565   -0.0696   -1.8167 H   0  0  0  0  0  0  0  0  0  0  0  0
    3.2273   -1.4031   -0.8137 H   0  0  0  0  0  0  0  0  0  0  0  0
    3.2733    0.5322    0.1534 C   0  0  0  0  0  0  0  0  0  0  0  0
    4.2999    0.1878    0.9627 C   0  0  0  0  0  0  0  0  0  0  0  0
    4.7078   -0.8167    0.9622 H   0  0  0  0  0  0  0  0  0  0  0  0
    4.7510    0.9050    1.6393 H   0  0  0  0  0  0  0  0  0  0  0  0
    2.7246    1.9267    0.1460 C   0  0  0  0  0  0  0  0  0  0  0  0
    2.7841    2.3563   -0.8582 H   0  0  0  0  0  0  0  0  0  0  0  0
    1.6790    1.9349    0.4666 H   0  0  0  0  0  0  0  0  0  0  0  0
    3.2824    2.5833    0.8206 H   0  0  0  0  0  0  0  0  0  0  0  0
   -2.2785   -0.6049   -0.8711 C   0  0  0  0  0  0  0  0  0  0  0  0
   -2.7199   -1.5833   -1.0933 H   0  0  0  0  0  0  0  0  0  0  0  0
   -2.2641   -0.0464   -1.8136 H   0  0  0  0  0  0  0  0  0  0  0  0
   -3.0649    0.1238    0.1893 C   0  0  0  0  0  0  0  0  0  0  0  0
   -3.9770   -0.5436    0.9331 C   0  0  0  0  0  0  0  0  0  0  0  0
   -4.1555   -1.6036    0.7917 H   0  0  0  0  0  0  0  0  0  0  0  0
   -4.5645   -0.0441    1.6956 H   0  0  0  0  0  0  0  0  0  0  0  0
   -2.8709    1.5475    0.4053 C   0  0  0  0  0  0  0  0  0  0  0  0
   -3.4273    1.9915    1.2241 H   0  0  0  0  0  0  0  0  0  0  0  0
   -2.0807    2.3709   -0.3136 C   0  0  0  0  0  0  0  0  0  0  0  0
   -2.0227    3.4217   -0.0555 H   0  0  0  0  0  0  0  0  0  0  0  0
   -1.4988    2.0391   -1.1629 H   0  0  0  0  0  0  0  0  0  0  0  0
  1  7  1  0  0  0  0
  2  4  1  0  0  0  0
  2  1  1  0  0  0  0
  3  2  1  0  0  0  0
  4  5  1  0  0  0  0
  5  7  2  0  0  0  0
  5  6  1  0  0  0  0
  7  8  1  0  0  0  0
  9  1  1  0  0  0  0
  9 12  1  0  0  0  0
 10  9  1  0  0  0  0
 11  9  1  0  0  0  0
 12 13  2  0  0  0  0
 13 15  1  0  0  0  0
 14 13  1  0  0  0  0
 16 12  1  0  0  0  0
 16 18  1  0  0  0  0
 16 19  1  0  0  0  0
 17 16  1  0  0  0  0
 20  4  1  0  0  0  0
 20 23  1  0  0  0  0
 21 20  1  0  0  0  0
 22 20  1  0  0  0  0
 23 27  1  0  0  0  0
 23 24  2  0  0  0  0
 24 26  1  0  0  0  0
 25 24  1  0  0  0  0
 27 28  1  0  0  0  0
 29 30  1  0  0  0  0
 29 27  2  0  0  0  0
 31 29  1  0  0  0  0
M  RAD  1   2   2
M  END
>  <MD_stabilization_energy>
-9.400

$$$$
/home/frits/8277563_05_4c/Syn020015/Syn020015.car
 OpenBabel10291914573D

 32 32  0  0  0  0  0  0  0  0999 V2000
    0.0593    0.6069    0.2547 N   0  0  0  0  0  0  0  0  0  0  0  0
    1.1187    1.3696    1.0459 C   0  0  0  0  0  0  0  0  0  0  0  0
    2.0504    0.8122    1.1751 H   0  0  0  0  0  0  0  0  0  0  0  0
    0.7628    1.6441    2.0452 H   0  0  0  0  0  0  0  0  0  0  0  0
    1.3342    2.6233    0.2843 C   0  0  0  0  0  0  0  0  0  0  0  0
    2.1554    3.3105    0.4509 H   0  0  0  0  0  0  0  0  0  0  0  0
    0.3500    2.8163   -0.5955 C   0  0  0  0  0  0  0  0  0  0  0  0
    0.2615    3.6823   -1.2408 H   0  0  0  0  0  0  0  0  0  0  0  0
   -0.6416    1.7162   -0.5227 C   0  0  0  0  0  0  0  0  0  0  0  0
   -1.5175    2.1040    0.0082 H   0  0  0  0  0  0  0  0  0  0  0  0
   -0.9659    1.3956   -1.5184 H   0  0  0  0  0  0  0  0  0  0  0  0
    0.7374   -0.3484   -0.7517 C   0  0  0  0  0  0  0  0  0  0  0  0
    1.3721    0.2258   -1.4369 H   0  0  0  0  0  0  0  0  0  0  0  0
   -0.0219   -0.8126   -1.3896 H   0  0  0  0  0  0  0  0  0  0  0  0
    1.5606   -1.4532   -0.1591 C   0  0  0  0  0  0  0  0  0  0  0  0
    1.0401   -2.2512    0.3559 H   0  0  0  0  0  0  0  0  0  0  0  0
    2.9696   -1.5636   -0.2830 C   0  0  0  0  0  0  0  0  0  0  0  0
    4.3754   -1.6703   -0.4058 C   0  0  0  0  0  0  0  0  0  0  0  0
    4.9956   -1.8341    0.4672 H   0  0  0  0  0  0  0  0  0  0  0  0
    4.8523   -1.5970   -1.3758 H   0  0  0  0  0  0  0  0  0  0  0  0
   -0.8989   -0.1363    1.1987 C   0  0  0  0  0  0  0  0  0  0  0  0
   -1.3701    0.5788    1.8829 H   0  0  0  0  0  0  0  0  0  0  0  0
   -0.3117   -0.7942    1.8490 H   0  0  0  0  0  0  0  0  0  0  0  0
   -1.9886   -0.9503    0.5399 C   0  0  0  0  0  0  0  0  0  0  0  0
   -1.9842   -2.3040    0.5888 C   0  0  0  0  0  0  0  0  0  0  0  0
   -2.7913   -2.8924    0.1670 H   0  0  0  0  0  0  0  0  0  0  0  0
   -1.1794   -2.8508    1.0658 H   0  0  0  0  0  0  0  0  0  0  0  0
   -3.1052   -0.2286   -0.0318 C   0  0  0  0  0  0  0  0  0  0  0  0
   -3.4493    0.6532    0.4976 H   0  0  0  0  0  0  0  0  0  0  0  0
   -3.7220   -0.5745   -1.1791 C   0  0  0  0  0  0  0  0  0  0  0  0
   -3.4136   -1.4364   -1.7597 H   0  0  0  0  0  0  0  0  0  0  0  0
   -4.5499    0.0160   -1.5530 H   0  0  0  0  0  0  0  0  0  0  0  0
  1  2  1  0  0  0  0
  1 21  1  0  0  0  0
  2  3  1  0  0  0  0
  2  4  1  0  0  0  0
  5  6  1  0  0  0  0
  5  2  1  0  0  0  0
  7  9  1  0  0  0  0
  7  5  2  0  0  0  0
  8  7  1  0  0  0  0
  9 10  1  0  0  0  0
  9  1  1  0  0  0  0
 11  9  1  0  0  0  0
 12 15  1  0  0  0  0
 12  1  1  0  0  0  0
 13 12  1  0  0  0  0
 14 12  1  0  0  0  0
 15 16  1  0  0  0  0
 17 15  2  0  0  0  0
 18 17  2  0  0  0  0
 18 19  1  0  0  0  0
 20 18  1  0  0  0  0
 21 23  1  0  0  0  0
 21 22  1  0  0  0  0
 24 25  2  0  0  0  0
 24 21  1  0  0  0  0
 25 27  1  0  0  0  0
 26 25  1  0  0  0  0
 28 29  1  0  0  0  0
 28 24  1  0  0  0  0
 30 28  2  0  0  0  0
 31 30  1  0  0  0  0
 32 30  1  0  0  0  0
M  END
>  <MD_stabilization_energy>
-9.393

$$$$
/home/frits/8277563_05_4c/Syn032536/Syn032536.car
 OpenBabel10291914573D

 31 31  0  0  0  0  0  0  0  0999 V2000
    0.1684   -1.5462    0.0442 N   0  0  0  0  0  0  0  0  0  0  0  0
   -0.6431   -0.7676    0.7298 C   0  0  0  0  0  0  0  0  0  0  0  0
   -0.3301   -0.1631    1.5718 H   0  0  0  0  0  0  0  0  0  0  0  0
   -1.8760   -0.7929    0.2664 N   0  0  0  0  0  0  0  0  0  0  0  0
   -1.8844   -1.6441   -0.7816 C   0  0  0  0  0  0  0  0  0  0  0  0
   -2.8269   -1.7876   -1.2922 H   0  0  0  0  0  0  0  0  0  0  0  0
   -0.5703   -2.1285   -0.9241 C   0  0  0  0  0  0  0  0  0  0  0  0
   -0.0588   -2.8077   -1.5925 H   0  0  0  0  0  0  0  0  0  0  0  0
    1.5981   -1.7075    0.2973 C   0  0  0  0  0  0  0  0  0  0  0  0
    1.7573   -1.6677    1.3789 H   0  0  0  0  0  0  0  0  0  0  0  0
    1.8851   -2.7130   -0.0282 H   0  0  0  0  0  0  0  0  0  0  0  0
    2.3892   -0.6818   -0.4555 C   0  0  0  0  0  0  0  0  0  0  0  0
    2.5191   -0.8965   -1.5113 H   0  0  0  0  0  0  0  0  0  0  0  0
    2.9598    0.4501    0.0446 C   0  0  0  0  0  0  0  0  0  0  0  0
    2.8734    0.9007    1.4737 C   0  0  0  0  0  0  0  0  0  0  0  0
    2.2576    0.2477    2.0943 H   0  0  0  0  0  0  0  0  0  0  0  0
    2.4370    1.9024    1.5291 H   0  0  0  0  0  0  0  0  0  0  0  0
    3.8711    0.9362    1.9211 H   0  0  0  0  0  0  0  0  0  0  0  0
    3.7371    1.3599   -0.8573 C   0  0  0  0  0  0  0  0  0  0  0  0
    3.2846    2.3557   -0.8795 H   0  0  0  0  0  0  0  0  0  0  0  0
    4.7692    1.4559   -0.5069 H   0  0  0  0  0  0  0  0  0  0  0  0
    3.7699    0.9879   -1.8858 H   0  0  0  0  0  0  0  0  0  0  0  0
   -3.0049   -0.0235    0.7906 C   0  0  0  0  0  0  0  0  0  0  0  0
   -3.9019   -0.6411    0.6735 H   0  0  0  0  0  0  0  0  0  0  0  0
   -2.8462    0.1341    1.8632 H   0  0  0  0  0  0  0  0  0  0  0  0
   -3.1827    1.2830    0.0848 C   0  0  0  0  0  0  0  0  0  0  0  0
   -4.2026    1.6185   -0.0658 H   0  0  0  0  0  0  0  0  0  0  0  0
   -2.1333    2.1684   -0.2766 C   0  0  0  0  0  0  0  0  0  0  0  0
   -1.0757    3.0387   -0.6327 C   0  0  0  0  0  0  0  0  0  0  0  0
   -0.1214    2.6449   -0.9611 H   0  0  0  0  0  0  0  0  0  0  0  0
   -1.2061    4.1131   -0.5851 H   0  0  0  0  0  0  0  0  0  0  0  0
  1  9  1  0  0  0  0
  1  2  1  0  0  0  0
  2  3  1  0  0  0  0
  4  2  1  0  0  0  0
  4 23  1  0  0  0  0
  5  4  1  0  0  0  0
  6  5  1  0  0  0  0
  7  5  2  0  0  0  0
  7  1  1  0  0  0  0
  8  7  1  0  0  0  0
  9 10  1  0  0  0  0
 11  9  1  0  0  0  0
 12 14  2  0  0  0  0
 12  9  1  0  0  0  0
 13 12  1  0  0  0  0
 14 15  1  0  0  0  0
 15 17  1  0  0  0  0
 15 18  1  0  0  0  0
 15 16  1  0  0  0  0
 19 21  1  0  0  0  0
 19 14  1  0  0  0  0
 20 19  1  0  0  0  0
 22 19  1  0  0  0  0
 23 25  1  0  0  0  0
 24 23  1  0  0  0  0
 26 23  1  0  0  0  0
 27 26  1  0  0  0  0
 28 26  2  0  0  0  0
 29 31  1  0  0  0  0
 29 28  2  0  0  0  0
 30 29  1  0  0  0  0
M  END
>  <MD_stabilization_energy>
-9.388

$$$$
/home/frits/8277563_05_4a/Syn005972/Syn005972.car
 OpenBabel10291914573D

 30 30  0  0  0  0  0  0  0  0999 V2000
   -1.2446   -1.0814   -0.1491 N   0  0  0  0  0  0  0  0  0  0  0  0
   -0.2406   -0.6191   -0.8660 C   0  0  0  0  0  0  0  0  0  0  0  0
   -0.3641   -0.0621   -1.7862 H   0  0  0  0  0  0  0  0  0  0  0  0
    0.9305   -0.9004   -0.3332 N   0  0  0  0  0  0  0  0  0  0  0  0
    0.6902   -1.5983    0.7976 C   0  0  0  0  0  0  0  0  0  0  0  0
    1.5494   -1.9184    1.3712 H   0  0  0  0  0  0  0  0  0  0  0  0
   -0.7075   -1.7136    0.9164 C   0  0  0  0  0  0  0  0  0  0  0  0
   -1.3938   -2.1613    1.6222 H   0  0  0  0  0  0  0  0  0  0  0  0
   -2.6675   -0.9270   -0.4567 C   0  0  0  0  0  0  0  0  0  0  0  0
   -2.7682   -0.8273   -1.5437 H   0  0  0  0  0  0  0  0  0  0  0  0
   -3.1646   -1.8575   -0.1619 H   0  0  0  0  0  0  0  0  0  0  0  0
   -3.2984    0.2678    0.2730 C   0  0  0  0  0  0  0  0  0  0  0  0
   -4.3785    0.2681    0.1004 H   0  0  0  0  0  0  0  0  0  0  0  0
   -3.1480    0.1686    1.3532 H   0  0  0  0  0  0  0  0  0  0  0  0
   -2.7386    1.5660   -0.2150 C   0  0  0  0  0  0  0  0  0  0  0  0
   -2.9357    1.8468   -1.2436 H   0  0  0  0  0  0  0  0  0  0  0  0
   -2.0201    2.4028    0.5569 C   0  0  0  0  0  0  0  0  0  0  0  0
   -1.8008    2.1727    1.5932 H   0  0  0  0  0  0  0  0  0  0  0  0
   -1.6445    3.3351    0.1523 H   0  0  0  0  0  0  0  0  0  0  0  0
    2.2408   -0.5300   -0.8667 C   0  0  0  0  0  0  0  0  0  0  0  0
    2.1170   -0.2386   -1.9159 H   0  0  0  0  0  0  0  0  0  0  0  0
    2.8564   -1.4369   -0.8540 H   0  0  0  0  0  0  0  0  0  0  0  0
    2.8730    0.5833   -0.0785 C   0  0  0  0  0  0  0  0  0  0  0  0
    3.9912    0.3744    0.6519 C   0  0  0  0  0  0  0  0  0  0  0  0
    4.4602   -0.6018    0.7009 H   0  0  0  0  0  0  0  0  0  0  0  0
    4.4576    1.1766    1.2128 H   0  0  0  0  0  0  0  0  0  0  0  0
    2.2385    1.9388   -0.1563 C   0  0  0  0  0  0  0  0  0  0  0  0
    1.2308    1.9210    0.2681 H   0  0  0  0  0  0  0  0  0  0  0  0
    2.8162    2.6870    0.3949 H   0  0  0  0  0  0  0  0  0  0  0  0
    2.1725    2.2718   -1.1962 H   0  0  0  0  0  0  0  0  0  0  0  0
  1  7  1  0  0  0  0
  2  4  1  0  0  0  0
  2  1  1  0  0  0  0
  3  2  1  0  0  0  0
  4  5  1  0  0  0  0
  5  7  2  0  0  0  0
  5  6  1  0  0  0  0
  7  8  1  0  0  0  0
  9 11  1  0  0  0  0
  9  1  1  0  0  0  0
  9 12  1  0  0  0  0
 10  9  1  0  0  0  0
 12 14  1  0  0  0  0
 13 12  1  0  0  0  0
 15 12  1  0  0  0  0
 15 17  2  0  0  0  0
 16 15  1  0  0  0  0
 17 18  1  0  0  0  0
 19 17  1  0  0  0  0
 20 22  1  0  0  0  0
 20  4  1  0  0  0  0
 20 23  1  0  0  0  0
 21 20  1  0  0  0  0
 23 24  2  0  0  0  0
 24 25  1  0  0  0  0
 24 26  1  0  0  0  0
 27 23  1  0  0  0  0
 27 28  1  0  0  0  0
 27 29  1  0  0  0  0
 30 27  1  0  0  0  0
M  RAD  1   2   2
M  END
>  <MD_stabilization_energy>
-9.381

$$$$
/home/frits/8277563_05_4b/Syn039313/Syn039313.car
 OpenBabel10291914573D

 31 31  0  0  0  0  0  0  0  0999 V2000
   -1.6877   -0.6496    0.3949 N   0  0  0  0  0  0  0  0  0  0  0  0
   -0.4385   -0.6547    0.8129 C   0  0  0  0  0  0  0  0  0  0  0  0
   -0.0734   -0.0413    1.6270 H   0  0  0  0  0  0  0  0  0  0  0  0
    0.3190   -1.4851    0.1254 N   0  0  0  0  0  0  0  0  0  0  0  0
   -0.4741   -2.0669   -0.7994 C   0  0  0  0  0  0  0  0  0  0  0  0
   -0.0131   -2.7865   -1.4622 H   0  0  0  0  0  0  0  0  0  0  0  0
   -1.7642   -1.5318   -0.6249 C   0  0  0  0  0  0  0  0  0  0  0  0
   -2.7302   -1.6599   -1.0943 H   0  0  0  0  0  0  0  0  0  0  0  0
   -2.7849    0.1517    0.9362 C   0  0  0  0  0  0  0  0  0  0  0  0
   -3.6235   -0.5333    1.1066 H   0  0  0  0  0  0  0  0  0  0  0  0
   -2.4803    0.5384    1.9154 H   0  0  0  0  0  0  0  0  0  0  0  0
   -3.1648    1.2784    0.0163 C   0  0  0  0  0  0  0  0  0  0  0  0
   -4.3620    1.2943   -0.6116 C   0  0  0  0  0  0  0  0  0  0  0  0
   -5.0796    0.4923   -0.4806 H   0  0  0  0  0  0  0  0  0  0  0  0
   -4.6455    2.1104   -1.2666 H   0  0  0  0  0  0  0  0  0  0  0  0
   -2.1837    2.3981   -0.1547 C   0  0  0  0  0  0  0  0  0  0  0  0
   -1.2608    2.0386   -0.6185 H   0  0  0  0  0  0  0  0  0  0  0  0
   -1.9364    2.8417    0.8142 H   0  0  0  0  0  0  0  0  0  0  0  0
   -2.5853    3.1932   -0.7901 H   0  0  0  0  0  0  0  0  0  0  0  0
    1.7463   -1.7113    0.3423 C   0  0  0  0  0  0  0  0  0  0  0  0
    1.9277   -1.6794    1.4230 H   0  0  0  0  0  0  0  0  0  0  0  0
    1.9853   -2.7218   -0.0057 H   0  0  0  0  0  0  0  0  0  0  0  0
    2.5676   -0.7029   -0.3945 C   0  0  0  0  0  0  0  0  0  0  0  0
    2.5192   -0.7177   -1.4785 H   0  0  0  0  0  0  0  0  0  0  0  0
    3.3598    0.1968    0.2275 C   0  0  0  0  0  0  0  0  0  0  0  0
    3.4174    0.2114    1.3111 H   0  0  0  0  0  0  0  0  0  0  0  0
    4.1503    1.1617   -0.4928 C   0  0  0  0  0  0  0  0  0  0  0  0
    4.1028    1.1561   -1.5763 H   0  0  0  0  0  0  0  0  0  0  0  0
    4.9391    2.0619    0.1218 C   0  0  0  0  0  0  0  0  0  0  0  0
    5.0202    2.1062    1.2020 H   0  0  0  0  0  0  0  0  0  0  0  0
    5.5174    2.7696   -0.4602 H   0  0  0  0  0  0  0  0  0  0  0  0
  1  2  1  0  0  0  0
  1  9  1  0  0  0  0
  2  3  1  0  0  0  0
  4 20  1  0  0  0  0
  4  2  1  0  0  0  0
  5  7  2  0  0  0  0
  5  4  1  0  0  0  0
  6  5  1  0  0  0  0
  7  1  1  0  0  0  0
  8  7  1  0  0  0  0
  9 10  1  0  0  0  0
  9 11  1  0  0  0  0
 12  9  1  0  0  0  0
 13 14  1  0  0  0  0
 13 12  2  0  0  0  0
 15 13  1  0  0  0  0
 16 12  1  0  0  0  0
 16 18  1  0  0  0  0
 17 16  1  0  0  0  0
 19 16  1  0  0  0  0
 20 21  1  0  0  0  0
 22 20  1  0  0  0  0
 23 25  2  0  0  0  0
 23 20  1  0  0  0  0
 24 23  1  0  0  0  0
 25 26  1  0  0  0  0
 27 29  2  0  0  0  0
 27 25  1  0  0  0  0
 28 27  1  0  0  0  0
 29 30  1  0  0  0  0
 31 29  1  0  0  0  0
M  RAD  1   2   2
M  END
>  <MD_stabilization_energy>
-9.374

$$$$
/home/frits/8277563_05_4c/Syn000485/Syn000485.car
 OpenBabel10291914573D

 30 30  0  0  0  0  0  0  0  0999 V2000
   -0.4361    1.1454   -0.5386 N   0  0  0  0  0  0  0  0  0  0  0  0
    0.4361    1.1454    0.5386 N   0  0  0  0  0  0  0  0  0  0  0  0
    0.6548    2.4040    0.8097 C   0  0  0  0  0  0  0  0  0  0  0  0
    1.3159    2.6637    1.6255 H   0  0  0  0  0  0  0  0  0  0  0  0
   -0.0000    3.2632   -0.0000 C   0  0  0  0  0  0  0  0  0  0  0  0
   -0.0000    4.3435   -0.0000 H   0  0  0  0  0  0  0  0  0  0  0  0
   -0.6548    2.4040   -0.8097 C   0  0  0  0  0  0  0  0  0  0  0  0
   -1.3159    2.6637   -1.6255 H   0  0  0  0  0  0  0  0  0  0  0  0
   -0.9554   -0.0651   -1.1779 C   0  0  0  0  0  0  0  0  0  0  0  0
   -0.1456   -0.7965   -1.2417 H   0  0  0  0  0  0  0  0  0  0  0  0
   -1.2343    0.2031   -2.2021 H   0  0  0  0  0  0  0  0  0  0  0  0
   -2.1522   -0.5895   -0.4526 C   0  0  0  0  0  0  0  0  0  0  0  0
   -2.9912    0.0858   -0.3227 H   0  0  0  0  0  0  0  0  0  0  0  0
   -2.2332   -1.8512    0.0241 C   0  0  0  0  0  0  0  0  0  0  0  0
   -1.4010   -2.5329   -0.1112 H   0  0  0  0  0  0  0  0  0  0  0  0
   -3.4256   -2.3806    0.7427 C   0  0  0  0  0  0  0  0  0  0  0  0
   -4.2142   -1.6276    0.8334 H   0  0  0  0  0  0  0  0  0  0  0  0
   -3.8345   -3.2412    0.2064 H   0  0  0  0  0  0  0  0  0  0  0  0
   -3.1437   -2.7034    1.7485 H   0  0  0  0  0  0  0  0  0  0  0  0
    0.9554   -0.0651    1.1779 C   0  0  0  0  0  0  0  0  0  0  0  0
    1.2343    0.2031    2.2021 H   0  0  0  0  0  0  0  0  0  0  0  0
    0.1456   -0.7965    1.2417 H   0  0  0  0  0  0  0  0  0  0  0  0
    2.1522   -0.5895    0.4526 C   0  0  0  0  0  0  0  0  0  0  0  0
    2.9912    0.0858    0.3227 H   0  0  0  0  0  0  0  0  0  0  0  0
    2.2332   -1.8512   -0.0241 C   0  0  0  0  0  0  0  0  0  0  0  0
    1.4010   -2.5329    0.1112 H   0  0  0  0  0  0  0  0  0  0  0  0
    3.4256   -2.3806   -0.7427 C   0  0  0  0  0  0  0  0  0  0  0  0
    4.2142   -1.6276   -0.8334 H   0  0  0  0  0  0  0  0  0  0  0  0
    3.8345   -3.2412   -0.2064 H   0  0  0  0  0  0  0  0  0  0  0  0
    3.1437   -2.7034   -1.7485 H   0  0  0  0  0  0  0  0  0  0  0  0
  1  2  1  0  0  0  0
  2  3  1  0  0  0  0
  2 20  1  0  0  0  0
  3  4  1  0  0  0  0
  5  3  1  0  0  0  0
  6  5  1  0  0  0  0
  7  1  1  0  0  0  0
  7  5  2  0  0  0  0
  8  7  1  0  0  0  0
  9  1  1  0  0  0  0
  9 12  1  0  0  0  0
 10  9  1  0  0  0  0
 11  9  1  0  0  0  0
 12 13  1  0  0  0  0
 12 14  2  0  0  0  0
 14 16  1  0  0  0  0
 15 14  1  0  0  0  0
 16 17  1  0  0  0  0
 16 19  1  0  0  0  0
 18 16  1  0  0  0  0
 20 22  1  0  0  0  0
 20 21  1  0  0  0  0
 23 20  1  0  0  0  0
 24 23  1  0  0  0  0
 25 26  1  0  0  0  0
 25 23  2  0  0  0  0
 27 29  1  0  0  0  0
 27 25  1  0  0  0  0
 28 27  1  0  0  0  0
 30 27  1  0  0  0  0
M  RAD  1   3   2
M  END
>  <MD_stabilization_energy>
-9.374

$$$$
/home/frits/8277563_05_4a/Syn012810/Syn012810.car
 OpenBabel10291914573D

 30 30  0  0  0  0  0  0  0  0999 V2000
   -0.1263   -1.3906   -0.1588 N   0  0  0  0  0  0  0  0  0  0  0  0
   -0.8355   -0.4516   -0.7513 C   0  0  0  0  0  0  0  0  0  0  0  0
   -0.4506    0.1862   -1.5371 H   0  0  0  0  0  0  0  0  0  0  0  0
   -2.0620   -0.3714   -0.2767 N   0  0  0  0  0  0  0  0  0  0  0  0
   -2.1744   -1.3179    0.6805 C   0  0  0  0  0  0  0  0  0  0  0  0
   -3.1287   -1.4005    1.1827 H   0  0  0  0  0  0  0  0  0  0  0  0
   -0.9296   -1.9704    0.7582 C   0  0  0  0  0  0  0  0  0  0  0  0
   -0.5071   -2.7733    1.3468 H   0  0  0  0  0  0  0  0  0  0  0  0
   -3.1032    0.5581   -0.7190 C   0  0  0  0  0  0  0  0  0  0  0  0
   -4.0215   -0.0275   -0.8351 H   0  0  0  0  0  0  0  0  0  0  0  0
   -2.8254    0.9327   -1.7109 H   0  0  0  0  0  0  0  0  0  0  0  0
   -3.3377    1.7189    0.2620 C   0  0  0  0  0  0  0  0  0  0  0  0
   -4.2046    2.2952   -0.0743 H   0  0  0  0  0  0  0  0  0  0  0  0
   -3.5762    1.3311    1.2571 H   0  0  0  0  0  0  0  0  0  0  0  0
   -2.1348    2.6578    0.3655 C   0  0  0  0  0  0  0  0  0  0  0  0
   -2.3713    3.5015    1.0197 H   0  0  0  0  0  0  0  0  0  0  0  0
   -1.8624    3.0568   -0.6161 H   0  0  0  0  0  0  0  0  0  0  0  0
   -1.2638    2.1459    0.7839 H   0  0  0  0  0  0  0  0  0  0  0  0
    3.9411    0.8744    0.4657 C   0  0  0  0  0  0  0  0  0  0  0  0
    3.9371    0.7927    1.5471 H   0  0  0  0  0  0  0  0  0  0  0  0
    4.7791    1.7488   -0.1202 C   0  0  0  0  0  0  0  0  0  0  0  0
    4.8200    1.8659   -1.1972 H   0  0  0  0  0  0  0  0  0  0  0  0
    5.4393    2.3611    0.4825 H   0  0  0  0  0  0  0  0  0  0  0  0
    1.2662   -1.7190   -0.4564 C   0  0  0  0  0  0  0  0  0  0  0  0
    1.4303   -2.7688   -0.1912 H   0  0  0  0  0  0  0  0  0  0  0  0
    1.4065   -1.6231   -1.5394 H   0  0  0  0  0  0  0  0  0  0  0  0
    2.2006   -0.8398    0.3105 C   0  0  0  0  0  0  0  0  0  0  0  0
    2.1949   -0.9306    1.3918 H   0  0  0  0  0  0  0  0  0  0  0  0
    3.0417    0.0344   -0.2830 C   0  0  0  0  0  0  0  0  0  0  0  0
    3.0565    0.1243   -1.3644 H   0  0  0  0  0  0  0  0  0  0  0  0
  1  7  1  0  0  0  0
  2  4  1  0  0  0  0
  2  1  1  0  0  0  0
  3  2  1  0  0  0  0
  4  5  1  0  0  0  0
  5  7  2  0  0  0  0
  5  6  1  0  0  0  0
  7  8  1  0  0  0  0
  9  4  1  0  0  0  0
  9 12  1  0  0  0  0
 10  9  1  0  0  0  0
 11  9  1  0  0  0  0
 12 15  1  0  0  0  0
 12 14  1  0  0  0  0
 13 12  1  0  0  0  0
 15 18  1  0  0  0  0
 15 16  1  0  0  0  0
 17 15  1  0  0  0  0
 19 20  1  0  0  0  0
 21 19  2  0  0  0  0
 21 23  1  0  0  0  0
 22 21  1  0  0  0  0
 24 25  1  0  0  0  0
 24  1  1  0  0  0  0
 24 27  1  0  0  0  0
 26 24  1  0  0  0  0
 27 28  1  0  0  0  0
 29 27  2  0  0  0  0
 29 19  1  0  0  0  0
 30 29  1  0  0  0  0
M  RAD  1   2   2
M  END
>  <MD_stabilization_energy>
-9.373

$$$$
/home/frits/8277563_05_4b/Syn012696/Syn012696.car
 OpenBabel10291914573D

 34 34  0  0  0  0  0  0  0  0999 V2000
   -1.9415   -0.9337   -0.0204 N   0  0  0  0  0  0  0  0  0  0  0  0
   -0.9305   -0.7439    0.8023 C   0  0  0  0  0  0  0  0  0  0  0  0
   -0.9982   -0.1674    1.7165 H   0  0  0  0  0  0  0  0  0  0  0  0
    0.1766   -1.3191    0.3800 N   0  0  0  0  0  0  0  0  0  0  0  0
   -0.1196   -1.9338   -0.7848 C   0  0  0  0  0  0  0  0  0  0  0  0
    0.6827   -2.4622   -1.2815 H   0  0  0  0  0  0  0  0  0  0  0  0
   -1.4808   -1.6856   -1.0426 C   0  0  0  0  0  0  0  0  0  0  0  0
   -2.1844   -1.9402   -1.8234 H   0  0  0  0  0  0  0  0  0  0  0  0
   -3.2905   -0.4030    0.1610 C   0  0  0  0  0  0  0  0  0  0  0  0
   -3.9880   -1.0658   -0.3619 H   0  0  0  0  0  0  0  0  0  0  0  0
   -3.5254   -0.4480    1.2308 H   0  0  0  0  0  0  0  0  0  0  0  0
   -3.3941    0.9874   -0.3776 C   0  0  0  0  0  0  0  0  0  0  0  0
   -3.2754    1.1296   -1.4460 H   0  0  0  0  0  0  0  0  0  0  0  0
   -3.6390    2.0622    0.3939 C   0  0  0  0  0  0  0  0  0  0  0  0
   -3.7723    1.9742    1.4660 H   0  0  0  0  0  0  0  0  0  0  0  0
   -3.7103    3.0489   -0.0482 H   0  0  0  0  0  0  0  0  0  0  0  0
    1.4700   -1.2614    1.0599 C   0  0  0  0  0  0  0  0  0  0  0  0
    2.0962   -2.0717    0.6710 H   0  0  0  0  0  0  0  0  0  0  0  0
    1.2859   -1.4768    2.1189 H   0  0  0  0  0  0  0  0  0  0  0  0
    2.1315    0.0771    0.8699 C   0  0  0  0  0  0  0  0  0  0  0  0
    2.4080    0.8820    1.9210 C   0  0  0  0  0  0  0  0  0  0  0  0
    2.8902    1.8434    1.7828 H   0  0  0  0  0  0  0  0  0  0  0  0
    2.1622    0.5910    2.9359 H   0  0  0  0  0  0  0  0  0  0  0  0
    2.4704    0.4784   -0.4839 C   0  0  0  0  0  0  0  0  0  0  0  0
    1.8685    1.5145   -1.1319 C   0  0  0  0  0  0  0  0  0  0  0  0
    2.1962    1.7563   -2.1371 H   0  0  0  0  0  0  0  0  0  0  0  0
    0.7613    2.3737   -0.6142 C   0  0  0  0  0  0  0  0  0  0  0  0
    1.0917    3.4146   -0.5624 H   0  0  0  0  0  0  0  0  0  0  0  0
   -0.0955    2.3204   -1.2912 H   0  0  0  0  0  0  0  0  0  0  0  0
    0.4190    2.0768    0.3796 H   0  0  0  0  0  0  0  0  0  0  0  0
    3.5649   -0.3069   -1.1426 C   0  0  0  0  0  0  0  0  0  0  0  0
    3.2591   -1.3441   -1.3056 H   0  0  0  0  0  0  0  0  0  0  0  0
    4.4659   -0.3052   -0.5217 H   0  0  0  0  0  0  0  0  0  0  0  0
    3.8355    0.1138   -2.1157 H   0  0  0  0  0  0  0  0  0  0  0  0
  1  9  1  0  0  0  0
  1  2  1  0  0  0  0
  2  3  1  0  0  0  0
  4  2  1  0  0  0  0
  4 17  1  0  0  0  0
  5  4  1  0  0  0  0
  6  5  1  0  0  0  0
  7  5  2  0  0  0  0
  7  1  1  0  0  0  0
  8  7  1  0  0  0  0
  9 11  1  0  0  0  0
 10  9  1  0  0  0  0
 12  9  1  0  0  0  0
 12 14  2  0  0  0  0
 13 12  1  0  0  0  0
 14 15  1  0  0  0  0
 16 14  1  0  0  0  0
 17 19  1  0  0  0  0
 18 17  1  0  0  0  0
 20 17  1  0  0  0  0
 20 21  2  0  0  0  0
 21 23  1  0  0  0  0
 22 21  1  0  0  0  0
 24 20  1  0  0  0  0
 25 27  1  0  0  0  0
 25 24  2  0  0  0  0
 26 25  1  0  0  0  0
 27 28  1  0  0  0  0
 27 30  1  0  0  0  0
 29 27  1  0  0  0  0
 31 33  1  0  0  0  0
 31 24  1  0  0  0  0
 32 31  1  0  0  0  0
 34 31  1  0  0  0  0
M  RAD  1   2   2
M  END
>  <MD_stabilization_energy>
-9.371

$$$$
/home/frits/8277563_05_4c/Syn071408/Syn071408.car
 OpenBabel10291914573D

 34 34  0  0  0  0  0  0  0  0999 V2000
   -1.7206    0.6206    0.0112 N   0  0  0  0  0  0  0  0  0  0  0  0
   -1.5632   -0.6090    0.6346 N   0  0  0  0  0  0  0  0  0  0  0  0
   -2.4004   -1.4133    0.0356 C   0  0  0  0  0  0  0  0  0  0  0  0
   -2.4631   -2.4454    0.3533 H   0  0  0  0  0  0  0  0  0  0  0  0
   -3.1134   -0.8299   -0.9510 C   0  0  0  0  0  0  0  0  0  0  0  0
   -3.8641   -1.2559   -1.6007 H   0  0  0  0  0  0  0  0  0  0  0  0
   -2.6353    0.4316   -0.9021 C   0  0  0  0  0  0  0  0  0  0  0  0
   -2.9368    1.2593   -1.5299 H   0  0  0  0  0  0  0  0  0  0  0  0
   -0.6397   -0.8668    1.7447 C   0  0  0  0  0  0  0  0  0  0  0  0
   -1.1036   -1.6357    2.3711 H   0  0  0  0  0  0  0  0  0  0  0  0
   -0.5691    0.0377    2.3529 H   0  0  0  0  0  0  0  0  0  0  0  0
    0.7255   -1.3260    1.3261 C   0  0  0  0  0  0  0  0  0  0  0  0
    1.4248   -1.4812    2.1404 H   0  0  0  0  0  0  0  0  0  0  0  0
    1.1504   -1.5479    0.0596 C   0  0  0  0  0  0  0  0  0  0  0  0
    0.4850   -1.4029   -0.7833 H   0  0  0  0  0  0  0  0  0  0  0  0
    2.4942   -1.9706   -0.2404 C   0  0  0  0  0  0  0  0  0  0  0  0
    3.1791   -2.1264    0.5859 H   0  0  0  0  0  0  0  0  0  0  0  0
    2.9301   -2.1730   -1.4970 C   0  0  0  0  0  0  0  0  0  0  0  0
    3.9507   -2.4890   -1.6771 H   0  0  0  0  0  0  0  0  0  0  0  0
    2.2842   -2.0277   -2.3554 H   0  0  0  0  0  0  0  0  0  0  0  0
   -0.9895    1.8379    0.3785 C   0  0  0  0  0  0  0  0  0  0  0  0
   -1.0480    1.9410    1.4663 H   0  0  0  0  0  0  0  0  0  0  0  0
   -1.5390    2.6876   -0.0413 H   0  0  0  0  0  0  0  0  0  0  0  0
    0.4268    1.8437   -0.1326 C   0  0  0  0  0  0  0  0  0  0  0  0
    1.4609    1.9256    0.7524 C   0  0  0  0  0  0  0  0  0  0  0  0
    1.2282    1.9823    1.8101 H   0  0  0  0  0  0  0  0  0  0  0  0
    2.9239    1.9229    0.4518 C   0  0  0  0  0  0  0  0  0  0  0  0
    3.4197    1.1587    1.0565 H   0  0  0  0  0  0  0  0  0  0  0  0
    3.1508    1.7061   -0.5935 H   0  0  0  0  0  0  0  0  0  0  0  0
    3.3594    2.8929    0.7060 H   0  0  0  0  0  0  0  0  0  0  0  0
    0.5878    1.8013   -1.6269 C   0  0  0  0  0  0  0  0  0  0  0  0
    1.6087    2.0070   -1.9530 H   0  0  0  0  0  0  0  0  0  0  0  0
    0.3055    0.8201   -2.0183 H   0  0  0  0  0  0  0  0  0  0  0  0
   -0.0497    2.5551   -2.0983 H   0  0  0  0  0  0  0  0  0  0  0  0
  1 21  1  0  0  0  0
  1  2  1  0  0  0  0
  2  9  1  0  0  0  0
  3  4  1  0  0  0  0
  3  2  1  0  0  0  0
  5  7  2  0  0  0  0
  5  3  1  0  0  0  0
  6  5  1  0  0  0  0
  7  1  1  0  0  0  0
  8  7  1  0  0  0  0
  9 11  1  0  0  0  0
  9 10  1  0  0  0  0
 12  9  1  0  0  0  0
 12 13  1  0  0  0  0
 14 12  2  0  0  0  0
 15 14  1  0  0  0  0
 16 14  1  0  0  0  0
 16 17  1  0  0  0  0
 18 16  2  0  0  0  0
 19 18  1  0  0  0  0
 20 18  1  0  0  0  0
 21 22  1  0  0  0  0
 23 21  1  0  0  0  0
 24 21  1  0  0  0  0
 24 25  2  0  0  0  0
 25 26  1  0  0  0  0
 27 30  1  0  0  0  0
 27 25  1  0  0  0  0
 27 28  1  0  0  0  0
 29 27  1  0  0  0  0
 31 24  1  0  0  0  0
 32 31  1  0  0  0  0
 33 31  1  0  0  0  0
 34 31  1  0  0  0  0
M  RAD  1   3   2
M  END
>  <MD_stabilization_energy>
-9.359

$$$$
/home/frits/8277563_05_4b/Syn061576/Syn061576.car
 OpenBabel10291914573D

 34 35  0  0  1  0  0  0  0  0999 V2000
   -1.8361    0.0147   -0.0808 N   0  0  1  0  0  0  0  0  0  0  0  0
   -1.4657   -1.3144   -0.2592 N   0  0  0  0  0  0  0  0  0  0  0  0
   -2.3896   -2.0239    0.3298 C   0  0  0  0  0  0  0  0  0  0  0  0
   -2.3165   -3.1031    0.3227 H   0  0  0  0  0  0  0  0  0  0  0  0
   -3.3612   -1.2894    0.9075 C   0  0  0  0  0  0  0  0  0  0  0  0
   -4.2314   -1.6127    1.4600 H   0  0  0  0  0  0  0  0  0  0  0  0
   -2.9451   -0.0395    0.6152 C   0  0  0  0  0  0  0  0  0  0  0  0
   -3.4385    0.8764    0.9097 H   0  0  0  0  0  0  0  0  0  0  0  0
   -1.0301    1.1378   -0.5924 C   0  0  0  0  0  0  0  0  0  0  0  0
   -0.4566    0.8324   -1.4712 H   0  0  0  0  0  0  0  0  0  0  0  0
   -0.1909    1.8251    0.5002 C   0  0  0  0  0  0  0  0  0  0  0  0
   -0.2903    1.3977    1.5034 H   0  0  0  0  0  0  0  0  0  0  0  0
    0.8608    1.9437    0.2214 H   0  0  0  0  0  0  0  0  0  0  0  0
   -0.9912    3.1183    0.3017 C   0  0  0  0  0  0  0  0  0  0  0  0
   -1.6121    3.3740    1.1661 H   0  0  0  0  0  0  0  0  0  0  0  0
   -0.3828    3.9696   -0.0190 H   0  0  0  0  0  0  0  0  0  0  0  0
   -1.7846    2.4615   -0.8344 C   0  0  0  0  0  0  0  0  0  0  0  0
   -2.8653    2.4427   -0.6664 H   0  0  0  0  0  0  0  0  0  0  0  0
   -1.5505    2.9091   -1.8056 H   0  0  0  0  0  0  0  0  0  0  0  0
   -0.2615   -1.7560   -0.9673 C   0  0  0  0  0  0  0  0  0  0  0  0
   -0.2213   -1.2359   -1.9291 H   0  0  0  0  0  0  0  0  0  0  0  0
   -0.3808   -2.8231   -1.1818 H   0  0  0  0  0  0  0  0  0  0  0  0
    0.9642   -1.5507   -0.1374 C   0  0  0  0  0  0  0  0  0  0  0  0
    0.9902   -2.0273    0.8369 H   0  0  0  0  0  0  0  0  0  0  0  0
    2.0200   -0.8176   -0.5517 C   0  0  0  0  0  0  0  0  0  0  0  0
    1.9997   -0.3433   -1.5275 H   0  0  0  0  0  0  0  0  0  0  0  0
    3.1950   -0.6221    0.2583 C   0  0  0  0  0  0  0  0  0  0  0  0
    3.2181   -1.0976    1.2335 H   0  0  0  0  0  0  0  0  0  0  0  0
    4.2443    0.1225   -0.1525 C   0  0  0  0  0  0  0  0  0  0  0  0
    4.2222    0.5993   -1.1263 H   0  0  0  0  0  0  0  0  0  0  0  0
    5.4663    0.3376    0.6717 C   0  0  0  0  0  0  0  0  0  0  0  0
    5.4036   -0.1772    1.6351 H   0  0  0  0  0  0  0  0  0  0  0  0
    6.3464   -0.0358    0.1411 H   0  0  0  0  0  0  0  0  0  0  0  0
    5.6059    1.4050    0.8628 H   0  0  0  0  0  0  0  0  0  0  0  0
  1  9  1  1  0  0  0
  1  7  1  0  0  0  0
  2  1  1  0  0  0  0
  2  3  1  0  0  0  0
  3  5  2  0  0  0  0
  4  3  1  0  0  0  0
  5  6  1  0  0  0  0
  7  5  1  0  0  0  0
  7  8  1  0  0  0  0
  9 11  1  0  0  0  0
 10  9  1  0  0  0  0
 11 12  1  0  0  0  0
 13 11  1  0  0  0  0
 14 11  1  0  0  0  0
 14 15  1  0  0  0  0
 16 14  1  0  0  0  0
 17 18  1  0  0  0  0
 17  9  1  0  0  0  0
 17 14  1  0  0  0  0
 19 17  1  0  0  0  0
 20  2  1  0  0  0  0
 20 23  1  0  0  0  0
 21 20  1  0  0  0  0
 22 20  1  0  0  0  0
 23 24  1  0  0  0  0
 25 23  2  0  0  0  0
 25 27  1  0  0  0  0
 26 25  1  0  0  0  0
 27 28  1  0  0  0  0
 29 27  2  0  0  0  0
 29 31  1  0  0  0  0
 30 29  1  0  0  0  0
 31 34  1  0  0  0  0
 31 32  1  0  0  0  0
 33 31  1  0  0  0  0
M  RAD  1   7   2
M  END
>  <MD_stabilization_energy>
-9.356

$$$$
/home/frits/8277563_05_4c/Syn029158/Syn029158.car
 OpenBabel10291914573D

 31 31  0  0  0  0  0  0  0  0999 V2000
   -1.4789   -0.1169    0.6712 N   0  0  0  0  0  0  0  0  0  0  0  0
   -1.0700   -1.1789   -0.1211 N   0  0  0  0  0  0  0  0  0  0  0  0
   -2.0864   -1.4453   -0.8967 C   0  0  0  0  0  0  0  0  0  0  0  0
   -2.0076   -2.2481   -1.6174 H   0  0  0  0  0  0  0  0  0  0  0  0
   -3.1577   -0.6494   -0.6938 C   0  0  0  0  0  0  0  0  0  0  0  0
   -4.1179   -0.6494   -1.1888 H   0  0  0  0  0  0  0  0  0  0  0  0
   -2.7017    0.1473    0.2959 C   0  0  0  0  0  0  0  0  0  0  0  0
   -3.2415    0.9519    0.7767 H   0  0  0  0  0  0  0  0  0  0  0  0
   -0.6450    0.5209    1.6956 C   0  0  0  0  0  0  0  0  0  0  0  0
   -0.0645   -0.2569    2.1978 H   0  0  0  0  0  0  0  0  0  0  0  0
   -1.3181    0.9534    2.4431 H   0  0  0  0  0  0  0  0  0  0  0  0
    0.2532    1.5841    1.1484 C   0  0  0  0  0  0  0  0  0  0  0  0
    1.1242    1.8268    1.7456 H   0  0  0  0  0  0  0  0  0  0  0  0
    0.0201    2.3573   -0.0195 C   0  0  0  0  0  0  0  0  0  0  0  0
   -0.2112    3.1183   -1.1898 C   0  0  0  0  0  0  0  0  0  0  0  0
   -0.8047    4.0237   -1.1518 H   0  0  0  0  0  0  0  0  0  0  0  0
    0.2131    2.8131   -2.1387 H   0  0  0  0  0  0  0  0  0  0  0  0
    0.2474   -1.8131   -0.0343 C   0  0  0  0  0  0  0  0  0  0  0  0
    0.4548   -1.9986    1.0210 H   0  0  0  0  0  0  0  0  0  0  0  0
    0.1656   -2.7894   -0.5228 H   0  0  0  0  0  0  0  0  0  0  0  0
    1.2909   -0.9982   -0.7356 C   0  0  0  0  0  0  0  0  0  0  0  0
    1.0279   -0.6963   -1.7442 H   0  0  0  0  0  0  0  0  0  0  0  0
    2.5030   -0.6073   -0.2494 C   0  0  0  0  0  0  0  0  0  0  0  0
    3.4141    0.2289   -1.0955 C   0  0  0  0  0  0  0  0  0  0  0  0
    4.3615   -0.2904   -1.2681 H   0  0  0  0  0  0  0  0  0  0  0  0
    2.9760    0.4530   -2.0728 H   0  0  0  0  0  0  0  0  0  0  0  0
    3.6260    1.1822   -0.6021 H   0  0  0  0  0  0  0  0  0  0  0  0
    3.0409   -0.9474    1.1100 C   0  0  0  0  0  0  0  0  0  0  0  0
    2.3800   -1.5978    1.6851 H   0  0  0  0  0  0  0  0  0  0  0  0
    3.1975   -0.0362    1.6947 H   0  0  0  0  0  0  0  0  0  0  0  0
    4.0007   -1.4644    1.0186 H   0  0  0  0  0  0  0  0  0  0  0  0
  1  9  1  0  0  0  0
  2 18  1  0  0  0  0
  2  1  1  0  0  0  0
  3  5  2  0  0  0  0
  3  2  1  0  0  0  0
  4  3  1  0  0  0  0
  5  7  1  0  0  0  0
  6  5  1  0  0  0  0
  7  1  1  0  0  0  0
  7  8  1  0  0  0  0
  9 10  1  0  0  0  0
  9 11  1  0  0  0  0
 12  9  1  0  0  0  0
 12 13  1  0  0  0  0
 14 12  2  0  0  0  0
 15 16  1  0  0  0  0
 15 14  2  0  0  0  0
 17 15  1  0  0  0  0
 18 19  1  0  0  0  0
 20 18  1  0  0  0  0
 21 23  2  0  0  0  0
 21 18  1  0  0  0  0
 22 21  1  0  0  0  0
 23 28  1  0  0  0  0
 24 27  1  0  0  0  0
 24 23  1  0  0  0  0
 25 24  1  0  0  0  0
 26 24  1  0  0  0  0
 28 29  1  0  0  0  0
 28 30  1  0  0  0  0
 31 28  1  0  0  0  0
M  END
>  <MD_stabilization_energy>
-9.350

$$$$
/home/frits/8277563_05_4a/Syn137615/Syn137615.car
 OpenBabel10291914573D

 37 38  0  0  1  0  0  0  0  0999 V2000
   -2.1338    0.0589    0.2158 N   0  0  0  0  0  0  0  0  0  0  0  0
   -2.4745    1.3193    0.1708 C   0  0  0  0  0  0  0  0  0  0  0  0
   -1.9174    2.0575    0.7321 H   0  0  0  0  0  0  0  0  0  0  0  0
   -3.5669    1.5515   -0.6279 C   0  0  0  0  0  0  0  0  0  0  0  0
   -4.0441    2.4990   -0.8344 H   0  0  0  0  0  0  0  0  0  0  0  0
   -3.9243    0.3161   -1.0962 C   0  0  0  0  0  0  0  0  0  0  0  0
   -4.7460    0.0724   -1.7547 H   0  0  0  0  0  0  0  0  0  0  0  0
   -3.0141   -0.5465   -0.5365 C   0  0  0  0  0  0  0  0  0  0  0  0
   -2.9816   -1.6207   -0.6654 H   0  0  0  0  0  0  0  0  0  0  0  0
    0.3312   -0.5625    0.2430 N   0  0  0  0  0  0  0  0  0  0  0  0
    1.3538   -1.4469    0.9596 C   0  0  0  0  0  0  0  0  0  0  0  0
    0.8747   -2.2402    1.5434 H   0  0  0  0  0  0  0  0  0  0  0  0
    1.9988   -0.8824    1.6411 H   0  0  0  0  0  0  0  0  0  0  0  0
    2.1300   -2.1033   -0.1201 C   0  0  0  0  0  0  0  0  0  0  0  0
    3.0451   -2.6624    0.0352 H   0  0  0  0  0  0  0  0  0  0  0  0
    1.5249   -1.9535   -1.2994 C   0  0  0  0  0  0  0  0  0  0  0  0
    1.8819   -2.3749   -2.2317 H   0  0  0  0  0  0  0  0  0  0  0  0
    0.2690   -1.1779   -1.1552 C   0  0  0  0  0  0  0  0  0  0  0  0
    0.1585   -0.4248   -1.9424 H   0  0  0  0  0  0  0  0  0  0  0  0
   -0.5581   -1.8873   -1.2582 H   0  0  0  0  0  0  0  0  0  0  0  0
   -1.0595   -0.6350    0.9623 C   0  0  1  0  0  0  0  0  0  0  0  0
   -1.3628   -1.6894    0.9911 H   0  0  0  0  0  0  0  0  0  0  0  0
   -1.0368   -0.1738    2.4385 C   0  0  0  0  0  0  0  0  0  0  0  0
   -2.0214   -0.3146    2.8947 H   0  0  0  0  0  0  0  0  0  0  0  0
   -0.7879    0.8858    2.5402 H   0  0  0  0  0  0  0  0  0  0  0  0
   -0.3182   -0.7469    3.0304 H   0  0  0  0  0  0  0  0  0  0  0  0
    0.8688    0.8897    0.1673 C   0  0  0  0  0  0  0  0  0  0  0  0
    0.8977    1.3226    1.1717 H   0  0  0  0  0  0  0  0  0  0  0  0
    0.1741    1.5101   -0.4041 H   0  0  0  0  0  0  0  0  0  0  0  0
    2.2182    1.0816   -0.4659 C   0  0  0  0  0  0  0  0  0  0  0  0
    2.3184    0.8445   -1.5196 H   0  0  0  0  0  0  0  0  0  0  0  0
    3.2894    1.5625    0.2032 C   0  0  0  0  0  0  0  0  0  0  0  0
    3.2010    1.8176    1.2533 H   0  0  0  0  0  0  0  0  0  0  0  0
    4.6237    1.7665   -0.4268 C   0  0  0  0  0  0  0  0  0  0  0  0
    4.6236    1.4812   -1.4830 H   0  0  0  0  0  0  0  0  0  0  0  0
    5.3771    1.1654    0.0894 H   0  0  0  0  0  0  0  0  0  0  0  0
    4.9143    2.8182   -0.3565 H   0  0  0  0  0  0  0  0  0  0  0  0
  1 21  1  0  0  0  0
  2  1  1  0  0  0  0
  2  3  1  0  0  0  0
  4  2  2  0  0  0  0
  5  4  1  0  0  0  0
  6  4  1  0  0  0  0
  6  8  2  0  0  0  0
  7  6  1  0  0  0  0
  8  1  1  0  0  0  0
  9  8  1  0  0  0  0
 10 11  1  0  0  0  0
 10 21  1  0  0  0  0
 11 12  1  0  0  0  0
 11 13  1  0  0  0  0
 14 15  1  0  0  0  0
 14 11  1  0  0  0  0
 16 18  1  0  0  0  0
 16 14  2  0  0  0  0
 17 16  1  0  0  0  0
 18 10  1  0  0  0  0
 19 18  1  0  0  0  0
 20 18  1  0  0  0  0
 21 22  1  1  0  0  0
 21 23  1  0  0  0  0
 23 25  1  0  0  0  0
 23 24  1  0  0  0  0
 23 26  1  0  0  0  0
 27 10  1  0  0  0  0
 27 28  1  0  0  0  0
 29 27  1  0  0  0  0
 30 27  1  0  0  0  0
 30 32  2  0  0  0  0
 31 30  1  0  0  0  0
 32 33  1  0  0  0  0
 34 37  1  0  0  0  0
 34 36  1  0  0  0  0
 34 32  1  0  0  0  0
 35 34  1  0  0  0  0
M  END
>  <MD_stabilization_energy>
-9.346

$$$$
/home/frits/8277563_05_4b/Syn010964/Syn010964.car
 OpenBabel10291914573D

 31 31  0  0  0  0  0  0  0  0999 V2000
    4.9486   -1.4330    0.2045 C   0  0  0  0  0  0  0  0  0  0  0  0
    5.4705   -0.6081    0.6986 H   0  0  0  0  0  0  0  0  0  0  0  0
    4.9652   -2.2978    0.8734 H   0  0  0  0  0  0  0  0  0  0  0  0
    5.4985   -1.6899   -0.7049 H   0  0  0  0  0  0  0  0  0  0  0  0
    3.5422   -1.0764   -0.1333 C   0  0  0  0  0  0  0  0  0  0  0  0
    2.9507   -1.8393   -0.6273 H   0  0  0  0  0  0  0  0  0  0  0  0
    2.9957    0.1273    0.1454 C   0  0  0  0  0  0  0  0  0  0  0  0
    3.5901    0.8889    0.6397 H   0  0  0  0  0  0  0  0  0  0  0  0
    1.6332    0.4569   -0.1879 C   0  0  0  0  0  0  0  0  0  0  0  0
    1.0902    1.6654    0.0971 C   0  0  0  0  0  0  0  0  0  0  0  0
   -1.6598    0.0375   -0.0007 N   0  0  0  0  0  0  0  0  0  0  0  0
   -2.0058   -1.2133   -0.4850 N   0  0  0  0  0  0  0  0  0  0  0  0
   -2.3485   -1.9160    0.5595 C   0  0  0  0  0  0  0  0  0  0  0  0
   -2.6585   -2.9443    0.4300 H   0  0  0  0  0  0  0  0  0  0  0  0
   -2.2764   -1.2386    1.7240 C   0  0  0  0  0  0  0  0  0  0  0  0
   -2.5036   -1.5687    2.7273 H   0  0  0  0  0  0  0  0  0  0  0  0
   -1.8485   -0.0336    1.2921 C   0  0  0  0  0  0  0  0  0  0  0  0
   -1.6588    0.8355    1.9073 H   0  0  0  0  0  0  0  0  0  0  0  0
   -1.9641   -1.5632   -1.9022 C   0  0  0  0  0  0  0  0  0  0  0  0
   -2.5510   -0.8273   -2.4602 H   0  0  0  0  0  0  0  0  0  0  0  0
   -0.9186   -1.5655   -2.2248 H   0  0  0  0  0  0  0  0  0  0  0  0
   -2.3979   -2.5597   -2.0319 H   0  0  0  0  0  0  0  0  0  0  0  0
   -1.2241    1.1329   -0.8772 C   0  0  0  0  0  0  0  0  0  0  0  0
   -0.7525    0.7132   -1.7701 H   0  0  0  0  0  0  0  0  0  0  0  0
   -2.1388    1.6426   -1.1989 H   0  0  0  0  0  0  0  0  0  0  0  0
   -0.2714    2.0826   -0.1965 C   0  0  0  0  0  0  0  0  0  0  0  0
   -0.6722    3.3356    0.1201 C   0  0  0  0  0  0  0  0  0  0  0  0
   -0.0041    4.0422    0.6001 H   0  0  0  0  0  0  0  0  0  0  0  0
   -1.6779    3.6784   -0.0954 H   0  0  0  0  0  0  0  0  0  0  0  0
    1.0559   -0.3147   -0.6836 H   0  0  0  0  0  0  0  0  0  0  0  0
    1.7145    2.4036    0.5912 H   0  0  0  0  0  0  0  0  0  0  0  0
  1  2  1  0  0  0  0
  1  3  1  0  0  0  0
  4  1  1  0  0  0  0
  5  7  2  0  0  0  0
  5  1  1  0  0  0  0
  6  5  1  0  0  0  0
  7  8  1  0  0  0  0
  9 10  2  0  0  0  0
  9  7  1  0  0  0  0
 10 31  1  0  0  0  0
 11 17  1  0  0  0  0
 12 11  1  0  0  0  0
 12 13  1  0  0  0  0
 13 15  2  0  0  0  0
 14 13  1  0  0  0  0
 15 16  1  0  0  0  0
 17 15  1  0  0  0  0
 17 18  1  0  0  0  0
 19 12  1  0  0  0  0
 20 19  1  0  0  0  0
 21 19  1  0  0  0  0
 22 19  1  0  0  0  0
 23 26  1  0  0  0  0
 23 11  1  0  0  0  0
 24 23  1  0  0  0  0
 25 23  1  0  0  0  0
 26 10  1  0  0  0  0
 26 27  2  0  0  0  0
 27 28  1  0  0  0  0
 29 27  1  0  0  0  0
 30  9  1  0  0  0  0
M  RAD  1  17   2
M  END
>  <MD_stabilization_energy>
-9.344

$$$$
/home/frits/8277563_05_4c/Syn018196/Syn018196.car
 OpenBabel10291914573D

 31 31  0  0  0  0  0  0  0  0999 V2000
    0.4510    1.5334    0.2533 N   0  0  0  0  0  0  0  0  0  0  0  0
   -0.7352    0.8132    0.2663 N   0  0  0  0  0  0  0  0  0  0  0  0
   -1.5739    1.5287   -0.4393 C   0  0  0  0  0  0  0  0  0  0  0  0
   -2.5907    1.1846   -0.5705 H   0  0  0  0  0  0  0  0  0  0  0  0
   -1.0478    2.6649   -0.9428 C   0  0  0  0  0  0  0  0  0  0  0  0
   -1.5114    3.4251   -1.5546 H   0  0  0  0  0  0  0  0  0  0  0  0
    0.2128    2.5951   -0.4681 C   0  0  0  0  0  0  0  0  0  0  0  0
    1.0026    3.3168   -0.6273 H   0  0  0  0  0  0  0  0  0  0  0  0
    1.6742    1.1180    0.9433 C   0  0  0  0  0  0  0  0  0  0  0  0
    1.3931    0.6587    1.8963 H   0  0  0  0  0  0  0  0  0  0  0  0
    2.2421    2.0256    1.1727 H   0  0  0  0  0  0  0  0  0  0  0  0
    2.4956    0.2136    0.0823 C   0  0  0  0  0  0  0  0  0  0  0  0
    2.7988    0.5915   -0.8883 H   0  0  0  0  0  0  0  0  0  0  0  0
    2.8765   -1.0261    0.4611 C   0  0  0  0  0  0  0  0  0  0  0  0
    2.5838   -1.4071    1.4332 H   0  0  0  0  0  0  0  0  0  0  0  0
    3.6934   -1.9295   -0.3962 C   0  0  0  0  0  0  0  0  0  0  0  0
    3.1441   -2.8537   -0.5954 H   0  0  0  0  0  0  0  0  0  0  0  0
    4.6268   -2.1858    0.1124 H   0  0  0  0  0  0  0  0  0  0  0  0
    3.9422   -1.4660   -1.3555 H   0  0  0  0  0  0  0  0  0  0  0  0
   -0.8882   -0.4527    0.9958 C   0  0  0  0  0  0  0  0  0  0  0  0
    0.0584   -0.9968    0.9677 H   0  0  0  0  0  0  0  0  0  0  0  0
   -1.0793   -0.1783    2.0389 H   0  0  0  0  0  0  0  0  0  0  0  0
   -1.9889   -1.3234    0.4450 C   0  0  0  0  0  0  0  0  0  0  0  0
   -3.1417   -1.4807    1.1351 C   0  0  0  0  0  0  0  0  0  0  0  0
   -3.3057   -0.9796    2.0825 H   0  0  0  0  0  0  0  0  0  0  0  0
   -3.9428   -2.1122    0.7672 H   0  0  0  0  0  0  0  0  0  0  0  0
   -1.8007   -2.0262   -0.8133 C   0  0  0  0  0  0  0  0  0  0  0  0
   -2.6252   -2.6453   -1.1508 H   0  0  0  0  0  0  0  0  0  0  0  0
   -0.7031   -1.9826   -1.5971 C   0  0  0  0  0  0  0  0  0  0  0  0
   -0.6756   -2.5524   -2.5183 H   0  0  0  0  0  0  0  0  0  0  0  0
    0.1745   -1.3981   -1.3513 H   0  0  0  0  0  0  0  0  0  0  0  0
  1  2  1  0  0  0  0
  1  9  1  0  0  0  0
  2 20  1  0  0  0  0
  3  2  1  0  0  0  0
  4  3  1  0  0  0  0
  5  7  2  0  0  0  0
  5  3  1  0  0  0  0
  6  5  1  0  0  0  0
  7  1  1  0  0  0  0
  8  7  1  0  0  0  0
  9 11  1  0  0  0  0
  9 10  1  0  0  0  0
 12 14  2  0  0  0  0
 12  9  1  0  0  0  0
 13 12  1  0  0  0  0
 14 15  1  0  0  0  0
 16 18  1  0  0  0  0
 16 14  1  0  0  0  0
 17 16  1  0  0  0  0
 19 16  1  0  0  0  0
 20 22  1  0  0  0  0
 21 20  1  0  0  0  0
 23 20  1  0  0  0  0
 23 24  2  0  0  0  0
 24 25  1  0  0  0  0
 26 24  1  0  0  0  0
 27 23  1  0  0  0  0
 28 27  1  0  0  0  0
 29 31  1  0  0  0  0
 29 27  2  0  0  0  0
 30 29  1  0  0  0  0
M  RAD  1   3   2
M  END
>  <MD_stabilization_energy>
-9.334

$$$$
/home/frits/8277563_05_4b/Syn050523/Syn050523.car
 OpenBabel10291914573D

 33 33  0  0  0  0  0  0  0  0999 V2000
   -1.8662    0.2929    0.0527 N   0  0  0  0  0  0  0  0  0  0  0  0
   -1.5274   -1.0107   -0.2938 N   0  0  0  0  0  0  0  0  0  0  0  0
   -2.4537   -1.7669    0.2307 C   0  0  0  0  0  0  0  0  0  0  0  0
   -2.4048   -2.8389    0.0945 H   0  0  0  0  0  0  0  0  0  0  0  0
   -3.3978   -1.0872    0.9136 C   0  0  0  0  0  0  0  0  0  0  0  0
   -4.2640   -1.4573    1.4425 H   0  0  0  0  0  0  0  0  0  0  0  0
   -2.9624    0.1808    0.7599 C   0  0  0  0  0  0  0  0  0  0  0  0
   -3.4291    1.0700    1.1616 H   0  0  0  0  0  0  0  0  0  0  0  0
   -1.0797    1.4803   -0.3263 C   0  0  0  0  0  0  0  0  0  0  0  0
   -0.3257    1.1714   -1.0508 H   0  0  0  0  0  0  0  0  0  0  0  0
   -0.3597    2.0643    0.8971 C   0  0  0  0  0  0  0  0  0  0  0  0
    0.2790    2.9049    0.6101 H   0  0  0  0  0  0  0  0  0  0  0  0
    0.2693    1.3078    1.3753 H   0  0  0  0  0  0  0  0  0  0  0  0
   -1.0725    2.4205    1.6473 H   0  0  0  0  0  0  0  0  0  0  0  0
   -1.9575    2.5386   -1.0108 C   0  0  0  0  0  0  0  0  0  0  0  0
   -2.7202    2.9313   -0.3313 H   0  0  0  0  0  0  0  0  0  0  0  0
   -2.4733    2.1116   -1.8761 H   0  0  0  0  0  0  0  0  0  0  0  0
   -1.3517    3.3808   -1.3585 H   0  0  0  0  0  0  0  0  0  0  0  0
   -0.3516   -1.3873   -1.0819 C   0  0  0  0  0  0  0  0  0  0  0  0
   -0.3165   -0.7466   -1.9685 H   0  0  0  0  0  0  0  0  0  0  0  0
   -0.5063   -2.4138   -1.4301 H   0  0  0  0  0  0  0  0  0  0  0  0
    0.8949   -1.3240   -0.2595 C   0  0  0  0  0  0  0  0  0  0  0  0
    0.9196   -1.9157    0.6497 H   0  0  0  0  0  0  0  0  0  0  0  0
    1.9693   -0.5810   -0.6026 C   0  0  0  0  0  0  0  0  0  0  0  0
    1.9517    0.0073   -1.5142 H   0  0  0  0  0  0  0  0  0  0  0  0
    3.1630   -0.5249    0.2018 C   0  0  0  0  0  0  0  0  0  0  0  0
    3.1833   -1.1143    1.1127 H   0  0  0  0  0  0  0  0  0  0  0  0
    4.2331    0.2259   -0.1380 C   0  0  0  0  0  0  0  0  0  0  0  0
    4.2144    0.8160   -1.0477 H   0  0  0  0  0  0  0  0  0  0  0  0
    5.4748    0.2972    0.6818 C   0  0  0  0  0  0  0  0  0  0  0  0
    5.6575    1.3285    0.9957 H   0  0  0  0  0  0  0  0  0  0  0  0
    6.3319   -0.0411    0.0933 H   0  0  0  0  0  0  0  0  0  0  0  0
    5.4075   -0.3265    1.5782 H   0  0  0  0  0  0  0  0  0  0  0  0
  1  7  1  0  0  0  0
  2  1  1  0  0  0  0
  2  3  1  0  0  0  0
  3  5  2  0  0  0  0
  4  3  1  0  0  0  0
  5  6  1  0  0  0  0
  7  5  1  0  0  0  0
  7  8  1  0  0  0  0
  9  1  1  0  0  0  0
  9 11  1  0  0  0  0
 10  9  1  0  0  0  0
 11 13  1  0  0  0  0
 11 14  1  0  0  0  0
 12 11  1  0  0  0  0
 15 16  1  0  0  0  0
 15  9  1  0  0  0  0
 17 15  1  0  0  0  0
 18 15  1  0  0  0  0
 19  2  1  0  0  0  0
 19 22  1  0  0  0  0
 20 19  1  0  0  0  0
 21 19  1  0  0  0  0
 22 23  1  0  0  0  0
 24 22  2  0  0  0  0
 24 26  1  0  0  0  0
 25 24  1  0  0  0  0
 26 27  1  0  0  0  0
 28 26  2  0  0  0  0
 28 30  1  0  0  0  0
 29 28  1  0  0  0  0
 30 31  1  0  0  0  0
 30 33  1  0  0  0  0
 32 30  1  0  0  0  0
M  RAD  1   7   2
M  END
>  <MD_stabilization_energy>
-9.332

$$$$
/home/frits/8277563_05_4c/Syn020638/Syn020638.car
 OpenBabel10291914573D

 28 28  0  0  0  0  0  0  0  0999 V2000
   -1.5025    0.0805   -0.5009 N   0  0  0  0  0  0  0  0  0  0  0  0
   -1.0429   -0.7898    0.4750 N   0  0  0  0  0  0  0  0  0  0  0  0
   -1.9073   -1.7683    0.5041 C   0  0  0  0  0  0  0  0  0  0  0  0
   -1.7611   -2.5848    1.1984 H   0  0  0  0  0  0  0  0  0  0  0  0
   -2.9209   -1.6336   -0.3775 C   0  0  0  0  0  0  0  0  0  0  0  0
   -3.7616   -2.2860   -0.5634 H   0  0  0  0  0  0  0  0  0  0  0  0
   -2.5972   -0.4612   -0.9632 C   0  0  0  0  0  0  0  0  0  0  0  0
   -3.1476    0.0415   -1.7470 H   0  0  0  0  0  0  0  0  0  0  0  0
   -0.8344    1.3295   -0.8720 C   0  0  0  0  0  0  0  0  0  0  0  0
    0.2450    1.1566   -0.8759 H   0  0  0  0  0  0  0  0  0  0  0  0
   -1.1311    1.5627   -1.8998 H   0  0  0  0  0  0  0  0  0  0  0  0
   -1.2360    2.4485    0.0329 C   0  0  0  0  0  0  0  0  0  0  0  0
   -2.2923    2.6762    0.1215 H   0  0  0  0  0  0  0  0  0  0  0  0
   -0.3553    3.1940    0.7257 C   0  0  0  0  0  0  0  0  0  0  0  0
   -0.7007    3.9994    1.3627 H   0  0  0  0  0  0  0  0  0  0  0  0
    0.7120    3.0144    0.6653 H   0  0  0  0  0  0  0  0  0  0  0  0
    0.1731   -0.5767    1.2621 C   0  0  0  0  0  0  0  0  0  0  0  0
    0.2341    0.4832    1.5229 H   0  0  0  0  0  0  0  0  0  0  0  0
    0.0574   -1.1365    2.1959 H   0  0  0  0  0  0  0  0  0  0  0  0
    1.3829   -1.0626    0.5317 C   0  0  0  0  0  0  0  0  0  0  0  0
    1.3880   -2.0997    0.2130 H   0  0  0  0  0  0  0  0  0  0  0  0
    2.4518   -0.2787    0.2726 C   0  0  0  0  0  0  0  0  0  0  0  0
    2.4552    0.7569    0.5969 H   0  0  0  0  0  0  0  0  0  0  0  0
    3.6142   -0.7587   -0.4296 C   0  0  0  0  0  0  0  0  0  0  0  0
    3.6241   -1.7925   -0.7573 H   0  0  0  0  0  0  0  0  0  0  0  0
    4.6794    0.0200   -0.6923 C   0  0  0  0  0  0  0  0  0  0  0  0
    4.7165    1.0590   -0.3850 H   0  0  0  0  0  0  0  0  0  0  0  0
    5.5334   -0.3829   -1.2237 H   0  0  0  0  0  0  0  0  0  0  0  0
  1  2  1  0  0  0  0
  2  3  1  0  0  0  0
  2 17  1  0  0  0  0
  3  4  1  0  0  0  0
  5  3  1  0  0  0  0
  6  5  1  0  0  0  0
  7  1  1  0  0  0  0
  7  5  2  0  0  0  0
  8  7  1  0  0  0  0
  9  1  1  0  0  0  0
  9 12  1  0  0  0  0
 10  9  1  0  0  0  0
 11  9  1  0  0  0  0
 12 13  1  0  0  0  0
 12 14  2  0  0  0  0
 14 15  1  0  0  0  0
 16 14  1  0  0  0  0
 17 18  1  0  0  0  0
 17 19  1  0  0  0  0
 20 17  1  0  0  0  0
 21 20  1  0  0  0  0
 22 20  2  0  0  0  0
 22 23  1  0  0  0  0
 24 22  1  0  0  0  0
 25 24  1  0  0  0  0
 26 24  2  0  0  0  0
 26 27  1  0  0  0  0
 28 26  1  0  0  0  0
M  RAD  1   3   2
M  END
>  <MD_stabilization_energy>
-9.328

$$$$
/home/frits/8277563_05_4b/Syn065164/Syn065164.car
 OpenBabel10291914573D

 33 33  0  0  1  0  0  0  0  0999 V2000
   -1.4716    0.0821   -0.0840 N   0  0  0  0  0  0  0  0  0  0  0  0
   -0.9769   -1.2078   -0.2394 N   0  0  0  0  0  0  0  0  0  0  0  0
   -1.8320   -1.9890    0.3636 C   0  0  0  0  0  0  0  0  0  0  0  0
   -1.6566   -3.0562    0.3798 H   0  0  0  0  0  0  0  0  0  0  0  0
   -2.8782   -1.3391    0.9135 C   0  0  0  0  0  0  0  0  0  0  0  0
   -3.7222   -1.7335    1.4605 H   0  0  0  0  0  0  0  0  0  0  0  0
   -2.5854   -0.0623    0.5897 C   0  0  0  0  0  0  0  0  0  0  0  0
   -3.1763    0.8101    0.8335 H   0  0  0  0  0  0  0  0  0  0  0  0
   -0.8168    1.2881   -0.6258 C   0  0  1  0  0  0  0  0  0  0  0  0
    0.1770    1.0067   -0.9762 H   0  0  0  0  0  0  0  0  0  0  0  0
   -1.6077    1.8101   -1.8335 C   0  0  0  0  0  0  0  0  0  0  0  0
   -2.6142    2.1286   -1.5445 H   0  0  0  0  0  0  0  0  0  0  0  0
   -1.7145    1.0294   -2.5927 H   0  0  0  0  0  0  0  0  0  0  0  0
   -1.1012    2.6635   -2.2942 H   0  0  0  0  0  0  0  0  0  0  0  0
   -0.6445    2.3963    0.4395 C   0  0  0  0  0  0  0  0  0  0  0  0
   -0.2235    3.2915   -0.0290 H   0  0  0  0  0  0  0  0  0  0  0  0
    0.2799    1.9724    1.5829 C   0  0  0  0  0  0  0  0  0  0  0  0
   -0.1145    1.1045    2.1185 H   0  0  0  0  0  0  0  0  0  0  0  0
    0.3886    2.7892    2.3017 H   0  0  0  0  0  0  0  0  0  0  0  0
    0.2547   -1.5502   -0.9540 C   0  0  0  0  0  0  0  0  0  0  0  0
    0.2920   -0.9598   -1.8750 H   0  0  0  0  0  0  0  0  0  0  0  0
    0.1792   -2.6027   -1.2464 H   0  0  0  0  0  0  0  0  0  0  0  0
    1.4554   -1.3592   -0.0845 C   0  0  0  0  0  0  0  0  0  0  0  0
    1.4671   -1.8800    0.8673 H   0  0  0  0  0  0  0  0  0  0  0  0
    2.5073   -0.5887   -0.4366 C   0  0  0  0  0  0  0  0  0  0  0  0
    2.5045   -0.0711   -1.3904 H   0  0  0  0  0  0  0  0  0  0  0  0
    3.6577   -0.4123    0.4119 C   0  0  0  0  0  0  0  0  0  0  0  0
    3.6736   -0.9262    1.3669 H   0  0  0  0  0  0  0  0  0  0  0  0
    4.7038    0.3609    0.0688 C   0  0  0  0  0  0  0  0  0  0  0  0
    5.5490    0.4658    0.7386 H   0  0  0  0  0  0  0  0  0  0  0  0
    4.7337    0.8948   -0.8743 H   0  0  0  0  0  0  0  0  0  0  0  0
   -1.6144    2.6869    0.8553 H   0  0  0  0  0  0  0  0  0  0  0  0
    1.2756    1.7209    1.2072 H   0  0  0  0  0  0  0  0  0  0  0  0
  1  7  1  0  0  0  0
  2  1  1  0  0  0  0
  2  3  1  0  0  0  0
  3  4  1  0  0  0  0
  3  5  2  0  0  0  0
  5  6  1  0  0  0  0
  7  8  1  0  0  0  0
  7  5  1  0  0  0  0
  9 10  1  6  0  0  0
  9  1  1  0  0  0  0
  9 15  1  0  0  0  0
 11 12  1  0  0  0  0
 11  9  1  0  0  0  0
 13 11  1  0  0  0  0
 14 11  1  0  0  0  0
 15 32  1  0  0  0  0
 15 17  1  0  0  0  0
 16 15  1  0  0  0  0
 17 18  1  0  0  0  0
 17 19  1  0  0  0  0
 20  2  1  0  0  0  0
 20 23  1  0  0  0  0
 21 20  1  0  0  0  0
 22 20  1  0  0  0  0
 23 24  1  0  0  0  0
 25 23  2  0  0  0  0
 25 27  1  0  0  0  0
 26 25  1  0  0  0  0
 27 28  1  0  0  0  0
 29 27  2  0  0  0  0
 29 30  1  0  0  0  0
 31 29  1  0  0  0  0
 33 17  1  0  0  0  0
M  RAD  1   7   2
M  END
>  <MD_stabilization_energy>
-9.324

$$$$
/home/frits/8277563_05_4c/Syn054174/Syn054174.car
 OpenBabel10291914573D

 36 36  0  0  1  0  0  0  0  0999 V2000
   -0.7421    0.3289    0.0889 N   0  0  0  0  0  0  0  0  0  0  0  0
   -0.1139    1.0108    1.3064 C   0  0  0  0  0  0  0  0  0  0  0  0
    0.5724    0.3549    1.8522 H   0  0  0  0  0  0  0  0  0  0  0  0
   -0.8698    1.3613    2.0175 H   0  0  0  0  0  0  0  0  0  0  0  0
    0.5771    2.2089    0.7729 C   0  0  0  0  0  0  0  0  0  0  0  0
    1.2646    2.8237    1.3417 H   0  0  0  0  0  0  0  0  0  0  0  0
    0.2020    2.4562   -0.4827 C   0  0  0  0  0  0  0  0  0  0  0  0
    0.5440    3.2991   -1.0716 H   0  0  0  0  0  0  0  0  0  0  0  0
   -0.7846    1.4524   -0.9488 C   0  0  0  0  0  0  0  0  0  0  0  0
   -1.7615    1.9471   -0.9803 H   0  0  0  0  0  0  0  0  0  0  0  0
   -0.5605    1.1010   -1.9615 H   0  0  0  0  0  0  0  0  0  0  0  0
   -2.1830   -0.1908    0.4130 C   0  0  1  0  0  0  0  0  0  0  0  0
   -2.7688    0.6692    0.7580 H   0  0  0  0  0  0  0  0  0  0  0  0
   -2.9132   -0.7696   -0.8376 C   0  0  0  0  0  0  0  0  0  0  0  0
   -2.4351   -1.6956   -1.1707 H   0  0  0  0  0  0  0  0  0  0  0  0
   -2.8473   -0.0674   -1.6732 H   0  0  0  0  0  0  0  0  0  0  0  0
   -4.3981   -1.0556   -0.5981 C   0  0  0  0  0  0  0  0  0  0  0  0
   -4.5417   -1.8630    0.1247 H   0  0  0  0  0  0  0  0  0  0  0  0
   -4.8763   -1.3625   -1.5324 H   0  0  0  0  0  0  0  0  0  0  0  0
   -4.9159   -0.1647   -0.2308 H   0  0  0  0  0  0  0  0  0  0  0  0
   -2.1990   -1.2205    1.5703 C   0  0  0  0  0  0  0  0  0  0  0  0
   -1.6424   -0.8662    2.4417 H   0  0  0  0  0  0  0  0  0  0  0  0
   -1.7735   -2.1817    1.2673 H   0  0  0  0  0  0  0  0  0  0  0  0
   -3.2201   -1.4073    1.9134 H   0  0  0  0  0  0  0  0  0  0  0  0
    0.1785   -0.8191   -0.4019 C   0  0  0  0  0  0  0  0  0  0  0  0
    0.2015   -1.6155    0.3484 H   0  0  0  0  0  0  0  0  0  0  0  0
   -0.2453   -1.2739   -1.3018 H   0  0  0  0  0  0  0  0  0  0  0  0
    1.5959   -0.4511   -0.7390 C   0  0  0  0  0  0  0  0  0  0  0  0
    1.7562    0.2216   -1.5748 H   0  0  0  0  0  0  0  0  0  0  0  0
    2.6655   -0.9418   -0.0749 C   0  0  0  0  0  0  0  0  0  0  0  0
    2.5222   -1.6268    0.7545 H   0  0  0  0  0  0  0  0  0  0  0  0
    4.0193   -0.5890   -0.4179 C   0  0  0  0  0  0  0  0  0  0  0  0
    4.1767    0.0962   -1.2437 H   0  0  0  0  0  0  0  0  0  0  0  0
    5.0874   -1.0723    0.2421 C   0  0  0  0  0  0  0  0  0  0  0  0
    6.0889   -0.7796   -0.0500 H   0  0  0  0  0  0  0  0  0  0  0  0
    4.9815   -1.7595    1.0739 H   0  0  0  0  0  0  0  0  0  0  0  0
  1 12  1  0  0  0  0
  1  2  1  0  0  0  0
  2  3  1  0  0  0  0
  2  4  1  0  0  0  0
  5  2  1  0  0  0  0
  5  6  1  0  0  0  0
  7  5  2  0  0  0  0
  8  7  1  0  0  0  0
  9  7  1  0  0  0  0
  9  1  1  0  0  0  0
 10  9  1  0  0  0  0
 11  9  1  0  0  0  0
 12 13  1  1  0  0  0
 12 21  1  0  0  0  0
 14 17  1  0  0  0  0
 14 12  1  0  0  0  0
 15 14  1  0  0  0  0
 16 14  1  0  0  0  0
 17 20  1  0  0  0  0
 17 18  1  0  0  0  0
 19 17  1  0  0  0  0
 21 24  1  0  0  0  0
 21 22  1  0  0  0  0
 23 21  1  0  0  0  0
 25  1  1  0  0  0  0
 25 26  1  0  0  0  0
 27 25  1  0  0  0  0
 28 25  1  0  0  0  0
 28 30  2  0  0  0  0
 29 28  1  0  0  0  0
 30 31  1  0  0  0  0
 32 30  1  0  0  0  0
 32 34  2  0  0  0  0
 33 32  1  0  0  0  0
 34 36  1  0  0  0  0
 35 34  1  0  0  0  0
M  END
>  <MD_stabilization_energy>
-9.313

$$$$
/home/frits/8277563_05_4a/Syn018984/Syn018984.car
 OpenBabel10291914573D

 37 38  0  0  1  0  0  0  0  0999 V2000
   -2.0146    0.0995    0.2484 N   0  0  0  0  0  0  0  0  0  0  0  0
   -2.9529   -0.4072   -0.5067 C   0  0  0  0  0  0  0  0  0  0  0  0
   -3.0176   -1.4766   -0.6606 H   0  0  0  0  0  0  0  0  0  0  0  0
   -3.7888    0.5458   -1.0350 C   0  0  0  0  0  0  0  0  0  0  0  0
   -4.6355    0.3917   -1.6887 H   0  0  0  0  0  0  0  0  0  0  0  0
   -3.3187    1.7329   -0.5423 C   0  0  0  0  0  0  0  0  0  0  0  0
   -3.7122    2.7236   -0.7206 H   0  0  0  0  0  0  0  0  0  0  0  0
   -2.2431    1.3858    0.2374 C   0  0  0  0  0  0  0  0  0  0  0  0
   -1.6174    2.0580    0.8091 H   0  0  0  0  0  0  0  0  0  0  0  0
    0.3835   -0.7476    0.2292 N   0  0  0  0  0  0  0  0  0  0  0  0
    1.3235   -1.7414    0.9154 C   0  0  0  0  0  0  0  0  0  0  0  0
    2.0308   -1.2548    1.5950 H   0  0  0  0  0  0  0  0  0  0  0  0
    0.7762   -2.4914    1.4966 H   0  0  0  0  0  0  0  0  0  0  0  0
    2.0130   -2.4581   -0.1842 C   0  0  0  0  0  0  0  0  0  0  0  0
    2.8660   -3.1128   -0.0499 H   0  0  0  0  0  0  0  0  0  0  0  0
    1.4136   -2.2260   -1.3523 C   0  0  0  0  0  0  0  0  0  0  0  0
    1.7130   -2.6670   -2.2958 H   0  0  0  0  0  0  0  0  0  0  0  0
    0.2466   -1.3279   -1.1789 C   0  0  0  0  0  0  0  0  0  0  0  0
   -0.6495   -1.9472   -1.2851 H   0  0  0  0  0  0  0  0  0  0  0  0
    0.2048   -0.5536   -1.9519 H   0  0  0  0  0  0  0  0  0  0  0  0
   -0.9995   -0.7052    0.9663 C   0  0  1  0  0  0  0  0  0  0  0  0
   -1.3993   -1.7272    0.9808 H   0  0  0  0  0  0  0  0  0  0  0  0
   -0.9147   -0.2759    2.4499 C   0  0  0  0  0  0  0  0  0  0  0  0
   -0.2461   -0.9250    3.0216 H   0  0  0  0  0  0  0  0  0  0  0  0
   -0.5653    0.7535    2.5663 H   0  0  0  0  0  0  0  0  0  0  0  0
   -1.9024   -0.3316    2.9178 H   0  0  0  0  0  0  0  0  0  0  0  0
    1.0475    0.6573    0.1709 C   0  0  0  0  0  0  0  0  0  0  0  0
    1.1441    1.0559    1.1856 H   0  0  0  0  0  0  0  0  0  0  0  0
    0.3848    1.3465   -0.3594 H   0  0  0  0  0  0  0  0  0  0  0  0
    2.4364    0.7589   -0.4993 C   0  0  0  0  0  0  0  0  0  0  0  0
    3.1614    0.1181    0.0112 H   0  0  0  0  0  0  0  0  0  0  0  0
    2.3910    0.4300   -1.5410 H   0  0  0  0  0  0  0  0  0  0  0  0
    2.9182    2.1741   -0.4839 C   0  0  0  0  0  0  0  0  0  0  0  0
    2.3435    2.9103   -1.0347 H   0  0  0  0  0  0  0  0  0  0  0  0
    4.0289    2.5757    0.1624 C   0  0  0  0  0  0  0  0  0  0  0  0
    4.3337    3.6151    0.1336 H   0  0  0  0  0  0  0  0  0  0  0  0
    4.6438    1.8809    0.7228 H   0  0  0  0  0  0  0  0  0  0  0  0
  1 21  1  0  0  0  0
  2  1  1  0  0  0  0
  3  2  1  0  0  0  0
  4  6  1  0  0  0  0
  4  2  2  0  0  0  0
  5  4  1  0  0  0  0
  6  8  2  0  0  0  0
  7  6  1  0  0  0  0
  8  1  1  0  0  0  0
  8  9  1  0  0  0  0
 10 11  1  0  0  0  0
 10 21  1  0  0  0  0
 11 13  1  0  0  0  0
 11 12  1  0  0  0  0
 14 15  1  0  0  0  0
 14 11  1  0  0  0  0
 16 18  1  0  0  0  0
 16 14  2  0  0  0  0
 17 16  1  0  0  0  0
 18 10  1  0  0  0  0
 19 18  1  0  0  0  0
 20 18  1  0  0  0  0
 21 22  1  1  0  0  0
 21 23  1  0  0  0  0
 23 25  1  0  0  0  0
 23 26  1  0  0  0  0
 23 24  1  0  0  0  0
 27 10  1  0  0  0  0
 27 28  1  0  0  0  0
 29 27  1  0  0  0  0
 30 33  1  0  0  0  0
 30 31  1  0  0  0  0
 30 27  1  0  0  0  0
 32 30  1  0  0  0  0
 33 35  2  0  0  0  0
 34 33  1  0  0  0  0
 35 37  1  0  0  0  0
 36 35  1  0  0  0  0
M  END
>  <MD_stabilization_energy>
-9.311

$$$$
/home/frits/8277563_05_4b/Syn036462/Syn036462.car
 OpenBabel10291914573D

 34 34  0  0  0  0  0  0  0  0999 V2000
   -2.3277   -0.8424    0.1266 N   0  0  0  0  0  0  0  0  0  0  0  0
   -1.1310   -0.9248    0.6716 C   0  0  0  0  0  0  0  0  0  0  0  0
   -0.7835   -0.2717    1.4624 H   0  0  0  0  0  0  0  0  0  0  0  0
   -0.4026   -1.8870    0.1428 N   0  0  0  0  0  0  0  0  0  0  0  0
   -1.1600   -2.4768   -0.8066 C   0  0  0  0  0  0  0  0  0  0  0  0
   -0.7153   -3.2979   -1.3524 H   0  0  0  0  0  0  0  0  0  0  0  0
   -2.3972   -1.8054   -0.8171 C   0  0  0  0  0  0  0  0  0  0  0  0
   -3.3207   -1.8838   -1.3744 H   0  0  0  0  0  0  0  0  0  0  0  0
   -3.3630    0.1217    0.4926 C   0  0  0  0  0  0  0  0  0  0  0  0
   -3.3218    0.2572    1.5797 H   0  0  0  0  0  0  0  0  0  0  0  0
   -4.3360   -0.3176    0.2486 H   0  0  0  0  0  0  0  0  0  0  0  0
   -3.1788    1.4108   -0.2409 C   0  0  0  0  0  0  0  0  0  0  0  0
   -3.2962    1.3924   -1.3193 H   0  0  0  0  0  0  0  0  0  0  0  0
   -2.8910    2.5762    0.3787 C   0  0  0  0  0  0  0  0  0  0  0  0
   -2.7797    2.6014    1.4569 H   0  0  0  0  0  0  0  0  0  0  0  0
   -2.7122    3.8658   -0.3451 C   0  0  0  0  0  0  0  0  0  0  0  0
   -1.7097    4.2620   -0.1622 H   0  0  0  0  0  0  0  0  0  0  0  0
   -2.8419    3.7482   -1.4252 H   0  0  0  0  0  0  0  0  0  0  0  0
   -3.4424    4.5984    0.0092 H   0  0  0  0  0  0  0  0  0  0  0  0
    0.9651   -2.2277    0.5286 C   0  0  0  0  0  0  0  0  0  0  0  0
    1.0437   -2.1084    1.6154 H   0  0  0  0  0  0  0  0  0  0  0  0
    1.1281   -3.2857    0.2972 H   0  0  0  0  0  0  0  0  0  0  0  0
    1.9561   -1.3801   -0.2021 C   0  0  0  0  0  0  0  0  0  0  0  0
    2.0114   -1.4959   -1.2796 H   0  0  0  0  0  0  0  0  0  0  0  0
    2.7751   -0.5046    0.4198 C   0  0  0  0  0  0  0  0  0  0  0  0
    2.7280   -0.3904    1.4979 H   0  0  0  0  0  0  0  0  0  0  0  0
    3.7295    0.3053   -0.2933 C   0  0  0  0  0  0  0  0  0  0  0  0
    3.7791    0.1911   -1.3713 H   0  0  0  0  0  0  0  0  0  0  0  0
    4.5463    1.1833    0.3285 C   0  0  0  0  0  0  0  0  0  0  0  0
    4.4984    1.2984    1.4058 H   0  0  0  0  0  0  0  0  0  0  0  0
    5.5388    2.0283   -0.3926 C   0  0  0  0  0  0  0  0  0  0  0  0
    6.5472    1.8149   -0.0281 H   0  0  0  0  0  0  0  0  0  0  0  0
    5.5196    1.8480   -1.4716 H   0  0  0  0  0  0  0  0  0  0  0  0
    5.3260    3.0866   -0.2188 H   0  0  0  0  0  0  0  0  0  0  0  0
  1  9  1  0  0  0  0
  1  2  1  0  0  0  0
  2  3  1  0  0  0  0
  4 20  1  0  0  0  0
  4  2  1  0  0  0  0
  5  4  1  0  0  0  0
  6  5  1  0  0  0  0
  7  5  2  0  0  0  0
  7  1  1  0  0  0  0
  8  7  1  0  0  0  0
  9 10  1  0  0  0  0
 11  9  1  0  0  0  0
 12 14  2  0  0  0  0
 12  9  1  0  0  0  0
 13 12  1  0  0  0  0
 14 15  1  0  0  0  0
 16 17  1  0  0  0  0
 16 19  1  0  0  0  0
 16 14  1  0  0  0  0
 18 16  1  0  0  0  0
 20 21  1  0  0  0  0
 22 20  1  0  0  0  0
 23 25  2  0  0  0  0
 23 20  1  0  0  0  0
 24 23  1  0  0  0  0
 25 26  1  0  0  0  0
 27 29  2  0  0  0  0
 27 25  1  0  0  0  0
 28 27  1  0  0  0  0
 29 30  1  0  0  0  0
 31 34  1  0  0  0  0
 31 32  1  0  0  0  0
 31 29  1  0  0  0  0
 33 31  1  0  0  0  0
M  RAD  1   2   2
M  END
>  <MD_stabilization_energy>
-9.311

$$$$
/home/frits/8277563_05_4b/Syn040959/Syn040959.car
 OpenBabel10291914573D

 30 30  0  0  0  0  0  0  0  0999 V2000
   -0.6618   -0.9845   -0.4339 N   0  0  0  0  0  0  0  0  0  0  0  0
   -1.3001   -0.0976    0.4200 N   0  0  0  0  0  0  0  0  0  0  0  0
   -2.2596   -0.7851    0.9797 C   0  0  0  0  0  0  0  0  0  0  0  0
   -2.9043   -0.3039    1.7028 H   0  0  0  0  0  0  0  0  0  0  0  0
   -2.3333   -2.0676    0.5650 C   0  0  0  0  0  0  0  0  0  0  0  0
   -3.0226   -2.8462    0.8578 H   0  0  0  0  0  0  0  0  0  0  0  0
   -1.3083   -2.1127   -0.3120 C   0  0  0  0  0  0  0  0  0  0  0  0
   -0.9914   -2.9706   -0.8896 H   0  0  0  0  0  0  0  0  0  0  0  0
   -0.8979    1.3004    0.6072 C   0  0  0  0  0  0  0  0  0  0  0  0
   -1.1914    1.5893    1.6224 H   0  0  0  0  0  0  0  0  0  0  0  0
    0.1931    1.3419    0.5694 H   0  0  0  0  0  0  0  0  0  0  0  0
   -1.5135    2.2553   -0.4294 C   0  0  0  0  0  0  0  0  0  0  0  0
   -1.2973    1.9104   -1.4442 H   0  0  0  0  0  0  0  0  0  0  0  0
   -1.0504    3.2400   -0.3180 H   0  0  0  0  0  0  0  0  0  0  0  0
   -3.0268    2.4089   -0.2706 C   0  0  0  0  0  0  0  0  0  0  0  0
   -3.4055    3.1530   -0.9768 H   0  0  0  0  0  0  0  0  0  0  0  0
   -3.2847    2.7395    0.7399 H   0  0  0  0  0  0  0  0  0  0  0  0
   -3.5461    1.4676   -0.4692 H   0  0  0  0  0  0  0  0  0  0  0  0
    0.5024   -0.6481   -1.2565 C   0  0  0  0  0  0  0  0  0  0  0  0
    0.4868   -1.3112   -2.1276 H   0  0  0  0  0  0  0  0  0  0  0  0
    0.3868    0.3752   -1.6231 H   0  0  0  0  0  0  0  0  0  0  0  0
    1.7737   -0.8445   -0.4957 C   0  0  0  0  0  0  0  0  0  0  0  0
    1.9611   -1.8322   -0.0876 H   0  0  0  0  0  0  0  0  0  0  0  0
    2.6840    0.1367   -0.3137 C   0  0  0  0  0  0  0  0  0  0  0  0
    2.5057    1.1243   -0.7267 H   0  0  0  0  0  0  0  0  0  0  0  0
    3.9076   -0.0663    0.4187 C   0  0  0  0  0  0  0  0  0  0  0  0
    4.0982   -1.0494    0.8352 H   0  0  0  0  0  0  0  0  0  0  0  0
    4.8156    0.9089    0.6044 C   0  0  0  0  0  0  0  0  0  0  0  0
    4.6702    1.9072    0.2074 H   0  0  0  0  0  0  0  0  0  0  0  0
    5.7233    0.7118    1.1623 H   0  0  0  0  0  0  0  0  0  0  0  0
  1  7  1  0  0  0  0
  1  2  1  0  0  0  0
  2  9  1  0  0  0  0
  2  3  1  0  0  0  0
  3  4  1  0  0  0  0
  5  6  1  0  0  0  0
  5  3  1  0  0  0  0
  7  5  2  0  0  0  0
  8  7  1  0  0  0  0
  9 10  1  0  0  0  0
 11  9  1  0  0  0  0
 12 14  1  0  0  0  0
 12 15  1  0  0  0  0
 12  9  1  0  0  0  0
 13 12  1  0  0  0  0
 15 17  1  0  0  0  0
 16 15  1  0  0  0  0
 18 15  1  0  0  0  0
 19 22  1  0  0  0  0
 19  1  1  0  0  0  0
 20 19  1  0  0  0  0
 21 19  1  0  0  0  0
 22 24  2  0  0  0  0
 22 23  1  0  0  0  0
 24 26  1  0  0  0  0
 25 24  1  0  0  0  0
 26 28  2  0  0  0  0
 26 27  1  0  0  0  0
 28 30  1  0  0  0  0
 29 28  1  0  0  0  0
M  RAD  1   3   2
M  END
>  <MD_stabilization_energy>
-9.310

$$$$
/home/frits/8277563_05_4c/Syn166252/Syn166252.car
 OpenBabel10291914573D

 31 32  0  0  0  0  0  0  0  0999 V2000
    1.8920   -0.5543   -0.1529 N   0  0  0  0  0  0  0  0  0  0  0  0
    0.7985   -0.3271   -0.8508 C   0  0  0  0  0  0  0  0  0  0  0  0
    0.7391    0.3936   -1.6567 H   0  0  0  0  0  0  0  0  0  0  0  0
   -0.2146   -1.0731   -0.4604 N   0  0  0  0  0  0  0  0  0  0  0  0
    0.2421   -1.8569    0.5413 C   0  0  0  0  0  0  0  0  0  0  0  0
   -0.4578   -2.5530    0.9830 H   0  0  0  0  0  0  0  0  0  0  0  0
    1.5962   -1.5265    0.7351 C   0  0  0  0  0  0  0  0  0  0  0  0
    2.3915   -1.8586    1.3886 H   0  0  0  0  0  0  0  0  0  0  0  0
    3.1845    0.0945   -0.3662 C   0  0  0  0  0  0  0  0  0  0  0  0
    3.8327   -0.3724   -1.0981 H   0  0  0  0  0  0  0  0  0  0  0  0
    3.2232    1.5968   -0.2405 C   0  0  0  0  0  0  0  0  0  0  0  0
    2.3165    2.1115    0.0527 H   0  0  0  0  0  0  0  0  0  0  0  0
    3.9544    2.1229   -0.8410 H   0  0  0  0  0  0  0  0  0  0  0  0
    3.8287    0.7405    0.8342 C   0  0  0  0  0  0  0  0  0  0  0  0
    4.9106    0.7716    0.8562 H   0  0  0  0  0  0  0  0  0  0  0  0
    3.2846    0.7438    1.7706 H   0  0  0  0  0  0  0  0  0  0  0  0
   -1.5666   -1.0687   -1.0221 C   0  0  0  0  0  0  0  0  0  0  0  0
   -1.7539   -2.0876   -1.3801 H   0  0  0  0  0  0  0  0  0  0  0  0
   -1.5827   -0.4194   -1.9044 H   0  0  0  0  0  0  0  0  0  0  0  0
   -2.5979   -0.6453   -0.0065 C   0  0  0  0  0  0  0  0  0  0  0  0
   -3.4138   -1.5692    0.5518 C   0  0  0  0  0  0  0  0  0  0  0  0
   -3.3418   -2.6190    0.2907 H   0  0  0  0  0  0  0  0  0  0  0  0
   -4.1709   -1.2949    1.2782 H   0  0  0  0  0  0  0  0  0  0  0  0
   -2.7403    0.7524    0.3662 C   0  0  0  0  0  0  0  0  0  0  0  0
   -3.4560    0.9585    1.1561 H   0  0  0  0  0  0  0  0  0  0  0  0
   -2.0805    1.8023   -0.1791 C   0  0  0  0  0  0  0  0  0  0  0  0
   -1.3717    1.6615   -0.9840 H   0  0  0  0  0  0  0  0  0  0  0  0
   -2.2867    3.2095    0.2649 C   0  0  0  0  0  0  0  0  0  0  0  0
   -3.0200    3.2797    1.0739 H   0  0  0  0  0  0  0  0  0  0  0  0
   -1.3432    3.6312    0.6216 H   0  0  0  0  0  0  0  0  0  0  0  0
   -2.6417    3.8177   -0.5715 H   0  0  0  0  0  0  0  0  0  0  0  0
  1  7  1  0  0  0  0
  2  4  1  0  0  0  0
  2  1  1  0  0  0  0
  3  2  1  0  0  0  0
  4  5  1  0  0  0  0
  5  7  2  0  0  0  0
  5  6  1  0  0  0  0
  7  8  1  0  0  0  0
  9 11  1  0  0  0  0
  9  1  1  0  0  0  0
  9 14  1  0  0  0  0
 10  9  1  0  0  0  0
 11 12  1  0  0  0  0
 11 14  1  0  0  0  0
 13 11  1  0  0  0  0
 14 15  1  0  0  0  0
 14 16  1  0  0  0  0
 17  4  1  0  0  0  0
 17 20  1  0  0  0  0
 18 17  1  0  0  0  0
 19 17  1  0  0  0  0
 20 24  1  0  0  0  0
 20 21  2  0  0  0  0
 21 23  1  0  0  0  0
 22 21  1  0  0  0  0
 24 25  1  0  0  0  0
 26 28  1  0  0  0  0
 26 24  2  0  0  0  0
 27 26  1  0  0  0  0
 28 30  1  0  0  0  0
 28 29  1  0  0  0  0
 31 28  1  0  0  0  0
M  RAD  1   2   2
M  END
>  <MD_stabilization_energy>
-9.302

$$$$
/home/frits/8277563_05_4a/Syn029535/Syn029535.car
 OpenBabel10291914573D

 28 28  0  0  0  0  0  0  0  0999 V2000
    0.5105    0.3666   -0.6564 N   0  0  0  0  0  0  0  0  0  0  0  0
   -0.3892    0.2608    0.3929 N   0  0  0  0  0  0  0  0  0  0  0  0
   -0.6451    1.4892    0.7559 C   0  0  0  0  0  0  0  0  0  0  0  0
   -1.3303    1.6687    1.5734 H   0  0  0  0  0  0  0  0  0  0  0  0
    0.0033    2.4246    0.0301 C   0  0  0  0  0  0  0  0  0  0  0  0
   -0.0256    3.5013    0.1134 H   0  0  0  0  0  0  0  0  0  0  0  0
    0.6992    1.6476   -0.8265 C   0  0  0  0  0  0  0  0  0  0  0  0
    1.3734    1.9857   -1.6018 H   0  0  0  0  0  0  0  0  0  0  0  0
   -0.8906   -1.0124    0.9218 C   0  0  0  0  0  0  0  0  0  0  0  0
   -1.0976   -0.8597    1.9868 H   0  0  0  0  0  0  0  0  0  0  0  0
   -0.0872   -1.7502    0.8538 H   0  0  0  0  0  0  0  0  0  0  0  0
   -2.1455   -1.5034    0.1852 C   0  0  0  0  0  0  0  0  0  0  0  0
   -2.3940   -2.5109    0.5310 H   0  0  0  0  0  0  0  0  0  0  0  0
   -1.9503   -1.5734   -0.8893 H   0  0  0  0  0  0  0  0  0  0  0  0
   -3.3205   -0.6141    0.4416 C   0  0  0  0  0  0  0  0  0  0  0  0
   -3.6861   -0.5401    1.4597 H   0  0  0  0  0  0  0  0  0  0  0  0
   -3.9502    0.0828   -0.5230 C   0  0  0  0  0  0  0  0  0  0  0  0
   -4.8019    0.7072   -0.2805 H   0  0  0  0  0  0  0  0  0  0  0  0
   -3.6291    0.0394   -1.5573 H   0  0  0  0  0  0  0  0  0  0  0  0
    1.0869   -0.7806   -1.3648 C   0  0  0  0  0  0  0  0  0  0  0  0
    1.4204   -0.4304   -2.3473 H   0  0  0  0  0  0  0  0  0  0  0  0
    0.2887   -1.5084   -1.5322 H   0  0  0  0  0  0  0  0  0  0  0  0
    2.2291   -1.4072   -0.6302 C   0  0  0  0  0  0  0  0  0  0  0  0
    2.4213   -2.4519   -0.8453 H   0  0  0  0  0  0  0  0  0  0  0  0
    3.1411   -0.7303    0.2218 C   0  0  0  0  0  0  0  0  0  0  0  0
    4.0451   -0.0506    1.0724 C   0  0  0  0  0  0  0  0  0  0  0  0
    4.9459    0.4001    0.6735 H   0  0  0  0  0  0  0  0  0  0  0  0
    3.8559    0.0195    2.1367 H   0  0  0  0  0  0  0  0  0  0  0  0
  1  2  1  0  0  0  0
  2  3  1  0  0  0  0
  2  9  1  0  0  0  0
  3  4  1  0  0  0  0
  5  6  1  0  0  0  0
  5  3  1  0  0  0  0
  7  1  1  0  0  0  0
  7  5  2  0  0  0  0
  8  7  1  0  0  0  0
  9 10  1  0  0  0  0
 11  9  1  0  0  0  0
 12 15  1  0  0  0  0
 12 13  1  0  0  0  0
 12  9  1  0  0  0  0
 14 12  1  0  0  0  0
 15 16  1  0  0  0  0
 17 18  1  0  0  0  0
 17 15  2  0  0  0  0
 19 17  1  0  0  0  0
 20  1  1  0  0  0  0
 20 23  1  0  0  0  0
 21 20  1  0  0  0  0
 22 20  1  0  0  0  0
 23 25  2  0  0  0  0
 24 23  1  0  0  0  0
 25 26  2  0  0  0  0
 26 28  1  0  0  0  0
 27 26  1  0  0  0  0
M  END
>  <MD_stabilization_energy>
-9.297

$$$$
/home/frits/8277563_05_4b/Syn033635/Syn033635.car
 OpenBabel10291914573D

 30 30  0  0  0  0  0  0  0  0999 V2000
   -1.0733   -1.1758   -0.1673 N   0  0  0  0  0  0  0  0  0  0  0  0
   -1.5804   -0.0803   -0.6953 C   0  0  0  0  0  0  0  0  0  0  0  0
   -1.1005    0.4848   -1.4845 H   0  0  0  0  0  0  0  0  0  0  0  0
   -2.7340    0.2525   -0.1528 N   0  0  0  0  0  0  0  0  0  0  0  0
   -3.0084   -0.6769    0.7877 C   0  0  0  0  0  0  0  0  0  0  0  0
   -3.9298   -0.5609    1.3421 H   0  0  0  0  0  0  0  0  0  0  0  0
   -1.9408   -1.5944    0.7787 C   0  0  0  0  0  0  0  0  0  0  0  0
   -1.6816   -2.4922    1.3231 H   0  0  0  0  0  0  0  0  0  0  0  0
   -3.5533    1.4095   -0.5125 C   0  0  0  0  0  0  0  0  0  0  0  0
   -4.6036    1.1253   -0.3876 H   0  0  0  0  0  0  0  0  0  0  0  0
   -3.3865    1.6230   -1.5739 H   0  0  0  0  0  0  0  0  0  0  0  0
   -3.2212    2.6326    0.3414 C   0  0  0  0  0  0  0  0  0  0  0  0
   -3.8471    3.4814    0.0527 H   0  0  0  0  0  0  0  0  0  0  0  0
   -2.1727    2.9207    0.2205 H   0  0  0  0  0  0  0  0  0  0  0  0
   -3.3893    2.4259    1.4024 H   0  0  0  0  0  0  0  0  0  0  0  0
    0.1919   -1.7987   -0.5507 C   0  0  0  0  0  0  0  0  0  0  0  0
    0.3002   -1.6912   -1.6362 H   0  0  0  0  0  0  0  0  0  0  0  0
    0.1232   -2.8686   -0.3274 H   0  0  0  0  0  0  0  0  0  0  0  0
    1.3375   -1.1884    0.1905 C   0  0  0  0  0  0  0  0  0  0  0  0
    1.3600   -1.3192    1.2675 H   0  0  0  0  0  0  0  0  0  0  0  0
    2.3301   -0.5070   -0.4215 C   0  0  0  0  0  0  0  0  0  0  0  0
    2.3157   -0.3797   -1.4991 H   0  0  0  0  0  0  0  0  0  0  0  0
    3.4325    0.0739    0.3017 C   0  0  0  0  0  0  0  0  0  0  0  0
    3.4493   -0.0541    1.3791 H   0  0  0  0  0  0  0  0  0  0  0  0
    4.4236    0.7577   -0.3104 C   0  0  0  0  0  0  0  0  0  0  0  0
    4.4085    0.8861   -1.3871 H   0  0  0  0  0  0  0  0  0  0  0  0
    5.5707    1.3644    0.4212 C   0  0  0  0  0  0  0  0  0  0  0  0
    5.5928    2.4445    0.2533 H   0  0  0  0  0  0  0  0  0  0  0  0
    5.5061    1.1868    1.4989 H   0  0  0  0  0  0  0  0  0  0  0  0
    6.5114    0.9400    0.0604 H   0  0  0  0  0  0  0  0  0  0  0  0
  1  7  1  0  0  0  0
  2  1  1  0  0  0  0
  2  4  1  0  0  0  0
  3  2  1  0  0  0  0
  4  5  1  0  0  0  0
  5  6  1  0  0  0  0
  7  5  2  0  0  0  0
  7  8  1  0  0  0  0
  9 10  1  0  0  0  0
  9  4  1  0  0  0  0
  9 12  1  0  0  0  0
 11  9  1  0  0  0  0
 12 15  1  0  0  0  0
 13 12  1  0  0  0  0
 14 12  1  0  0  0  0
 16 18  1  0  0  0  0
 16  1  1  0  0  0  0
 16 19  1  0  0  0  0
 17 16  1  0  0  0  0
 19 20  1  0  0  0  0
 21 19  2  0  0  0  0
 21 23  1  0  0  0  0
 22 21  1  0  0  0  0
 23 24  1  0  0  0  0
 25 23  2  0  0  0  0
 25 27  1  0  0  0  0
 26 25  1  0  0  0  0
 27 29  1  0  0  0  0
 28 27  1  0  0  0  0
 30 27  1  0  0  0  0
M  RAD  1   2   2
M  END
>  <MD_stabilization_energy>
-9.274

$$$$
/home/frits/8277563_05_4b/Syn011704/Syn011704.car
 OpenBabel10291914573D

 31 32  0  0  0  0  0  0  0  0999 V2000
    1.9255    0.4000   -0.1744 N   0  0  0  0  0  0  0  0  0  0  0  0
    0.7671    0.2565   -0.7843 C   0  0  0  0  0  0  0  0  0  0  0  0
    0.5711   -0.5029   -1.5309 H   0  0  0  0  0  0  0  0  0  0  0  0
   -0.1267    1.1400   -0.3859 N   0  0  0  0  0  0  0  0  0  0  0  0
    0.4840    1.9279    0.5252 C   0  0  0  0  0  0  0  0  0  0  0  0
   -0.1005    2.7280    0.9583 H   0  0  0  0  0  0  0  0  0  0  0  0
    1.8030    1.4553    0.6578 C   0  0  0  0  0  0  0  0  0  0  0  0
    2.6743    1.7344    1.2345 H   0  0  0  0  0  0  0  0  0  0  0  0
    3.1207   -0.4050   -0.4209 C   0  0  0  0  0  0  0  0  0  0  0  0
    3.7638   -0.0628   -1.2228 H   0  0  0  0  0  0  0  0  0  0  0  0
    3.0028   -1.8907   -0.1914 C   0  0  0  0  0  0  0  0  0  0  0  0
    2.0675   -2.2786    0.1931 H   0  0  0  0  0  0  0  0  0  0  0  0
    3.6281   -2.5340   -0.7972 H   0  0  0  0  0  0  0  0  0  0  0  0
    3.7720   -1.0426    0.7802 C   0  0  0  0  0  0  0  0  0  0  0  0
    3.2971   -0.9242    1.7464 H   0  0  0  0  0  0  0  0  0  0  0  0
    4.8428   -1.1958    0.7373 H   0  0  0  0  0  0  0  0  0  0  0  0
   -1.5034    1.2473   -0.8742 C   0  0  0  0  0  0  0  0  0  0  0  0
   -1.9918    2.0888   -0.3716 H   0  0  0  0  0  0  0  0  0  0  0  0
   -1.4293    1.5211   -1.9330 H   0  0  0  0  0  0  0  0  0  0  0  0
   -2.2810   -0.0350   -0.6837 C   0  0  0  0  0  0  0  0  0  0  0  0
   -2.5998   -0.7569   -1.7892 C   0  0  0  0  0  0  0  0  0  0  0  0
   -2.3093   -0.4257   -2.7799 H   0  0  0  0  0  0  0  0  0  0  0  0
   -3.1590   -1.6835   -1.7453 H   0  0  0  0  0  0  0  0  0  0  0  0
   -2.6620   -0.4591    0.6708 C   0  0  0  0  0  0  0  0  0  0  0  0
   -2.5645    0.3428    1.7617 C   0  0  0  0  0  0  0  0  0  0  0  0
   -2.8524   -0.0130    2.7447 H   0  0  0  0  0  0  0  0  0  0  0  0
   -2.2211    1.3675    1.7136 H   0  0  0  0  0  0  0  0  0  0  0  0
   -3.1731   -1.8602    0.8601 C   0  0  0  0  0  0  0  0  0  0  0  0
   -2.4551   -2.5901    0.4739 H   0  0  0  0  0  0  0  0  0  0  0  0
   -4.1282   -1.9983    0.3447 H   0  0  0  0  0  0  0  0  0  0  0  0
   -3.3372   -2.0961    1.9160 H   0  0  0  0  0  0  0  0  0  0  0  0
  1  7  1  0  0  0  0
  2  4  1  0  0  0  0
  2  1  1  0  0  0  0
  3  2  1  0  0  0  0
  4  5  1  0  0  0  0
  5  7  2  0  0  0  0
  5  6  1  0  0  0  0
  7  8  1  0  0  0  0
  9 11  1  0  0  0  0
  9  1  1  0  0  0  0
  9 14  1  0  0  0  0
 10  9  1  0  0  0  0
 11 12  1  0  0  0  0
 11 14  1  0  0  0  0
 13 11  1  0  0  0  0
 14 15  1  0  0  0  0
 16 14  1  0  0  0  0
 17 20  1  0  0  0  0
 17  4  1  0  0  0  0
 17 18  1  0  0  0  0
 19 17  1  0  0  0  0
 20 24  1  0  0  0  0
 21 23  1  0  0  0  0
 21 20  2  0  0  0  0
 22 21  1  0  0  0  0
 24 28  1  0  0  0  0
 24 25  2  0  0  0  0
 25 26  1  0  0  0  0
 27 25  1  0  0  0  0
 28 31  1  0  0  0  0
 29 28  1  0  0  0  0
 30 28  1  0  0  0  0
M  RAD  1   2   2
M  END
>  <MD_stabilization_energy>
-9.265

$$$$
/home/frits/8277563_05_4b/Syn047954/Syn047954.car
 OpenBabel10291914573D

 33 33  0  0  1  0  0  0  0  0999 V2000
   -1.7226   -0.3278    0.1215 N   0  0  0  0  0  0  0  0  0  0  0  0
   -0.5146   -0.4628    0.6346 C   0  0  0  0  0  0  0  0  0  0  0  0
   -0.1540    0.0967    1.4888 H   0  0  0  0  0  0  0  0  0  0  0  0
    0.2139   -1.3521   -0.0085 N   0  0  0  0  0  0  0  0  0  0  0  0
   -0.5521   -1.8404   -1.0060 C   0  0  0  0  0  0  0  0  0  0  0  0
   -0.1092   -2.5914   -1.6459 H   0  0  0  0  0  0  0  0  0  0  0  0
   -1.7944   -1.1852   -0.9235 C   0  0  0  0  0  0  0  0  0  0  0  0
   -2.7245   -1.2151   -1.4742 H   0  0  0  0  0  0  0  0  0  0  0  0
   -2.7405    0.5980    0.6432 C   0  0  1  0  0  0  0  0  0  0  0  0
   -2.2908    1.1170    1.4981 H   0  0  0  0  0  0  0  0  0  0  0  0
   -3.1655    1.6552   -0.4034 C   0  0  0  0  0  0  0  0  0  0  0  0
   -3.9580    2.2840    0.0146 H   0  0  0  0  0  0  0  0  0  0  0  0
   -3.5833    1.1711   -1.2919 H   0  0  0  0  0  0  0  0  0  0  0  0
   -2.0078    2.5601   -0.8306 C   0  0  0  0  0  0  0  0  0  0  0  0
   -1.2212    1.9930   -1.3362 H   0  0  0  0  0  0  0  0  0  0  0  0
   -2.3651    3.3259   -1.5246 H   0  0  0  0  0  0  0  0  0  0  0  0
   -1.5666    3.0663    0.0330 H   0  0  0  0  0  0  0  0  0  0  0  0
   -3.9616   -0.1776    1.1623 C   0  0  0  0  0  0  0  0  0  0  0  0
   -3.6617   -0.9213    1.9068 H   0  0  0  0  0  0  0  0  0  0  0  0
   -4.4738   -0.7084    0.3538 H   0  0  0  0  0  0  0  0  0  0  0  0
   -4.6827    0.4983    1.6316 H   0  0  0  0  0  0  0  0  0  0  0  0
    1.5905   -1.7198    0.3163 C   0  0  0  0  0  0  0  0  0  0  0  0
    1.6865   -1.7181    1.4083 H   0  0  0  0  0  0  0  0  0  0  0  0
    1.7576   -2.7450   -0.0308 H   0  0  0  0  0  0  0  0  0  0  0  0
    2.5625   -0.7888   -0.3340 C   0  0  0  0  0  0  0  0  0  0  0  0
    2.6000   -0.7862   -1.4185 H   0  0  0  0  0  0  0  0  0  0  0  0
    3.3860    0.0211    0.3659 C   0  0  0  0  0  0  0  0  0  0  0  0
    3.3575    0.0174    1.4507 H   0  0  0  0  0  0  0  0  0  0  0  0
    4.3221    0.9116   -0.2710 C   0  0  0  0  0  0  0  0  0  0  0  0
    4.3613    0.9233   -1.3548 H   0  0  0  0  0  0  0  0  0  0  0  0
    5.1430    1.7223    0.4211 C   0  0  0  0  0  0  0  0  0  0  0  0
    5.8323    2.3762   -0.0997 H   0  0  0  0  0  0  0  0  0  0  0  0
    5.1410    1.7458    1.5050 H   0  0  0  0  0  0  0  0  0  0  0  0
  1  2  1  0  0  0  0
  1  9  1  0  0  0  0
  2  3  1  0  0  0  0
  4 22  1  0  0  0  0
  4  2  1  0  0  0  0
  5  7  2  0  0  0  0
  5  4  1  0  0  0  0
  6  5  1  0  0  0  0
  7  1  1  0  0  0  0
  8  7  1  0  0  0  0
  9 18  1  0  0  0  0
  9 10  1  1  0  0  0
 11 12  1  0  0  0  0
 11  9  1  0  0  0  0
 13 11  1  0  0  0  0
 14 11  1  0  0  0  0
 14 17  1  0  0  0  0
 15 14  1  0  0  0  0
 16 14  1  0  0  0  0
 18 21  1  0  0  0  0
 18 19  1  0  0  0  0
 20 18  1  0  0  0  0
 22 23  1  0  0  0  0
 24 22  1  0  0  0  0
 25 22  1  0  0  0  0
 25 27  2  0  0  0  0
 26 25  1  0  0  0  0
 27 28  1  0  0  0  0
 29 27  1  0  0  0  0
 29 31  2  0  0  0  0
 30 29  1  0  0  0  0
 31 33  1  0  0  0  0
 32 31  1  0  0  0  0
M  RAD  1   2   2
M  END
>  <MD_stabilization_energy>
-9.263

$$$$
/home/frits/8277563_05_4c/Syn065848/Syn065848.car
 OpenBabel10291914573D

 34 34  0  0  1  0  0  0  0  0999 V2000
    1.5193   -0.1168   -0.0419 N   0  0  0  0  0  0  0  0  0  0  0  0
    0.3727   -0.2390   -0.6817 C   0  0  0  0  0  0  0  0  0  0  0  0
    0.1361    0.2891   -1.5969 H   0  0  0  0  0  0  0  0  0  0  0  0
   -0.4567   -1.0731   -0.0865 N   0  0  0  0  0  0  0  0  0  0  0  0
    0.1807   -1.5414    1.0074 C   0  0  0  0  0  0  0  0  0  0  0  0
   -0.3509   -2.2540    1.6229 H   0  0  0  0  0  0  0  0  0  0  0  0
    1.4445   -0.9244    1.0407 C   0  0  0  0  0  0  0  0  0  0  0  0
    2.3064   -0.9549    1.6934 H   0  0  0  0  0  0  0  0  0  0  0  0
    2.6304    0.7460   -0.4630 C   0  0  1  0  0  0  0  0  0  0  0  0
    2.3582    1.1527   -1.4436 H   0  0  0  0  0  0  0  0  0  0  0  0
    2.7794    1.9383    0.4984 C   0  0  0  0  0  0  0  0  0  0  0  0
    3.0270    1.6108    1.5129 H   0  0  0  0  0  0  0  0  0  0  0  0
    3.5650    2.6202    0.1590 H   0  0  0  0  0  0  0  0  0  0  0  0
    1.8452    2.5047    0.5586 H   0  0  0  0  0  0  0  0  0  0  0  0
    3.8790   -0.0735   -0.6630 C   0  0  0  0  0  0  0  0  0  0  0  0
    3.8318   -0.8397   -1.4292 H   0  0  0  0  0  0  0  0  0  0  0  0
    5.0444    0.0577    0.0034 C   0  0  0  0  0  0  0  0  0  0  0  0
    5.8801   -0.5900   -0.2337 H   0  0  0  0  0  0  0  0  0  0  0  0
    5.1918    0.7955    0.7825 H   0  0  0  0  0  0  0  0  0  0  0  0
   -1.7982   -1.4291   -0.5543 C   0  0  0  0  0  0  0  0  0  0  0  0
   -1.6585   -1.9483   -1.5096 H   0  0  0  0  0  0  0  0  0  0  0  0
   -2.2295   -2.1630    0.1347 H   0  0  0  0  0  0  0  0  0  0  0  0
   -2.6933   -0.2201   -0.7035 C   0  0  0  0  0  0  0  0  0  0  0  0
   -3.0286    0.1731   -1.9596 C   0  0  0  0  0  0  0  0  0  0  0  0
   -3.6690    1.0237   -2.1582 H   0  0  0  0  0  0  0  0  0  0  0  0
   -2.6690   -0.3626   -2.8311 H   0  0  0  0  0  0  0  0  0  0  0  0
   -3.1667    0.4858    0.4954 C   0  0  0  0  0  0  0  0  0  0  0  0
   -3.0447   -0.0096    1.7532 C   0  0  0  0  0  0  0  0  0  0  0  0
   -3.4040    0.5479    2.6110 H   0  0  0  0  0  0  0  0  0  0  0  0
   -2.6105   -0.9767    1.9685 H   0  0  0  0  0  0  0  0  0  0  0  0
   -3.8074    1.8345    0.3201 C   0  0  0  0  0  0  0  0  0  0  0  0
   -4.0358    2.3063    1.2808 H   0  0  0  0  0  0  0  0  0  0  0  0
   -4.7486    1.7489   -0.2310 H   0  0  0  0  0  0  0  0  0  0  0  0
   -3.1414    2.5124   -0.2224 H   0  0  0  0  0  0  0  0  0  0  0  0
  1  7  1  0  0  0  0
  2  4  1  0  0  0  0
  2  1  1  0  0  0  0
  3  2  1  0  0  0  0
  4  5  1  0  0  0  0
  5  7  2  0  0  0  0
  5  6  1  0  0  0  0
  7  8  1  0  0  0  0
  9 10  1  6  0  0  0
  9  1  1  0  0  0  0
  9 11  1  0  0  0  0
 11 14  1  0  0  0  0
 11 12  1  0  0  0  0
 13 11  1  0  0  0  0
 15  9  1  0  0  0  0
 15 17  2  0  0  0  0
 16 15  1  0  0  0  0
 17 19  1  0  0  0  0
 18 17  1  0  0  0  0
 20  4  1  0  0  0  0
 20 22  1  0  0  0  0
 21 20  1  0  0  0  0
 23 20  1  0  0  0  0
 23 27  1  0  0  0  0
 24 23  2  0  0  0  0
 25 24  1  0  0  0  0
 26 24  1  0  0  0  0
 27 28  2  0  0  0  0
 28 30  1  0  0  0  0
 28 29  1  0  0  0  0
 31 27  1  0  0  0  0
 31 32  1  0  0  0  0
 33 31  1  0  0  0  0
 34 31  1  0  0  0  0
M  RAD  1   2   2
M  END
>  <MD_stabilization_energy>
-9.259

$$$$
/home/frits/8277563_05_4b/Syn032478/Syn032478.car
 OpenBabel10291914573D

 31 31  0  0  0  0  0  0  0  0999 V2000
   -2.5754   -0.2111    0.0957 N   0  0  0  0  0  0  0  0  0  0  0  0
   -1.4035   -0.4162    0.6618 C   0  0  0  0  0  0  0  0  0  0  0  0
   -0.9816    0.2284    1.4228 H   0  0  0  0  0  0  0  0  0  0  0  0
   -0.8004   -1.4906    0.1949 N   0  0  0  0  0  0  0  0  0  0  0  0
   -1.6194   -2.0289   -0.7337 C   0  0  0  0  0  0  0  0  0  0  0  0
   -1.2795   -2.9282   -1.2292 H   0  0  0  0  0  0  0  0  0  0  0  0
   -2.7602   -1.2066   -0.7974 C   0  0  0  0  0  0  0  0  0  0  0  0
   -3.6818   -1.1966   -1.3633 H   0  0  0  0  0  0  0  0  0  0  0  0
   -3.4835    0.8940    0.3952 C   0  0  0  0  0  0  0  0  0  0  0  0
   -4.5039    0.5610    0.1776 H   0  0  0  0  0  0  0  0  0  0  0  0
   -3.4206    1.0946    1.4711 H   0  0  0  0  0  0  0  0  0  0  0  0
   -3.1484    2.1011   -0.4197 C   0  0  0  0  0  0  0  0  0  0  0  0
   -3.2603    2.0361   -1.4963 H   0  0  0  0  0  0  0  0  0  0  0  0
   -2.7318    3.2623    0.1175 C   0  0  0  0  0  0  0  0  0  0  0  0
   -2.6109    3.3828    1.1879 H   0  0  0  0  0  0  0  0  0  0  0  0
   -2.5083    4.1109   -0.5182 H   0  0  0  0  0  0  0  0  0  0  0  0
    0.5088   -1.9829    0.6182 C   0  0  0  0  0  0  0  0  0  0  0  0
    0.5947   -1.8138    1.6979 H   0  0  0  0  0  0  0  0  0  0  0  0
    0.5346   -3.0644    0.4477 H   0  0  0  0  0  0  0  0  0  0  0  0
    1.6067   -1.3132   -0.1436 C   0  0  0  0  0  0  0  0  0  0  0  0
    1.6532   -1.4943   -1.2125 H   0  0  0  0  0  0  0  0  0  0  0  0
    2.5294   -0.5191    0.4412 C   0  0  0  0  0  0  0  0  0  0  0  0
    2.4910   -0.3406    1.5109 H   0  0  0  0  0  0  0  0  0  0  0  0
    3.5863    0.1188   -0.3015 C   0  0  0  0  0  0  0  0  0  0  0  0
    3.6271   -0.0601   -1.3711 H   0  0  0  0  0  0  0  0  0  0  0  0
    4.5073    0.9152    0.2832 C   0  0  0  0  0  0  0  0  0  0  0  0
    4.4683    1.0947    1.3520 H   0  0  0  0  0  0  0  0  0  0  0  0
    5.6066    1.5823   -0.4689 C   0  0  0  0  0  0  0  0  0  0  0  0
    6.5760    1.2593   -0.0800 H   0  0  0  0  0  0  0  0  0  0  0  0
    5.5706    1.3471   -1.5368 H   0  0  0  0  0  0  0  0  0  0  0  0
    5.5335    2.6673   -0.3550 H   0  0  0  0  0  0  0  0  0  0  0  0
  1  9  1  0  0  0  0
  1  2  1  0  0  0  0
  2  3  1  0  0  0  0
  4 17  1  0  0  0  0
  4  2  1  0  0  0  0
  5  4  1  0  0  0  0
  6  5  1  0  0  0  0
  7  5  2  0  0  0  0
  7  1  1  0  0  0  0
  8  7  1  0  0  0  0
  9 11  1  0  0  0  0
 10  9  1  0  0  0  0
 12 14  2  0  0  0  0
 12  9  1  0  0  0  0
 13 12  1  0  0  0  0
 14 15  1  0  0  0  0
 16 14  1  0  0  0  0
 17 18  1  0  0  0  0
 19 17  1  0  0  0  0
 20 22  2  0  0  0  0
 20 17  1  0  0  0  0
 21 20  1  0  0  0  0
 22 23  1  0  0  0  0
 24 26  2  0  0  0  0
 24 22  1  0  0  0  0
 25 24  1  0  0  0  0
 26 27  1  0  0  0  0
 28 31  1  0  0  0  0
 28 29  1  0  0  0  0
 28 26  1  0  0  0  0
 30 28  1  0  0  0  0
M  RAD  1   2   2
M  END
>  <MD_stabilization_energy>
-9.257

$$$$
/home/frits/8277563_05_4c/Syn016070/Syn016070.car
 OpenBabel10291914573D

 33 33  0  0  0  0  0  0  0  0999 V2000
   -0.9153    0.4701   -0.5125 N   0  0  0  0  0  0  0  0  0  0  0  0
   -0.1546    1.1194    0.4478 N   0  0  0  0  0  0  0  0  0  0  0  0
   -0.6665    2.3169    0.5465 C   0  0  0  0  0  0  0  0  0  0  0  0
   -0.2356    3.0220    1.2445 H   0  0  0  0  0  0  0  0  0  0  0  0
   -1.7146    2.5370   -0.2751 C   0  0  0  0  0  0  0  0  0  0  0  0
   -2.3163    3.4256   -0.3992 H   0  0  0  0  0  0  0  0  0  0  0  0
   -1.8049    1.3443   -0.9006 C   0  0  0  0  0  0  0  0  0  0  0  0
   -2.5242    1.0678   -1.6598 H   0  0  0  0  0  0  0  0  0  0  0  0
   -0.6923   -0.9134   -0.9456 C   0  0  0  0  0  0  0  0  0  0  0  0
   -1.0266   -0.9830   -1.9867 H   0  0  0  0  0  0  0  0  0  0  0  0
    0.3835   -1.1003   -0.9430 H   0  0  0  0  0  0  0  0  0  0  0  0
   -1.4283   -1.9353   -0.0668 C   0  0  0  0  0  0  0  0  0  0  0  0
   -1.1457   -1.8066    0.9824 H   0  0  0  0  0  0  0  0  0  0  0  0
   -1.1236   -2.9447   -0.3578 H   0  0  0  0  0  0  0  0  0  0  0  0
   -2.9122   -1.8277   -0.2203 C   0  0  0  0  0  0  0  0  0  0  0  0
   -3.3366   -2.0412   -1.1949 H   0  0  0  0  0  0  0  0  0  0  0  0
   -3.7416   -1.4949    0.7865 C   0  0  0  0  0  0  0  0  0  0  0  0
   -3.3696   -1.2778    1.7812 H   0  0  0  0  0  0  0  0  0  0  0  0
   -4.8107   -1.4384    0.6197 H   0  0  0  0  0  0  0  0  0  0  0  0
    0.9771    0.5126    1.1521 C   0  0  0  0  0  0  0  0  0  0  0  0
    1.1028    1.0622    2.0907 H   0  0  0  0  0  0  0  0  0  0  0  0
    0.6986   -0.5093    1.4121 H   0  0  0  0  0  0  0  0  0  0  0  0
    2.2341    0.6176    0.3421 C   0  0  0  0  0  0  0  0  0  0  0  0
    2.4620    1.6175   -0.0126 H   0  0  0  0  0  0  0  0  0  0  0  0
    3.1004   -0.3847    0.0196 C   0  0  0  0  0  0  0  0  0  0  0  0
    4.3105   -0.0893   -0.8136 C   0  0  0  0  0  0  0  0  0  0  0  0
    4.2930   -0.6776   -1.7359 H   0  0  0  0  0  0  0  0  0  0  0  0
    5.2239   -0.3345   -0.2636 H   0  0  0  0  0  0  0  0  0  0  0  0
    4.3671    0.9664   -1.0957 H   0  0  0  0  0  0  0  0  0  0  0  0
    2.9612   -1.8191    0.4404 C   0  0  0  0  0  0  0  0  0  0  0  0
    2.8486   -2.4621   -0.4375 H   0  0  0  0  0  0  0  0  0  0  0  0
    2.1028   -1.9972    1.0899 H   0  0  0  0  0  0  0  0  0  0  0  0
    3.8515   -2.1411    0.9887 H   0  0  0  0  0  0  0  0  0  0  0  0
  1  2  1  0  0  0  0
  2  3  1  0  0  0  0
  2 20  1  0  0  0  0
  3  4  1  0  0  0  0
  5  3  2  0  0  0  0
  6  5  1  0  0  0  0
  7  1  1  0  0  0  0
  7  5  1  0  0  0  0
  8  7  1  0  0  0  0
  9 11  1  0  0  0  0
  9  1  1  0  0  0  0
  9 12  1  0  0  0  0
 10  9  1  0  0  0  0
 12 13  1  0  0  0  0
 14 12  1  0  0  0  0
 15 12  1  0  0  0  0
 15 17  2  0  0  0  0
 16 15  1  0  0  0  0
 17 18  1  0  0  0  0
 19 17  1  0  0  0  0
 20 22  1  0  0  0  0
 20 21  1  0  0  0  0
 23 20  1  0  0  0  0
 24 23  1  0  0  0  0
 25 23  2  0  0  0  0
 25 30  1  0  0  0  0
 26 28  1  0  0  0  0
 26 25  1  0  0  0  0
 27 26  1  0  0  0  0
 29 26  1  0  0  0  0
 30 33  1  0  0  0  0
 30 32  1  0  0  0  0
 31 30  1  0  0  0  0
M  RAD  1   7   2
M  END
>  <MD_stabilization_energy>
-9.255

$$$$
/home/frits/8277563_05_4a/Syn018608/Syn018608.car
 OpenBabel10291914573D

 30 30  0  0  0  0  0  0  0  0999 V2000
    0.3361   -1.0124    0.3975 N   0  0  0  0  0  0  0  0  0  0  0  0
   -0.7871   -0.4488    0.7927 C   0  0  0  0  0  0  0  0  0  0  0  0
   -0.8664    0.1905    1.6630 H   0  0  0  0  0  0  0  0  0  0  0  0
   -1.8026   -0.7447    0.0072 N   0  0  0  0  0  0  0  0  0  0  0  0
   -1.3266   -1.5544   -0.9626 C   0  0  0  0  0  0  0  0  0  0  0  0
   -2.0314   -1.8999   -1.7067 H   0  0  0  0  0  0  0  0  0  0  0  0
    0.0471   -1.7287   -0.7106 C   0  0  0  0  0  0  0  0  0  0  0  0
    0.8614   -2.2676   -1.1756 H   0  0  0  0  0  0  0  0  0  0  0  0
   -3.1745   -0.2709    0.1759 C   0  0  0  0  0  0  0  0  0  0  0  0
   -3.8452   -1.0109   -0.2735 H   0  0  0  0  0  0  0  0  0  0  0  0
   -3.3860   -0.2387    1.2510 H   0  0  0  0  0  0  0  0  0  0  0  0
   -3.3660    1.0620   -0.4725 C   0  0  0  0  0  0  0  0  0  0  0  0
   -3.2644    1.1234   -1.5503 H   0  0  0  0  0  0  0  0  0  0  0  0
   -3.6718    2.1792    0.2122 C   0  0  0  0  0  0  0  0  0  0  0  0
   -3.7926    2.1709    1.2894 H   0  0  0  0  0  0  0  0  0  0  0  0
   -3.8072    3.1203   -0.3074 H   0  0  0  0  0  0  0  0  0  0  0  0
    2.2894    1.4289    0.1726 C   0  0  0  0  0  0  0  0  0  0  0  0
    1.3115    1.5719   -0.2965 H   0  0  0  0  0  0  0  0  0  0  0  0
    2.2101    1.8143    1.1939 H   0  0  0  0  0  0  0  0  0  0  0  0
    3.3029    2.2925   -0.5807 C   0  0  0  0  0  0  0  0  0  0  0  0
    4.2959    2.2224   -0.1266 H   0  0  0  0  0  0  0  0  0  0  0  0
    3.3780    1.9892   -1.6291 H   0  0  0  0  0  0  0  0  0  0  0  0
    2.9959    3.3418   -0.5564 H   0  0  0  0  0  0  0  0  0  0  0  0
    2.5963   -0.0505    0.2352 C   0  0  0  0  0  0  0  0  0  0  0  0
    3.6678   -0.6344   -0.3569 C   0  0  0  0  0  0  0  0  0  0  0  0
    3.8454   -1.7003   -0.2690 H   0  0  0  0  0  0  0  0  0  0  0  0
    4.3896   -0.0743   -0.9385 H   0  0  0  0  0  0  0  0  0  0  0  0
    1.6446   -0.8946    1.0407 C   0  0  0  0  0  0  0  0  0  0  0  0
    2.0202   -1.9151    1.1789 H   0  0  0  0  0  0  0  0  0  0  0  0
    1.5015   -0.4687    2.0404 H   0  0  0  0  0  0  0  0  0  0  0  0
  1  2  1  0  0  0  0
  1 28  1  0  0  0  0
  2  3  1  0  0  0  0
  4  9  1  0  0  0  0
  4  2  1  0  0  0  0
  5  7  2  0  0  0  0
  5  4  1  0  0  0  0
  6  5  1  0  0  0  0
  7  1  1  0  0  0  0
  8  7  1  0  0  0  0
  9 11  1  0  0  0  0
 10  9  1  0  0  0  0
 12  9  1  0  0  0  0
 12 14  2  0  0  0  0
 13 12  1  0  0  0  0
 14 15  1  0  0  0  0
 16 14  1  0  0  0  0
 17 24  1  0  0  0  0
 17 19  1  0  0  0  0
 18 17  1  0  0  0  0
 20 23  1  0  0  0  0
 20 21  1  0  0  0  0
 20 17  1  0  0  0  0
 22 20  1  0  0  0  0
 24 28  1  0  0  0  0
 25 26  1  0  0  0  0
 25 24  2  0  0  0  0
 27 25  1  0  0  0  0
 28 29  1  0  0  0  0
 28 30  1  0  0  0  0
M  RAD  1   2   2
M  END
>  <MD_stabilization_energy>
-9.254

$$$$
/home/frits/8277563_05_4b/Syn033546/Syn033546.car
 OpenBabel10291914573D

 30 30  0  0  0  0  0  0  0  0999 V2000
   -1.8850    0.0011   -0.0262 N   0  0  0  0  0  0  0  0  0  0  0  0
   -0.6959   -0.0905   -0.5902 C   0  0  0  0  0  0  0  0  0  0  0  0
   -0.3171    0.6123   -1.3219 H   0  0  0  0  0  0  0  0  0  0  0  0
   -0.0110   -1.1326   -0.1652 N   0  0  0  0  0  0  0  0  0  0  0  0
   -0.7873   -1.7730    0.7333 C   0  0  0  0  0  0  0  0  0  0  0  0
   -0.3794   -2.6632    1.1923 H   0  0  0  0  0  0  0  0  0  0  0  0
   -1.9893   -1.0471    0.8237 C   0  0  0  0  0  0  0  0  0  0  0  0
   -2.9095   -1.1385    1.3841 H   0  0  0  0  0  0  0  0  0  0  0  0
   -2.8547    1.0674   -0.3158 C   0  0  0  0  0  0  0  0  0  0  0  0
   -2.3933    1.7233   -1.0629 H   0  0  0  0  0  0  0  0  0  0  0  0
   -4.1473    0.4980   -0.9201 C   0  0  0  0  0  0  0  0  0  0  0  0
   -4.8320    1.3026   -1.2048 H   0  0  0  0  0  0  0  0  0  0  0  0
   -4.6686   -0.1539   -0.2123 H   0  0  0  0  0  0  0  0  0  0  0  0
   -3.9293   -0.0937   -1.8143 H   0  0  0  0  0  0  0  0  0  0  0  0
   -3.1490    1.9090    0.9354 C   0  0  0  0  0  0  0  0  0  0  0  0
   -3.6303    1.3126    1.7166 H   0  0  0  0  0  0  0  0  0  0  0  0
   -3.8104    2.7468    0.6950 H   0  0  0  0  0  0  0  0  0  0  0  0
   -2.2242    2.3167    1.3546 H   0  0  0  0  0  0  0  0  0  0  0  0
    1.3342   -1.5031   -0.5998 C   0  0  0  0  0  0  0  0  0  0  0  0
    1.4121   -1.2776   -1.6697 H   0  0  0  0  0  0  0  0  0  0  0  0
    1.4420   -2.5863   -0.4794 H   0  0  0  0  0  0  0  0  0  0  0  0
    2.3740   -0.7880    0.2013 C   0  0  0  0  0  0  0  0  0  0  0  0
    2.4279   -1.0133    1.2615 H   0  0  0  0  0  0  0  0  0  0  0  0
    3.2381    0.0983   -0.3389 C   0  0  0  0  0  0  0  0  0  0  0  0
    3.1934    0.3219   -1.3999 H   0  0  0  0  0  0  0  0  0  0  0  0
    4.2397    0.7783    0.4416 C   0  0  0  0  0  0  0  0  0  0  0  0
    4.2957    0.5621    1.5029 H   0  0  0  0  0  0  0  0  0  0  0  0
    5.1015    1.6636   -0.0910 C   0  0  0  0  0  0  0  0  0  0  0  0
    5.8397    2.1519    0.5340 H   0  0  0  0  0  0  0  0  0  0  0  0
    5.0850    1.9120   -1.1462 H   0  0  0  0  0  0  0  0  0  0  0  0
  1  7  1  0  0  0  0
  2  4  1  0  0  0  0
  2  1  1  0  0  0  0
  3  2  1  0  0  0  0
  4  5  1  0  0  0  0
  5  7  2  0  0  0  0
  5  6  1  0  0  0  0
  7  8  1  0  0  0  0
  9  1  1  0  0  0  0
  9 15  1  0  0  0  0
 10  9  1  0  0  0  0
 11  9  1  0  0  0  0
 11 13  1  0  0  0  0
 12 11  1  0  0  0  0
 14 11  1  0  0  0  0
 15 18  1  0  0  0  0
 15 16  1  0  0  0  0
 17 15  1  0  0  0  0
 19 21  1  0  0  0  0
 19  4  1  0  0  0  0
 19 22  1  0  0  0  0
 20 19  1  0  0  0  0
 22 23  1  0  0  0  0
 24 22  2  0  0  0  0
 24 26  1  0  0  0  0
 25 24  1  0  0  0  0
 26 27  1  0  0  0  0
 28 26  2  0  0  0  0
 28 29  1  0  0  0  0
 30 28  1  0  0  0  0
M  RAD  1   2   2
M  END
>  <MD_stabilization_energy>
-9.245

$$$$
/home/frits/8277563_05_4c/Syn055039/Syn055039.car
 OpenBabel10291914573D

 34 34  0  0  0  0  0  0  0  0999 V2000
   -1.3868   -0.0034    0.1267 N   0  0  0  0  0  0  0  0  0  0  0  0
   -2.1871   -0.9827    0.9816 C   0  0  0  0  0  0  0  0  0  0  0  0
   -2.4303   -0.5645    1.9646 H   0  0  0  0  0  0  0  0  0  0  0  0
   -1.6731   -1.9332    1.1489 H   0  0  0  0  0  0  0  0  0  0  0  0
   -3.4590   -1.1813    0.2463 C   0  0  0  0  0  0  0  0  0  0  0  0
   -4.1852   -1.9529    0.4734 H   0  0  0  0  0  0  0  0  0  0  0  0
   -3.6130   -0.2505   -0.6967 C   0  0  0  0  0  0  0  0  0  0  0  0
   -4.4815   -0.1630   -1.3391 H   0  0  0  0  0  0  0  0  0  0  0  0
   -2.4642    0.6861   -0.7051 C   0  0  0  0  0  0  0  0  0  0  0  0
   -2.1331    0.9103   -1.7246 H   0  0  0  0  0  0  0  0  0  0  0  0
   -2.7972    1.6260   -0.2508 H   0  0  0  0  0  0  0  0  0  0  0  0
   -0.6234    0.9943    1.0026 C   0  0  0  0  0  0  0  0  0  0  0  0
    0.0477    0.4521    1.6779 H   0  0  0  0  0  0  0  0  0  0  0  0
   -1.3281    1.5222    1.6541 H   0  0  0  0  0  0  0  0  0  0  0  0
    0.1525    2.0346    0.2491 C   0  0  0  0  0  0  0  0  0  0  0  0
   -0.3964    2.6851   -0.4233 H   0  0  0  0  0  0  0  0  0  0  0  0
    1.4855    2.2073    0.3898 C   0  0  0  0  0  0  0  0  0  0  0  0
    2.0438    1.5716    1.0680 H   0  0  0  0  0  0  0  0  0  0  0  0
    2.2611    3.2414   -0.3501 C   0  0  0  0  0  0  0  0  0  0  0  0
    2.7473    3.9209    0.3551 H   0  0  0  0  0  0  0  0  0  0  0  0
    3.0345    2.7645   -0.9583 H   0  0  0  0  0  0  0  0  0  0  0  0
    1.6224    3.8341   -1.0118 H   0  0  0  0  0  0  0  0  0  0  0  0
   -0.4388   -0.7691   -0.8201 C   0  0  0  0  0  0  0  0  0  0  0  0
   -1.0059   -1.5046   -1.4011 H   0  0  0  0  0  0  0  0  0  0  0  0
   -0.0253   -0.0742   -1.5597 H   0  0  0  0  0  0  0  0  0  0  0  0
    0.6955   -1.4974   -0.1571 C   0  0  0  0  0  0  0  0  0  0  0  0
    0.4524   -2.2815    0.5514 H   0  0  0  0  0  0  0  0  0  0  0  0
    1.9938   -1.2361   -0.4255 C   0  0  0  0  0  0  0  0  0  0  0  0
    2.2549   -0.4636   -1.1416 H   0  0  0  0  0  0  0  0  0  0  0  0
    3.0761   -1.9430    0.2098 C   0  0  0  0  0  0  0  0  0  0  0  0
    2.8310   -2.7205    0.9251 H   0  0  0  0  0  0  0  0  0  0  0  0
    4.3694   -1.6765   -0.0478 C   0  0  0  0  0  0  0  0  0  0  0  0
    4.6641   -0.9085   -0.7541 H   0  0  0  0  0  0  0  0  0  0  0  0
    5.1526   -2.2328    0.4533 H   0  0  0  0  0  0  0  0  0  0  0  0
  1  2  1  0  0  0  0
  1 12  1  0  0  0  0
  2  4  1  0  0  0  0
  2  3  1  0  0  0  0
  5  6  1  0  0  0  0
  5  2  1  0  0  0  0
  7  5  2  0  0  0  0
  8  7  1  0  0  0  0
  9  7  1  0  0  0  0
  9 11  1  0  0  0  0
  9  1  1  0  0  0  0
 10  9  1  0  0  0  0
 12 14  1  0  0  0  0
 12 13  1  0  0  0  0
 15 17  2  0  0  0  0
 15 12  1  0  0  0  0
 16 15  1  0  0  0  0
 17 18  1  0  0  0  0
 19 20  1  0  0  0  0
 19 17  1  0  0  0  0
 21 19  1  0  0  0  0
 22 19  1  0  0  0  0
 23 26  1  0  0  0  0
 23  1  1  0  0  0  0
 24 23  1  0  0  0  0
 25 23  1  0  0  0  0
 26 27  1  0  0  0  0
 28 26  2  0  0  0  0
 28 30  1  0  0  0  0
 29 28  1  0  0  0  0
 30 31  1  0  0  0  0
 32 30  2  0  0  0  0
 32 34  1  0  0  0  0
 33 32  1  0  0  0  0
M  END
>  <MD_stabilization_energy>
-9.245

$$$$
/home/frits/8277563_05_4a/Syn005353/Syn005353.car
 OpenBabel10291914573D

 33 33  0  0  0  0  0  0  0  0999 V2000
   -1.2139   -0.9397    0.2617 N   0  0  0  0  0  0  0  0  0  0  0  0
   -1.5702    0.3971    0.3605 N   0  0  0  0  0  0  0  0  0  0  0  0
   -2.5296    0.5676   -0.5096 C   0  0  0  0  0  0  0  0  0  0  0  0
   -2.9795    1.5454   -0.6174 H   0  0  0  0  0  0  0  0  0  0  0  0
   -2.8523   -0.5476   -1.1982 C   0  0  0  0  0  0  0  0  0  0  0  0
   -3.5971   -0.6888   -1.9679 H   0  0  0  0  0  0  0  0  0  0  0  0
   -1.9933   -1.4392   -0.6601 C   0  0  0  0  0  0  0  0  0  0  0  0
   -1.9049   -2.4855   -0.9195 H   0  0  0  0  0  0  0  0  0  0  0  0
    1.6077   -1.6434   -0.7538 C   0  0  0  0  0  0  0  0  0  0  0  0
    0.9683   -1.1188   -1.4696 H   0  0  0  0  0  0  0  0  0  0  0  0
    1.4115   -2.7128   -0.8788 H   0  0  0  0  0  0  0  0  0  0  0  0
    3.0631   -1.3819   -1.1460 C   0  0  0  0  0  0  0  0  0  0  0  0
    3.2442   -1.7203   -2.1700 H   0  0  0  0  0  0  0  0  0  0  0  0
    3.7519   -1.9194   -0.4876 H   0  0  0  0  0  0  0  0  0  0  0  0
    3.2994   -0.3149   -1.0992 H   0  0  0  0  0  0  0  0  0  0  0  0
    1.2159   -1.2399    0.6502 C   0  0  0  0  0  0  0  0  0  0  0  0
    2.0531   -0.6333    1.5287 C   0  0  0  0  0  0  0  0  0  0  0  0
    1.7268   -0.3808    2.5311 H   0  0  0  0  0  0  0  0  0  0  0  0
    3.0734   -0.3721    1.2768 H   0  0  0  0  0  0  0  0  0  0  0  0
   -0.1842   -1.5874    1.0811 C   0  0  0  0  0  0  0  0  0  0  0  0
   -0.3372   -2.6693    1.0009 H   0  0  0  0  0  0  0  0  0  0  0  0
   -0.3827   -1.3245    2.1247 H   0  0  0  0  0  0  0  0  0  0  0  0
   -0.9614    1.3537    1.2909 C   0  0  0  0  0  0  0  0  0  0  0  0
   -0.6549    0.8167    2.1912 H   0  0  0  0  0  0  0  0  0  0  0  0
   -1.7517    2.0498    1.5901 H   0  0  0  0  0  0  0  0  0  0  0  0
    0.1910    2.1275    0.7224 C   0  0  0  0  0  0  0  0  0  0  0  0
    0.6589    2.8221    1.4112 H   0  0  0  0  0  0  0  0  0  0  0  0
    0.6859    2.0389   -0.5356 C   0  0  0  0  0  0  0  0  0  0  0  0
    0.2507    1.3580   -1.2563 H   0  0  0  0  0  0  0  0  0  0  0  0
    1.8429    2.8465   -1.0133 C   0  0  0  0  0  0  0  0  0  0  0  0
    2.2321    3.5049   -0.2310 H   0  0  0  0  0  0  0  0  0  0  0  0
    2.6517    2.1863   -1.3374 H   0  0  0  0  0  0  0  0  0  0  0  0
    1.5421    3.4654   -1.8629 H   0  0  0  0  0  0  0  0  0  0  0  0
  1  2  1  0  0  0  0
  1 20  1  0  0  0  0
  2 23  1  0  0  0  0
  3  2  1  0  0  0  0
  4  3  1  0  0  0  0
  5  7  1  0  0  0  0
  5  3  2  0  0  0  0
  6  5  1  0  0  0  0
  7  1  1  0  0  0  0
  8  7  1  0  0  0  0
  9 16  1  0  0  0  0
 10  9  1  0  0  0  0
 11  9  1  0  0  0  0
 12 15  1  0  0  0  0
 12  9  1  0  0  0  0
 12 14  1  0  0  0  0
 13 12  1  0  0  0  0
 16 20  1  0  0  0  0
 16 17  2  0  0  0  0
 17 18  1  0  0  0  0
 19 17  1  0  0  0  0
 20 22  1  0  0  0  0
 21 20  1  0  0  0  0
 23 25  1  0  0  0  0
 23 24  1  0  0  0  0
 26 23  1  0  0  0  0
 26 27  1  0  0  0  0
 28 26  2  0  0  0  0
 29 28  1  0  0  0  0
 30 28  1  0  0  0  0
 30 31  1  0  0  0  0
 32 30  1  0  0  0  0
 33 30  1  0  0  0  0
M  RAD  1   7   2
M  END
>  <MD_stabilization_energy>
-9.239

$$$$
/home/frits/8277563_05_4c/Syn040449/Syn040449.car
 OpenBabel10291914573D

 33 33  0  0  0  0  0  0  0  0999 V2000
   -1.6401   -1.1508    0.1803 N   0  0  0  0  0  0  0  0  0  0  0  0
   -0.6530   -0.5658    0.8276 C   0  0  0  0  0  0  0  0  0  0  0  0
   -0.8000    0.1620    1.6158 H   0  0  0  0  0  0  0  0  0  0  0  0
    0.5313   -0.9623    0.4058 N   0  0  0  0  0  0  0  0  0  0  0  0
    0.3150   -1.8656   -0.5753 C   0  0  0  0  0  0  0  0  0  0  0  0
    1.1856   -2.3051   -1.0430 H   0  0  0  0  0  0  0  0  0  0  0  0
   -1.0801   -1.9855   -0.7207 C   0  0  0  0  0  0  0  0  0  0  0  0
   -1.7514   -2.5555   -1.3487 H   0  0  0  0  0  0  0  0  0  0  0  0
   -3.0640   -0.9196    0.4135 C   0  0  0  0  0  0  0  0  0  0  0  0
   -3.6072   -1.8215    0.1120 H   0  0  0  0  0  0  0  0  0  0  0  0
   -3.2077   -0.7895    1.4924 H   0  0  0  0  0  0  0  0  0  0  0  0
   -3.5499    0.2609   -0.3637 C   0  0  0  0  0  0  0  0  0  0  0  0
   -3.5367    0.1855   -1.4460 H   0  0  0  0  0  0  0  0  0  0  0  0
   -4.0100    1.3886    0.2205 C   0  0  0  0  0  0  0  0  0  0  0  0
   -4.0334    1.4659    1.3018 H   0  0  0  0  0  0  0  0  0  0  0  0
   -4.5038    2.5656   -0.5475 C   0  0  0  0  0  0  0  0  0  0  0  0
   -4.4455    2.4011   -1.6276 H   0  0  0  0  0  0  0  0  0  0  0  0
   -3.9075    3.4490   -0.3035 H   0  0  0  0  0  0  0  0  0  0  0  0
   -5.5460    2.7711   -0.2888 H   0  0  0  0  0  0  0  0  0  0  0  0
    1.8278   -0.5138    0.9123 C   0  0  0  0  0  0  0  0  0  0  0  0
    1.6816   -0.1639    1.9403 H   0  0  0  0  0  0  0  0  0  0  0  0
    2.4848   -1.3915    0.9434 H   0  0  0  0  0  0  0  0  0  0  0  0
    2.3880    0.5870    0.0661 C   0  0  0  0  0  0  0  0  0  0  0  0
    1.8132    1.4352   -0.2915 H   0  0  0  0  0  0  0  0  0  0  0  0
    3.7549    0.5943   -0.0496 N   0  0  0  0  0  0  0  0  0  0  0  0
    4.3629    0.3718   -1.4029 C   0  0  0  0  0  0  0  0  0  0  0  0
    4.2173    1.2415   -2.0520 H   0  0  0  0  0  0  0  0  0  0  0  0
    5.4352    0.1651   -1.3281 H   0  0  0  0  0  0  0  0  0  0  0  0
    3.9045   -0.4945   -1.8894 H   0  0  0  0  0  0  0  0  0  0  0  0
    4.5368    1.6490    0.6776 C   0  0  0  0  0  0  0  0  0  0  0  0
    4.4075    2.6316    0.2123 H   0  0  0  0  0  0  0  0  0  0  0  0
    4.2049    1.7207    1.7180 H   0  0  0  0  0  0  0  0  0  0  0  0
    5.6043    1.4084    0.6996 H   0  0  0  0  0  0  0  0  0  0  0  0
  1  9  1  0  0  0  0
  1  2  1  0  0  0  0
  2  3  1  0  0  0  0
  4  2  1  0  0  0  0
  4 20  1  0  0  0  0
  5  4  1  0  0  0  0
  6  5  1  0  0  0  0
  7  5  2  0  0  0  0
  7  1  1  0  0  0  0
  8  7  1  0  0  0  0
  9 11  1  0  0  0  0
 10  9  1  0  0  0  0
 12 14  2  0  0  0  0
 12  9  1  0  0  0  0
 13 12  1  0  0  0  0
 14 15  1  0  0  0  0
 16 18  1  0  0  0  0
 16 19  1  0  0  0  0
 16 14  1  0  0  0  0
 17 16  1  0  0  0  0
 20 22  1  0  0  0  0
 20 21  1  0  0  0  0
 23 20  1  0  0  0  0
 24 23  1  0  0  0  0
 25 23  1  0  0  0  0
 25 30  1  0  0  0  0
 26 28  1  0  0  0  0
 26 25  1  0  0  0  0
 27 26  1  0  0  0  0
 29 26  1  0  0  0  0
 30 33  1  0  0  0  0
 30 32  1  0  0  0  0
 31 30  1  0  0  0  0
M  RAD  2   2   2  23   2
M  END
>  <MD_stabilization_energy>
-9.237

$$$$
/home/frits/8277563_05_4c/Syn003859/Syn003859.car
 OpenBabel10291914573D

 30 30  0  0  0  0  0  0  0  0999 V2000
    1.2423   -1.1127    0.2028 N   0  0  0  0  0  0  0  0  0  0  0  0
    0.1730   -0.7223    0.8654 C   0  0  0  0  0  0  0  0  0  0  0  0
    0.2124   -0.1997    1.8129 H   0  0  0  0  0  0  0  0  0  0  0  0
   -0.9476   -1.0294    0.2437 N   0  0  0  0  0  0  0  0  0  0  0  0
   -0.5988   -1.6796   -0.8883 C   0  0  0  0  0  0  0  0  0  0  0  0
   -1.4009   -2.0213   -1.5281 H   0  0  0  0  0  0  0  0  0  0  0  0
    0.8074   -1.7266   -0.9178 C   0  0  0  0  0  0  0  0  0  0  0  0
    1.5597   -2.1170   -1.5896 H   0  0  0  0  0  0  0  0  0  0  0  0
   -2.3040   -0.7459    0.7227 C   0  0  0  0  0  0  0  0  0  0  0  0
   -2.2774   -0.8022    1.8171 H   0  0  0  0  0  0  0  0  0  0  0  0
   -2.9417   -1.5689    0.3808 H   0  0  0  0  0  0  0  0  0  0  0  0
   -2.8934    0.6131    0.2688 C   0  0  0  0  0  0  0  0  0  0  0  0
   -3.0367    0.7065   -1.2583 C   0  0  0  0  0  0  0  0  0  0  0  0
   -2.0633    0.7305   -1.7571 H   0  0  0  0  0  0  0  0  0  0  0  0
   -3.6015   -0.1443   -1.6509 H   0  0  0  0  0  0  0  0  0  0  0  0
   -2.0888    1.8082    0.8040 C   0  0  0  0  0  0  0  0  0  0  0  0
   -2.6022    2.7481    0.5799 H   0  0  0  0  0  0  0  0  0  0  0  0
   -1.0934    1.8627    0.3537 H   0  0  0  0  0  0  0  0  0  0  0  0
   -1.9705    1.7457    1.8899 H   0  0  0  0  0  0  0  0  0  0  0  0
   -3.8993    0.6813    0.6949 H   0  0  0  0  0  0  0  0  0  0  0  0
   -3.5724    1.6183   -1.5390 H   0  0  0  0  0  0  0  0  0  0  0  0
    2.6327   -0.9083    0.6109 C   0  0  0  0  0  0  0  0  0  0  0  0
    2.6623   -0.8135    1.7020 H   0  0  0  0  0  0  0  0  0  0  0  0
    3.1861   -1.8138    0.3398 H   0  0  0  0  0  0  0  0  0  0  0  0
    3.2520    0.2880   -0.0385 C   0  0  0  0  0  0  0  0  0  0  0  0
    4.3089    0.2203   -0.2706 H   0  0  0  0  0  0  0  0  0  0  0  0
    2.6067    1.5350   -0.2483 C   0  0  0  0  0  0  0  0  0  0  0  0
    1.9525    2.7726   -0.4548 C   0  0  0  0  0  0  0  0  0  0  0  0
    1.9932    3.5507    0.2979 H   0  0  0  0  0  0  0  0  0  0  0  0
    1.4132    2.9659   -1.3742 H   0  0  0  0  0  0  0  0  0  0  0  0
  1 22  1  0  0  0  0
  1  2  1  0  0  0  0
  2  3  1  0  0  0  0
  4  9  1  0  0  0  0
  4  2  1  0  0  0  0
  5  4  1  0  0  0  0
  6  5  1  0  0  0  0
  7  5  2  0  0  0  0
  7  1  1  0  0  0  0
  8  7  1  0  0  0  0
  9 10  1  0  0  0  0
 11  9  1  0  0  0  0
 12 20  1  0  0  0  0
 12  9  1  0  0  0  0
 12 16  1  0  0  0  0
 13 12  1  0  0  0  0
 14 13  1  0  0  0  0
 15 13  1  0  0  0  0
 16 19  1  0  0  0  0
 17 16  1  0  0  0  0
 18 16  1  0  0  0  0
 21 13  1  0  0  0  0
 22 23  1  0  0  0  0
 24 22  1  0  0  0  0
 25 22  1  0  0  0  0
 26 25  1  0  0  0  0
 27 25  2  0  0  0  0
 28 27  2  0  0  0  0
 28 29  1  0  0  0  0
 30 28  1  0  0  0  0
M  END
>  <MD_stabilization_energy>
-9.231

$$$$
/home/frits/8277563_05_4b/Syn022344/Syn022344.car
 OpenBabel10291914573D

 31 31  0  0  0  0  0  0  0  0999 V2000
   -1.8355   -0.9109   -0.0771 N   0  0  0  0  0  0  0  0  0  0  0  0
   -0.7958   -0.5499   -0.8009 C   0  0  0  0  0  0  0  0  0  0  0  0
   -0.8484    0.1730   -1.6052 H   0  0  0  0  0  0  0  0  0  0  0  0
    0.3120   -1.1614   -0.4350 N   0  0  0  0  0  0  0  0  0  0  0  0
   -0.0166   -1.9861    0.5839 C   0  0  0  0  0  0  0  0  0  0  0  0
    0.7768   -2.5831    1.0126 H   0  0  0  0  0  0  0  0  0  0  0  0
   -1.3947   -1.8208    0.8168 C   0  0  0  0  0  0  0  0  0  0  0  0
   -2.1232   -2.2321    1.5022 H   0  0  0  0  0  0  0  0  0  0  0  0
   -3.1965   -0.4028   -0.2344 C   0  0  0  0  0  0  0  0  0  0  0  0
   -3.8879   -1.1677    0.1347 H   0  0  0  0  0  0  0  0  0  0  0  0
   -3.3822   -0.2750   -1.3072 H   0  0  0  0  0  0  0  0  0  0  0  0
   -3.3838    0.8723    0.5223 C   0  0  0  0  0  0  0  0  0  0  0  0
   -3.3094    0.8385    1.6035 H   0  0  0  0  0  0  0  0  0  0  0  0
   -3.6532    2.0500   -0.0702 C   0  0  0  0  0  0  0  0  0  0  0  0
   -3.7455    2.1370   -1.1467 H   0  0  0  0  0  0  0  0  0  0  0  0
   -3.7869    2.9450    0.5257 H   0  0  0  0  0  0  0  0  0  0  0  0
    1.6377   -0.9911   -1.0328 C   0  0  0  0  0  0  0  0  0  0  0  0
    1.9400   -1.9801   -1.3961 H   0  0  0  0  0  0  0  0  0  0  0  0
    1.5496   -0.3473   -1.9148 H   0  0  0  0  0  0  0  0  0  0  0  0
    2.6357   -0.4403   -0.0454 C   0  0  0  0  0  0  0  0  0  0  0  0
    3.5760   -1.2539    0.4883 C   0  0  0  0  0  0  0  0  0  0  0  0
    3.6288   -2.3048    0.2272 H   0  0  0  0  0  0  0  0  0  0  0  0
    4.3127   -0.8858    1.1939 H   0  0  0  0  0  0  0  0  0  0  0  0
    2.6122    0.9648    0.3260 C   0  0  0  0  0  0  0  0  0  0  0  0
    3.3181    1.2601    1.0961 H   0  0  0  0  0  0  0  0  0  0  0  0
    1.8111    1.9229   -0.1987 C   0  0  0  0  0  0  0  0  0  0  0  0
    1.1033    1.6931   -0.9838 H   0  0  0  0  0  0  0  0  0  0  0  0
    1.8512    3.3454    0.2425 C   0  0  0  0  0  0  0  0  0  0  0  0
    2.1037    3.9922   -0.6021 H   0  0  0  0  0  0  0  0  0  0  0  0
    2.5918    3.5082    1.0312 H   0  0  0  0  0  0  0  0  0  0  0  0
    0.8723    3.6458    0.6259 H   0  0  0  0  0  0  0  0  0  0  0  0
  1  7  1  0  0  0  0
  2  4  1  0  0  0  0
  2  1  1  0  0  0  0
  3  2  1  0  0  0  0
  4  5  1  0  0  0  0
  5  7  2  0  0  0  0
  5  6  1  0  0  0  0
  7  8  1  0  0  0  0
  9  1  1  0  0  0  0
  9 10  1  0  0  0  0
  9 12  1  0  0  0  0
 11  9  1  0  0  0  0
 12 13  1  0  0  0  0
 14 12  2  0  0  0  0
 14 16  1  0  0  0  0
 15 14  1  0  0  0  0
 17  4  1  0  0  0  0
 17 20  1  0  0  0  0
 18 17  1  0  0  0  0
 19 17  1  0  0  0  0
 20 24  1  0  0  0  0
 20 21  2  0  0  0  0
 21 23  1  0  0  0  0
 22 21  1  0  0  0  0
 24 25  1  0  0  0  0
 26 28  1  0  0  0  0
 26 24  2  0  0  0  0
 27 26  1  0  0  0  0
 28 31  1  0  0  0  0
 28 30  1  0  0  0  0
 29 28  1  0  0  0  0
M  RAD  1   2   2
M  END
>  <MD_stabilization_energy>
-9.227

$$$$
/home/frits/8277563_05_4c/Syn047122/Syn047122.car
 OpenBabel10291914573D

 37 37  0  0  1  0  0  0  0  0999 V2000
    1.2081    0.6692   -0.0479 N   0  0  0  0  0  0  0  0  0  0  0  0
   -0.0331    1.0765   -0.5229 N   0  0  0  0  0  0  0  0  0  0  0  0
   -0.2962    2.1956    0.0969 C   0  0  0  0  0  0  0  0  0  0  0  0
   -1.2244    2.7111   -0.1094 H   0  0  0  0  0  0  0  0  0  0  0  0
    0.6658    2.5888    0.9568 C   0  0  0  0  0  0  0  0  0  0  0  0
    0.7070    3.4637    1.5892 H   0  0  0  0  0  0  0  0  0  0  0  0
    1.5654    1.5944    0.8067 C   0  0  0  0  0  0  0  0  0  0  0  0
    2.5173    1.5111    1.3134 H   0  0  0  0  0  0  0  0  0  0  0  0
    1.9050   -0.5450   -0.5021 C   0  0  1  0  0  0  0  0  0  0  0  0
    1.1509   -1.2286   -0.8942 H   0  0  0  0  0  0  0  0  0  0  0  0
    2.8678   -0.1921   -1.6476 C   0  0  0  0  0  0  0  0  0  0  0  0
    2.3307    0.2821   -2.4741 H   0  0  0  0  0  0  0  0  0  0  0  0
    3.3615   -1.0875   -2.0369 H   0  0  0  0  0  0  0  0  0  0  0  0
    3.6402    0.5102   -1.3184 H   0  0  0  0  0  0  0  0  0  0  0  0
    2.5438   -1.2550    0.6639 C   0  0  0  0  0  0  0  0  0  0  0  0
    1.8692   -1.6064    1.4365 H   0  0  0  0  0  0  0  0  0  0  0  0
    3.8580   -1.5055    0.8373 C   0  0  0  0  0  0  0  0  0  0  0  0
    4.1968   -2.0329    1.7211 H   0  0  0  0  0  0  0  0  0  0  0  0
    4.6107   -1.1987    0.1215 H   0  0  0  0  0  0  0  0  0  0  0  0
   -0.8236    0.3510   -1.5230 C   0  0  0  0  0  0  0  0  0  0  0  0
   -1.4562    1.0850   -2.0334 H   0  0  0  0  0  0  0  0  0  0  0  0
   -0.1348   -0.0411   -2.2772 H   0  0  0  0  0  0  0  0  0  0  0  0
   -1.6671   -0.7292   -0.8992 C   0  0  0  0  0  0  0  0  0  0  0  0
   -1.5491   -2.0241   -1.2722 C   0  0  0  0  0  0  0  0  0  0  0  0
   -2.1669   -2.7969   -0.8283 H   0  0  0  0  0  0  0  0  0  0  0  0
   -0.8382   -2.3313   -2.0306 H   0  0  0  0  0  0  0  0  0  0  0  0
   -2.6378   -0.3378    0.1074 C   0  0  0  0  0  0  0  0  0  0  0  0
   -2.5304   -0.6760    1.4222 C   0  0  0  0  0  0  0  0  0  0  0  0
   -3.3104   -0.3579    2.1053 H   0  0  0  0  0  0  0  0  0  0  0  0
   -1.4166   -1.4418    2.0570 C   0  0  0  0  0  0  0  0  0  0  0  0
   -0.9660   -0.8462    2.8553 H   0  0  0  0  0  0  0  0  0  0  0  0
   -1.8027   -2.3659    2.4953 H   0  0  0  0  0  0  0  0  0  0  0  0
   -0.6263   -1.7051    1.3509 H   0  0  0  0  0  0  0  0  0  0  0  0
   -3.8127    0.4502   -0.3901 C   0  0  0  0  0  0  0  0  0  0  0  0
   -4.3234   -0.0882   -1.1942 H   0  0  0  0  0  0  0  0  0  0  0  0
   -3.4974    1.4249   -0.7728 H   0  0  0  0  0  0  0  0  0  0  0  0
   -4.5450    0.6288    0.4030 H   0  0  0  0  0  0  0  0  0  0  0  0
  1  7  1  0  0  0  0
  2  1  1  0  0  0  0
  2  3  1  0  0  0  0
  3  5  2  0  0  0  0
  4  3  1  0  0  0  0
  5  6  1  0  0  0  0
  7  5  1  0  0  0  0
  7  8  1  0  0  0  0
  9 10  1  6  0  0  0
  9  1  1  0  0  0  0
  9 15  1  0  0  0  0
 11 14  1  0  0  0  0
 11  9  1  0  0  0  0
 12 11  1  0  0  0  0
 13 11  1  0  0  0  0
 15 17  2  0  0  0  0
 15 16  1  0  0  0  0
 17 18  1  0  0  0  0
 19 17  1  0  0  0  0
 20 23  1  0  0  0  0
 20  2  1  0  0  0  0
 21 20  1  0  0  0  0
 22 20  1  0  0  0  0
 23 27  1  0  0  0  0
 24 23  2  0  0  0  0
 24 25  1  0  0  0  0
 26 24  1  0  0  0  0
 27 28  2  0  0  0  0
 28 30  1  0  0  0  0
 28 29  1  0  0  0  0
 30 32  1  0  0  0  0
 30 31  1  0  0  0  0
 33 30  1  0  0  0  0
 34 27  1  0  0  0  0
 34 37  1  0  0  0  0
 35 34  1  0  0  0  0
 36 34  1  0  0  0  0
M  RAD  1   7   2
M  END
>  <MD_stabilization_energy>
-9.217

$$$$
/home/frits/8277563_05_4c/Syn063469/Syn063469.car
 OpenBabel10291914573D

 33 33  0  0  0  0  0  0  0  0999 V2000
    0.3757   -0.7836    0.5637 N   0  0  0  0  0  0  0  0  0  0  0  0
   -0.7611   -0.2141    0.9109 C   0  0  0  0  0  0  0  0  0  0  0  0
   -0.8304    0.6387    1.5746 H   0  0  0  0  0  0  0  0  0  0  0  0
   -1.8060   -0.7956    0.3575 N   0  0  0  0  0  0  0  0  0  0  0  0
   -1.3366   -1.8138   -0.3945 C   0  0  0  0  0  0  0  0  0  0  0  0
   -2.0650   -2.4103   -0.9269 H   0  0  0  0  0  0  0  0  0  0  0  0
    0.0649   -1.8059   -0.2630 C   0  0  0  0  0  0  0  0  0  0  0  0
    0.8850   -2.3953   -0.6499 H   0  0  0  0  0  0  0  0  0  0  0  0
   -3.1991   -0.3946    0.5513 C   0  0  0  0  0  0  0  0  0  0  0  0
   -3.8420   -1.2218    0.2303 H   0  0  0  0  0  0  0  0  0  0  0  0
   -3.3491   -0.2704    1.6302 H   0  0  0  0  0  0  0  0  0  0  0  0
   -3.5332    0.8607   -0.2056 C   0  0  0  0  0  0  0  0  0  0  0  0
   -3.8129    2.0137    0.4425 C   0  0  0  0  0  0  0  0  0  0  0  0
   -4.0671    2.9183   -0.0985 H   0  0  0  0  0  0  0  0  0  0  0  0
   -3.7957    2.0727    1.5249 H   0  0  0  0  0  0  0  0  0  0  0  0
   -3.5777    0.7802   -1.7012 C   0  0  0  0  0  0  0  0  0  0  0  0
   -3.8929    1.7284   -2.1473 H   0  0  0  0  0  0  0  0  0  0  0  0
   -2.5920    0.5354   -2.1066 H   0  0  0  0  0  0  0  0  0  0  0  0
   -4.2868    0.0115   -2.0222 H   0  0  0  0  0  0  0  0  0  0  0  0
    1.7138   -0.3865    1.0003 C   0  0  0  0  0  0  0  0  0  0  0  0
    1.6114    0.1316    1.9603 H   0  0  0  0  0  0  0  0  0  0  0  0
    2.2854   -1.3068    1.1712 H   0  0  0  0  0  0  0  0  0  0  0  0
    2.3667    0.5108   -0.0047 C   0  0  0  0  0  0  0  0  0  0  0  0
    1.8704    1.3424   -0.4944 H   0  0  0  0  0  0  0  0  0  0  0  0
    3.7274    0.3725   -0.1113 N   0  0  0  0  0  0  0  0  0  0  0  0
    4.3008   -0.1151   -1.4090 C   0  0  0  0  0  0  0  0  0  0  0  0
    3.7598   -1.0006   -1.7564 H   0  0  0  0  0  0  0  0  0  0  0  0
    5.3498   -0.4065   -1.2957 H   0  0  0  0  0  0  0  0  0  0  0  0
    4.2313    0.6517   -2.1875 H   0  0  0  0  0  0  0  0  0  0  0  0
    4.6099    1.4508    0.4464 C   0  0  0  0  0  0  0  0  0  0  0  0
    4.2948    1.7154    1.4604 H   0  0  0  0  0  0  0  0  0  0  0  0
    5.6506    1.1183    0.5127 H   0  0  0  0  0  0  0  0  0  0  0  0
    4.5687    2.3560   -0.1682 H   0  0  0  0  0  0  0  0  0  0  0  0
  1  2  1  0  0  0  0
  1 20  1  0  0  0  0
  2  3  1  0  0  0  0
  4  9  1  0  0  0  0
  4  2  1  0  0  0  0
  5  7  2  0  0  0  0
  5  4  1  0  0  0  0
  6  5  1  0  0  0  0
  7  1  1  0  0  0  0
  8  7  1  0  0  0  0
  9 11  1  0  0  0  0
 10  9  1  0  0  0  0
 12 13  2  0  0  0  0
 12  9  1  0  0  0  0
 13 15  1  0  0  0  0
 14 13  1  0  0  0  0
 16 12  1  0  0  0  0
 17 16  1  0  0  0  0
 18 16  1  0  0  0  0
 19 16  1  0  0  0  0
 20 22  1  0  0  0  0
 20 21  1  0  0  0  0
 23 20  1  0  0  0  0
 24 23  1  0  0  0  0
 25 23  1  0  0  0  0
 25 30  1  0  0  0  0
 26 28  1  0  0  0  0
 26 25  1  0  0  0  0
 27 26  1  0  0  0  0
 29 26  1  0  0  0  0
 30 32  1  0  0  0  0
 30 31  1  0  0  0  0
 33 30  1  0  0  0  0
M  RAD  2   2   2  23   2
M  END
>  <MD_stabilization_energy>
-9.215

$$$$
/home/frits/8277563_05_4a/Syn176531/Syn176531.car
 OpenBabel10291914573D

 30 31  0  0  0  0  0  0  0  0999 V2000
    1.4491    0.6716   -0.5221 N   0  0  0  0  0  0  0  0  0  0  0  0
    2.5224    0.6156    0.2415 C   0  0  0  0  0  0  0  0  0  0  0  0
    2.8162    1.4015    0.9262 H   0  0  0  0  0  0  0  0  0  0  0  0
    3.1965   -0.5030    0.0789 N   0  0  0  0  0  0  0  0  0  0  0  0
    2.5406   -1.2292   -0.8497 C   0  0  0  0  0  0  0  0  0  0  0  0
    2.9617   -2.1901   -1.1136 H   0  0  0  0  0  0  0  0  0  0  0  0
    1.4188   -0.4731   -1.2392 C   0  0  0  0  0  0  0  0  0  0  0  0
    0.6010   -0.5994   -1.9353 H   0  0  0  0  0  0  0  0  0  0  0  0
   -1.4491    0.6716    0.5221 N   0  0  0  0  0  0  0  0  0  0  0  0
   -2.5224    0.6156   -0.2415 C   0  0  0  0  0  0  0  0  0  0  0  0
   -2.8162    1.4015   -0.9262 H   0  0  0  0  0  0  0  0  0  0  0  0
   -3.1965   -0.5030   -0.0789 N   0  0  0  0  0  0  0  0  0  0  0  0
   -2.5406   -1.2292    0.8497 C   0  0  0  0  0  0  0  0  0  0  0  0
   -2.9617   -2.1901    1.1136 H   0  0  0  0  0  0  0  0  0  0  0  0
   -1.4188   -0.4731    1.2392 C   0  0  0  0  0  0  0  0  0  0  0  0
   -0.6010   -0.5994    1.9353 H   0  0  0  0  0  0  0  0  0  0  0  0
   -0.5025    1.7869    0.5825 C   0  0  0  0  0  0  0  0  0  0  0  0
    0.0105    1.7348    1.5493 H   0  0  0  0  0  0  0  0  0  0  0  0
   -1.0938    2.7090    0.5702 H   0  0  0  0  0  0  0  0  0  0  0  0
    0.5025    1.7869   -0.5825 C   0  0  0  0  0  0  0  0  0  0  0  0
    1.0938    2.7090   -0.5702 H   0  0  0  0  0  0  0  0  0  0  0  0
   -0.0105    1.7348   -1.5493 H   0  0  0  0  0  0  0  0  0  0  0  0
    4.4238   -0.9018    0.7582 C   0  0  0  0  0  0  0  0  0  0  0  0
    5.2098   -1.0209    0.0055 H   0  0  0  0  0  0  0  0  0  0  0  0
    4.7067   -0.1276    1.4789 H   0  0  0  0  0  0  0  0  0  0  0  0
    4.2387   -1.8481    1.2767 H   0  0  0  0  0  0  0  0  0  0  0  0
   -4.4238   -0.9018   -0.7582 C   0  0  0  0  0  0  0  0  0  0  0  0
   -5.2098   -1.0209   -0.0055 H   0  0  0  0  0  0  0  0  0  0  0  0
   -4.2387   -1.8481   -1.2767 H   0  0  0  0  0  0  0  0  0  0  0  0
   -4.7067   -0.1276   -1.4789 H   0  0  0  0  0  0  0  0  0  0  0  0
  1  2  1  0  0  0  0
  2  3  1  0  0  0  0
  4  2  1  0  0  0  0
  4 23  1  0  0  0  0
  5  4  1  0  0  0  0
  6  5  1  0  0  0  0
  7  5  2  0  0  0  0
  7  1  1  0  0  0  0
  8  7  1  0  0  0  0
  9 17  1  0  0  0  0
  9 15  1  0  0  0  0
 10 12  1  0  0  0  0
 10  9  1  0  0  0  0
 11 10  1  0  0  0  0
 12 13  1  0  0  0  0
 13 14  1  0  0  0  0
 13 15  2  0  0  0  0
 15 16  1  0  0  0  0
 17 18  1  0  0  0  0
 19 17  1  0  0  0  0
 20 21  1  0  0  0  0
 20  1  1  0  0  0  0
 20 17  1  0  0  0  0
 22 20  1  0  0  0  0
 23 26  1  0  0  0  0
 23 25  1  0  0  0  0
 24 23  1  0  0  0  0
 27 12  1  0  0  0  0
 27 28  1  0  0  0  0
 29 27  1  0  0  0  0
 30 27  1  0  0  0  0
M  RAD  2   2   2  10   2
M  END
>  <MD_stabilization_energy>
-9.208

$$$$
/home/frits/8277563_05_4c/Syn186502/Syn186502.car
 OpenBabel10291914573D

 34 34  0  0  0  0  0  0  0  0999 V2000
   -2.0737   -1.0640   -0.1300 N   0  0  0  0  0  0  0  0  0  0  0  0
   -0.8966   -0.9581   -0.7123 C   0  0  0  0  0  0  0  0  0  0  0  0
   -0.6807   -0.2591   -1.5107 H   0  0  0  0  0  0  0  0  0  0  0  0
   -0.0101   -1.7938   -0.2105 N   0  0  0  0  0  0  0  0  0  0  0  0
   -0.6354   -2.4944    0.7595 C   0  0  0  0  0  0  0  0  0  0  0  0
   -0.0507   -3.2351    1.2879 H   0  0  0  0  0  0  0  0  0  0  0  0
   -1.9617   -2.0254    0.8112 C   0  0  0  0  0  0  0  0  0  0  0  0
   -2.8436   -2.2473    1.3967 H   0  0  0  0  0  0  0  0  0  0  0  0
   -3.2580   -0.2741   -0.4595 C   0  0  0  0  0  0  0  0  0  0  0  0
   -3.2728   -0.1346   -1.5467 H   0  0  0  0  0  0  0  0  0  0  0  0
   -4.1422   -0.8602   -0.1872 H   0  0  0  0  0  0  0  0  0  0  0  0
   -3.2548    1.0284    0.2735 C   0  0  0  0  0  0  0  0  0  0  0  0
   -3.3345    0.9925    1.3549 H   0  0  0  0  0  0  0  0  0  0  0  0
   -3.1717    2.2240   -0.3497 C   0  0  0  0  0  0  0  0  0  0  0  0
   -3.0990    2.2656   -1.4307 H   0  0  0  0  0  0  0  0  0  0  0  0
   -3.1740    3.5261    0.3738 C   0  0  0  0  0  0  0  0  0  0  0  0
   -4.0202    4.1355    0.0451 H   0  0  0  0  0  0  0  0  0  0  0  0
   -3.2503    3.3904    1.4568 H   0  0  0  0  0  0  0  0  0  0  0  0
   -2.2518    4.0738    0.1619 H   0  0  0  0  0  0  0  0  0  0  0  0
    1.3815   -1.9150   -0.6399 C   0  0  0  0  0  0  0  0  0  0  0  0
    1.7193   -2.9310   -0.4096 H   0  0  0  0  0  0  0  0  0  0  0  0
    1.4046   -1.7956   -1.7293 H   0  0  0  0  0  0  0  0  0  0  0  0
    2.2464   -0.9129    0.0547 C   0  0  0  0  0  0  0  0  0  0  0  0
    2.3469   -1.0193    1.1289 H   0  0  0  0  0  0  0  0  0  0  0  0
    2.8924    0.0797   -0.6029 C   0  0  0  0  0  0  0  0  0  0  0  0
    2.7715    0.1477   -1.6794 H   0  0  0  0  0  0  0  0  0  0  0  0
    3.7467    1.0827    0.0069 C   0  0  0  0  0  0  0  0  0  0  0  0
    4.3374    2.0261   -0.7613 C   0  0  0  0  0  0  0  0  0  0  0  0
    4.9794    2.7854   -0.3291 H   0  0  0  0  0  0  0  0  0  0  0  0
    4.1919    2.0577   -1.8353 H   0  0  0  0  0  0  0  0  0  0  0  0
    3.9651    1.0616    1.4911 C   0  0  0  0  0  0  0  0  0  0  0  0
    4.6263    1.8716    1.8138 H   0  0  0  0  0  0  0  0  0  0  0  0
    3.0164    1.1802    2.0232 H   0  0  0  0  0  0  0  0  0  0  0  0
    4.4256    0.1186    1.8006 H   0  0  0  0  0  0  0  0  0  0  0  0
  1  7  1  0  0  0  0
  2  4  1  0  0  0  0
  2  1  1  0  0  0  0
  3  2  1  0  0  0  0
  4  5  1  0  0  0  0
  5  7  2  0  0  0  0
  5  6  1  0  0  0  0
  7  8  1  0  0  0  0
  9 11  1  0  0  0  0
  9  1  1  0  0  0  0
  9 12  1  0  0  0  0
 10  9  1  0  0  0  0
 12 13  1  0  0  0  0
 14 12  2  0  0  0  0
 14 16  1  0  0  0  0
 15 14  1  0  0  0  0
 16 18  1  0  0  0  0
 17 16  1  0  0  0  0
 19 16  1  0  0  0  0
 20 21  1  0  0  0  0
 20  4  1  0  0  0  0
 20 23  1  0  0  0  0
 22 20  1  0  0  0  0
 23 24  1  0  0  0  0
 25 27  1  0  0  0  0
 25 23  2  0  0  0  0
 26 25  1  0  0  0  0
 27 31  1  0  0  0  0
 28 29  1  0  0  0  0
 28 27  2  0  0  0  0
 30 28  1  0  0  0  0
 31 34  1  0  0  0  0
 31 32  1  0  0  0  0
 31 33  1  0  0  0  0
M  RAD  1   2   2
M  END
>  <MD_stabilization_energy>
-9.204

$$$$
/home/frits/8277563_05_4c/Syn003963/Syn003963.car
 OpenBabel10291914573D

 30 30  0  0  0  0  0  0  0  0999 V2000
    1.6908   -0.6223    0.3870 N   0  0  0  0  0  0  0  0  0  0  0  0
    0.4961   -0.1474    0.6745 C   0  0  0  0  0  0  0  0  0  0  0  0
    0.3210    0.8547    1.0453 H   0  0  0  0  0  0  0  0  0  0  0  0
   -0.4613   -1.0262    0.4563 N   0  0  0  0  0  0  0  0  0  0  0  0
    0.1339   -2.1498    0.0020 C   0  0  0  0  0  0  0  0  0  0  0  0
   -0.5080   -2.9881   -0.2318 H   0  0  0  0  0  0  0  0  0  0  0  0
    1.5165   -1.8896   -0.0443 C   0  0  0  0  0  0  0  0  0  0  0  0
    2.4030   -2.4398   -0.3290 H   0  0  0  0  0  0  0  0  0  0  0  0
    2.9498    0.1076    0.5188 C   0  0  0  0  0  0  0  0  0  0  0  0
    2.8802    0.7321    1.4171 H   0  0  0  0  0  0  0  0  0  0  0  0
    3.7487   -0.6234    0.6823 H   0  0  0  0  0  0  0  0  0  0  0  0
    3.2322    0.9172   -0.7053 C   0  0  0  0  0  0  0  0  0  0  0  0
    3.4044    0.3893   -1.6366 H   0  0  0  0  0  0  0  0  0  0  0  0
    3.2974    2.2612   -0.7028 C   0  0  0  0  0  0  0  0  0  0  0  0
    3.1409    2.8365    0.2024 H   0  0  0  0  0  0  0  0  0  0  0  0
    3.5125    2.8008   -1.6174 H   0  0  0  0  0  0  0  0  0  0  0  0
   -1.8884   -0.7985    0.6816 C   0  0  0  0  0  0  0  0  0  0  0  0
   -1.9926   -0.3792    1.6863 H   0  0  0  0  0  0  0  0  0  0  0  0
   -2.3879   -1.7735    0.7051 H   0  0  0  0  0  0  0  0  0  0  0  0
   -2.4907    0.0764   -0.3885 C   0  0  0  0  0  0  0  0  0  0  0  0
   -2.8414    1.3821   -0.2131 C   0  0  0  0  0  0  0  0  0  0  0  0
   -3.2858    1.9107   -1.0495 H   0  0  0  0  0  0  0  0  0  0  0  0
   -2.6807    2.2152    1.0162 C   0  0  0  0  0  0  0  0  0  0  0  0
   -3.6623    2.5178    1.3907 H   0  0  0  0  0  0  0  0  0  0  0  0
   -2.1526    1.7026    1.8219 H   0  0  0  0  0  0  0  0  0  0  0  0
   -2.1155    3.1196    0.7755 H   0  0  0  0  0  0  0  0  0  0  0  0
   -2.7322   -0.5868   -1.7125 C   0  0  0  0  0  0  0  0  0  0  0  0
   -3.2176    0.0870   -2.4251 H   0  0  0  0  0  0  0  0  0  0  0  0
   -1.7895   -0.9142   -2.1599 H   0  0  0  0  0  0  0  0  0  0  0  0
   -3.3807   -1.4596   -1.5917 H   0  0  0  0  0  0  0  0  0  0  0  0
  1  9  1  0  0  0  0
  1  2  1  0  0  0  0
  2  3  1  0  0  0  0
  4  2  1  0  0  0  0
  4 17  1  0  0  0  0
  5  4  1  0  0  0  0
  6  5  1  0  0  0  0
  7  5  2  0  0  0  0
  7  1  1  0  0  0  0
  8  7  1  0  0  0  0
  9 11  1  0  0  0  0
  9 10  1  0  0  0  0
 12 14  2  0  0  0  0
 12  9  1  0  0  0  0
 13 12  1  0  0  0  0
 14 15  1  0  0  0  0
 16 14  1  0  0  0  0
 17 19  1  0  0  0  0
 17 18  1  0  0  0  0
 20 21  2  0  0  0  0
 20 17  1  0  0  0  0
 21 23  1  0  0  0  0
 22 21  1  0  0  0  0
 23 24  1  0  0  0  0
 23 25  1  0  0  0  0
 26 23  1  0  0  0  0
 27 30  1  0  0  0  0
 27 20  1  0  0  0  0
 28 27  1  0  0  0  0
 29 27  1  0  0  0  0
M  RAD  1   2   2
M  END
>  <MD_stabilization_energy>
-9.200

$$$$
/home/frits/8277563_05_4b/Syn037063/Syn037063.car
 OpenBabel10291914573D

 34 34  0  0  0  0  0  0  0  0999 V2000
    2.0753   -0.1263    0.1142 N   0  0  0  0  0  0  0  0  0  0  0  0
    1.1692    0.8275    0.0196 C   0  0  0  0  0  0  0  0  0  0  0  0
    1.2274    1.6455   -0.6876 H   0  0  0  0  0  0  0  0  0  0  0  0
    0.1810    0.6801    0.8795 N   0  0  0  0  0  0  0  0  0  0  0  0
    0.4520   -0.4310    1.5964 C   0  0  0  0  0  0  0  0  0  0  0  0
   -0.2548   -0.7080    2.3665 H   0  0  0  0  0  0  0  0  0  0  0  0
    1.6619   -0.9519    1.1029 C   0  0  0  0  0  0  0  0  0  0  0  0
    2.2880   -1.8042    1.3284 H   0  0  0  0  0  0  0  0  0  0  0  0
    3.2771   -0.2084   -0.7285 C   0  0  0  0  0  0  0  0  0  0  0  0
    3.2502    0.6523   -1.4065 H   0  0  0  0  0  0  0  0  0  0  0  0
    4.5581   -0.1073    0.1135 C   0  0  0  0  0  0  0  0  0  0  0  0
    4.6546   -0.9530    0.8015 H   0  0  0  0  0  0  0  0  0  0  0  0
    5.4452   -0.0906   -0.5268 H   0  0  0  0  0  0  0  0  0  0  0  0
    4.5562    0.8075    0.7138 H   0  0  0  0  0  0  0  0  0  0  0  0
    3.2725   -1.4847   -1.5837 C   0  0  0  0  0  0  0  0  0  0  0  0
    2.3606   -1.5446   -2.1855 H   0  0  0  0  0  0  0  0  0  0  0  0
    3.3173   -2.3846   -0.9626 H   0  0  0  0  0  0  0  0  0  0  0  0
    4.1292   -1.5013   -2.2640 H   0  0  0  0  0  0  0  0  0  0  0  0
   -0.9671    1.5767    1.0314 C   0  0  0  0  0  0  0  0  0  0  0  0
   -1.5921    1.2126    1.8540 H   0  0  0  0  0  0  0  0  0  0  0  0
   -0.5610    2.5438    1.3499 H   0  0  0  0  0  0  0  0  0  0  0  0
   -1.7636    1.7072   -0.2431 C   0  0  0  0  0  0  0  0  0  0  0  0
   -1.6938    2.8473   -0.9687 C   0  0  0  0  0  0  0  0  0  0  0  0
   -1.0697    3.6780   -0.6589 H   0  0  0  0  0  0  0  0  0  0  0  0
   -2.2611    2.9747   -1.8842 H   0  0  0  0  0  0  0  0  0  0  0  0
   -2.6242    0.6250   -0.6914 C   0  0  0  0  0  0  0  0  0  0  0  0
   -3.1129    0.7779   -1.6488 H   0  0  0  0  0  0  0  0  0  0  0  0
   -2.8707   -0.5303   -0.0291 C   0  0  0  0  0  0  0  0  0  0  0  0
   -2.4252   -0.7289    0.9376 H   0  0  0  0  0  0  0  0  0  0  0  0
   -3.7401   -1.5499   -0.5587 C   0  0  0  0  0  0  0  0  0  0  0  0
   -4.2060   -1.3753   -1.5224 H   0  0  0  0  0  0  0  0  0  0  0  0
   -3.9950   -2.7010    0.0900 C   0  0  0  0  0  0  0  0  0  0  0  0
   -4.6564   -3.4396   -0.3471 H   0  0  0  0  0  0  0  0  0  0  0  0
   -3.5546   -2.9220    1.0556 H   0  0  0  0  0  0  0  0  0  0  0  0
  1  7  1  0  0  0  0
  2  1  1  0  0  0  0
  2  4  1  0  0  0  0
  3  2  1  0  0  0  0
  4 19  1  0  0  0  0
  4  5  1  0  0  0  0
  5  6  1  0  0  0  0
  7  8  1  0  0  0  0
  7  5  2  0  0  0  0
  9 11  1  0  0  0  0
  9  1  1  0  0  0  0
 10  9  1  0  0  0  0
 11 14  1  0  0  0  0
 11 12  1  0  0  0  0
 13 11  1  0  0  0  0
 15 17  1  0  0  0  0
 15  9  1  0  0  0  0
 16 15  1  0  0  0  0
 18 15  1  0  0  0  0
 19 21  1  0  0  0  0
 19 20  1  0  0  0  0
 22 19  1  0  0  0  0
 23 24  1  0  0  0  0
 23 22  2  0  0  0  0
 25 23  1  0  0  0  0
 26 22  1  0  0  0  0
 26 28  2  0  0  0  0
 27 26  1  0  0  0  0
 28 29  1  0  0  0  0
 30 28  1  0  0  0  0
 30 32  2  0  0  0  0
 31 30  1  0  0  0  0
 32 34  1  0  0  0  0
 33 32  1  0  0  0  0
M  RAD  1   2   2
M  END
>  <MD_stabilization_energy>
-9.198

$$$$
/home/frits/8277563_05_4a/Syn145234/Syn145234.car
 OpenBabel10291914573D

 35 35  0  0  1  0  0  0  0  0999 V2000
   -0.8122   -1.2095   -0.3182 N   0  0  0  0  0  0  0  0  0  0  0  0
   -1.2456   -0.0634    0.3387 N   0  0  0  0  0  0  0  0  0  0  0  0
   -2.2601   -0.4544    1.0684 C   0  0  0  0  0  0  0  0  0  0  0  0
   -2.7778    0.2658    1.6873 H   0  0  0  0  0  0  0  0  0  0  0  0
   -2.5517   -1.7672    0.9568 C   0  0  0  0  0  0  0  0  0  0  0  0
   -3.3276   -2.3426    1.4404 H   0  0  0  0  0  0  0  0  0  0  0  0
   -1.6084   -2.1653    0.0785 C   0  0  0  0  0  0  0  0  0  0  0  0
   -1.4659   -3.1677   -0.3023 H   0  0  0  0  0  0  0  0  0  0  0  0
    3.9026   -0.3558   -0.0168 C   0  0  0  0  0  0  0  0  0  0  0  0
    4.7155   -0.4343   -0.7444 H   0  0  0  0  0  0  0  0  0  0  0  0
    3.9796   -1.2232    0.6463 H   0  0  0  0  0  0  0  0  0  0  0  0
    4.0690    0.9223    0.8008 C   0  0  0  0  0  0  0  0  0  0  0  0
    4.0232    1.8078    0.1597 H   0  0  0  0  0  0  0  0  0  0  0  0
    3.2823    1.0088    1.5561 H   0  0  0  0  0  0  0  0  0  0  0  0
    5.0349    0.9224    1.3135 H   0  0  0  0  0  0  0  0  0  0  0  0
    0.3174   -1.2617   -1.2486 C   0  0  0  0  0  0  0  0  0  0  0  0
    0.2178   -0.4291   -1.9521 H   0  0  0  0  0  0  0  0  0  0  0  0
    0.2228   -2.1873   -1.8258 H   0  0  0  0  0  0  0  0  0  0  0  0
    1.6210   -1.2621   -0.5171 C   0  0  0  0  0  0  0  0  0  0  0  0
    1.7761   -2.0406    0.2222 H   0  0  0  0  0  0  0  0  0  0  0  0
    2.5964   -0.3546   -0.7428 C   0  0  0  0  0  0  0  0  0  0  0  0
    2.4469    0.4169   -1.4908 H   0  0  0  0  0  0  0  0  0  0  0  0
   -0.6216    1.2647    0.1874 C   0  0  1  0  0  0  0  0  0  0  0  0
    0.1857    1.1823   -0.5409 H   0  0  0  0  0  0  0  0  0  0  0  0
   -1.6246    2.3203   -0.3311 C   0  0  0  0  0  0  0  0  0  0  0  0
   -2.4750    2.4125    0.3520 H   0  0  0  0  0  0  0  0  0  0  0  0
   -1.1391    3.3008   -0.3645 H   0  0  0  0  0  0  0  0  0  0  0  0
   -2.1457    1.9914   -1.7318 C   0  0  0  0  0  0  0  0  0  0  0  0
   -2.8157    2.7823   -2.0801 H   0  0  0  0  0  0  0  0  0  0  0  0
   -1.3215    1.9073   -2.4462 H   0  0  0  0  0  0  0  0  0  0  0  0
   -2.7045    1.0514   -1.7404 H   0  0  0  0  0  0  0  0  0  0  0  0
    0.0042    1.7093    1.5174 C   0  0  0  0  0  0  0  0  0  0  0  0
    0.7087    0.9568    1.8840 H   0  0  0  0  0  0  0  0  0  0  0  0
   -0.7568    1.8527    2.2906 H   0  0  0  0  0  0  0  0  0  0  0  0
    0.5468    2.6518    1.3980 H   0  0  0  0  0  0  0  0  0  0  0  0
  1  7  1  0  0  0  0
  1  2  1  0  0  0  0
  2  3  1  0  0  0  0
  3  4  1  0  0  0  0
  5  3  1  0  0  0  0
  5  6  1  0  0  0  0
  7  5  2  0  0  0  0
  8  7  1  0  0  0  0
  9 11  1  0  0  0  0
  9 12  1  0  0  0  0
 10  9  1  0  0  0  0
 12 15  1  0  0  0  0
 12 14  1  0  0  0  0
 13 12  1  0  0  0  0
 16 19  1  0  0  0  0
 16  1  1  0  0  0  0
 17 16  1  0  0  0  0
 18 16  1  0  0  0  0
 19 20  1  0  0  0  0
 21 19  2  0  0  0  0
 21  9  1  0  0  0  0
 22 21  1  0  0  0  0
 23 24  1  6  0  0  0
 23  2  1  0  0  0  0
 23 32  1  0  0  0  0
 25 23  1  0  0  0  0
 25 26  1  0  0  0  0
 27 25  1  0  0  0  0
 28 25  1  0  0  0  0
 29 28  1  0  0  0  0
 30 28  1  0  0  0  0
 31 28  1  0  0  0  0
 32 33  1  0  0  0  0
 32 34  1  0  0  0  0
 35 32  1  0  0  0  0
M  RAD  1   3   2
M  END
>  <MD_stabilization_energy>
-9.195

$$$$
/home/frits/8277563_05_4a/Syn044726/Syn044726.car
 OpenBabel10291914573D

 30 30  0  0  0  0  0  0  0  0999 V2000
   -0.6672    0.3665    0.6803 N   0  0  0  0  0  0  0  0  0  0  0  0
    0.2478    0.4479   -0.3584 N   0  0  0  0  0  0  0  0  0  0  0  0
    0.3277    1.7186   -0.6507 C   0  0  0  0  0  0  0  0  0  0  0  0
    0.9832    2.0385   -1.4494 H   0  0  0  0  0  0  0  0  0  0  0  0
   -0.4496    2.5111    0.1174 C   0  0  0  0  0  0  0  0  0  0  0  0
   -0.5731    3.5841    0.0937 H   0  0  0  0  0  0  0  0  0  0  0  0
   -1.0344    1.5967    0.9196 C   0  0  0  0  0  0  0  0  0  0  0  0
   -1.7555    1.7921    1.7018 H   0  0  0  0  0  0  0  0  0  0  0  0
    0.9185   -0.7122   -0.9554 C   0  0  0  0  0  0  0  0  0  0  0  0
    1.1384   -0.4587   -1.9981 H   0  0  0  0  0  0  0  0  0  0  0  0
    0.2037   -1.5388   -0.9742 H   0  0  0  0  0  0  0  0  0  0  0  0
    2.2012   -1.1241   -0.2129 C   0  0  0  0  0  0  0  0  0  0  0  0
    1.9877   -1.2846    0.8480 H   0  0  0  0  0  0  0  0  0  0  0  0
    3.3294   -0.0890   -0.3533 C   0  0  0  0  0  0  0  0  0  0  0  0
    3.5307    0.1038   -1.4116 H   0  0  0  0  0  0  0  0  0  0  0  0
    4.6132   -0.5704    0.3204 C   0  0  0  0  0  0  0  0  0  0  0  0
    4.9664   -1.5031   -0.1293 H   0  0  0  0  0  0  0  0  0  0  0  0
    5.4025    0.1787    0.2116 H   0  0  0  0  0  0  0  0  0  0  0  0
    4.4541   -0.7433    1.3889 H   0  0  0  0  0  0  0  0  0  0  0  0
   -1.0897   -0.8886    1.3101 C   0  0  0  0  0  0  0  0  0  0  0  0
   -1.4756   -0.6470    2.3060 H   0  0  0  0  0  0  0  0  0  0  0  0
   -0.2033   -1.5127    1.4472 H   0  0  0  0  0  0  0  0  0  0  0  0
   -2.1307   -1.6156    0.5199 C   0  0  0  0  0  0  0  0  0  0  0  0
   -2.1626   -2.6917    0.6449 H   0  0  0  0  0  0  0  0  0  0  0  0
   -3.1416   -1.0129   -0.2741 C   0  0  0  0  0  0  0  0  0  0  0  0
   -4.1451   -0.4064   -1.0666 C   0  0  0  0  0  0  0  0  0  0  0  0
   -3.9843   -0.2325   -2.1236 H   0  0  0  0  0  0  0  0  0  0  0  0
   -5.0937   -0.1177   -0.6303 H   0  0  0  0  0  0  0  0  0  0  0  0
    2.5420   -2.0820   -0.6183 H   0  0  0  0  0  0  0  0  0  0  0  0
    3.0313    0.8612    0.0986 H   0  0  0  0  0  0  0  0  0  0  0  0
  1  7  1  0  0  0  0
  1 20  1  0  0  0  0
  2  1  1  0  0  0  0
  3  2  1  0  0  0  0
  3  5  1  0  0  0  0
  4  3  1  0  0  0  0
  5  7  2  0  0  0  0
  6  5  1  0  0  0  0
  7  8  1  0  0  0  0
  9  2  1  0  0  0  0
  9 12  1  0  0  0  0
 10  9  1  0  0  0  0
 11  9  1  0  0  0  0
 12 13  1  0  0  0  0
 14 12  1  0  0  0  0
 14 30  1  0  0  0  0
 14 16  1  0  0  0  0
 15 14  1  0  0  0  0
 16 19  1  0  0  0  0
 17 16  1  0  0  0  0
 18 16  1  0  0  0  0
 20 22  1  0  0  0  0
 20 21  1  0  0  0  0
 23 24  1  0  0  0  0
 23 20  1  0  0  0  0
 25 23  2  0  0  0  0
 26 28  1  0  0  0  0
 26 25  2  0  0  0  0
 27 26  1  0  0  0  0
 29 12  1  0  0  0  0
M  END
>  <MD_stabilization_energy>
-9.190

$$$$
/home/frits/8277563_05_4b/Syn065737/Syn065737.car
 OpenBabel10291914573D

 34 34  0  0  0  0  0  0  0  0999 V2000
    4.6260    2.3487   -0.1568 C   0  0  0  0  0  0  0  0  0  0  0  0
    4.3012    3.3209   -0.5373 H   0  0  0  0  0  0  0  0  0  0  0  0
    5.2999    2.5166    0.6877 H   0  0  0  0  0  0  0  0  0  0  0  0
    5.1876    1.8420   -0.9473 H   0  0  0  0  0  0  0  0  0  0  0  0
    3.4460    1.5527    0.2827 C   0  0  0  0  0  0  0  0  0  0  0  0
    2.8321    1.9829    1.0662 H   0  0  0  0  0  0  0  0  0  0  0  0
    3.1251    0.3509   -0.2445 C   0  0  0  0  0  0  0  0  0  0  0  0
    3.7416   -0.0770   -1.0283 H   0  0  0  0  0  0  0  0  0  0  0  0
    1.9794   -0.4068    0.1911 C   0  0  0  0  0  0  0  0  0  0  0  0
    1.6617   -1.6104   -0.3429 C   0  0  0  0  0  0  0  0  0  0  0  0
   -1.3879   -0.9442    0.4265 N   0  0  0  0  0  0  0  0  0  0  0  0
   -1.5369    0.2993    0.8354 C   0  0  0  0  0  0  0  0  0  0  0  0
   -0.9975    0.7276    1.6708 H   0  0  0  0  0  0  0  0  0  0  0  0
   -2.4122    0.9681    0.1133 N   0  0  0  0  0  0  0  0  0  0  0  0
   -2.8792    0.1168   -0.8244 C   0  0  0  0  0  0  0  0  0  0  0  0
   -3.6185    0.4999   -1.5147 H   0  0  0  0  0  0  0  0  0  0  0  0
   -2.2258   -1.1128   -0.6204 C   0  0  0  0  0  0  0  0  0  0  0  0
   -2.2459   -2.0888   -1.0857 H   0  0  0  0  0  0  0  0  0  0  0  0
   -2.7954    2.3663    0.3056 C   0  0  0  0  0  0  0  0  0  0  0  0
   -2.7232    2.5908    1.3753 H   0  0  0  0  0  0  0  0  0  0  0  0
   -3.8452    2.4678    0.0105 H   0  0  0  0  0  0  0  0  0  0  0  0
   -1.9141    3.3159   -0.5052 C   0  0  0  0  0  0  0  0  0  0  0  0
   -2.2216    4.3529   -0.3450 H   0  0  0  0  0  0  0  0  0  0  0  0
   -1.9846    3.0969   -1.5747 H   0  0  0  0  0  0  0  0  0  0  0  0
   -0.8639    3.2190   -0.2143 H   0  0  0  0  0  0  0  0  0  0  0  0
   -0.4993   -1.9501    1.0120 C   0  0  0  0  0  0  0  0  0  0  0  0
   -0.0238   -1.5278    1.9041 H   0  0  0  0  0  0  0  0  0  0  0  0
   -1.1451   -2.7658    1.3570 H   0  0  0  0  0  0  0  0  0  0  0  0
    0.5277   -2.4429    0.0233 C   0  0  0  0  0  0  0  0  0  0  0  0
    0.4052   -3.6769   -0.5183 C   0  0  0  0  0  0  0  0  0  0  0  0
   -0.4235   -4.3274   -0.2620 H   0  0  0  0  0  0  0  0  0  0  0  0
    1.1310   -4.0625   -1.2257 H   0  0  0  0  0  0  0  0  0  0  0  0
    1.3823    0.0316    0.9805 H   0  0  0  0  0  0  0  0  0  0  0  0
    2.3088   -2.0111   -1.1171 H   0  0  0  0  0  0  0  0  0  0  0  0
  1  5  1  0  0  0  0
  1  3  1  0  0  0  0
  2  1  1  0  0  0  0
  4  1  1  0  0  0  0
  5  6  1  0  0  0  0
  7  9  1  0  0  0  0
  7  5  2  0  0  0  0
  8  7  1  0  0  0  0
  9 33  1  0  0  0  0
 10 29  1  0  0  0  0
 10  9  2  0  0  0  0
 11 12  1  0  0  0  0
 11 26  1  0  0  0  0
 12 13  1  0  0  0  0
 14 19  1  0  0  0  0
 14 12  1  0  0  0  0
 15 17  2  0  0  0  0
 15 14  1  0  0  0  0
 16 15  1  0  0  0  0
 17 11  1  0  0  0  0
 18 17  1  0  0  0  0
 19 20  1  0  0  0  0
 21 19  1  0  0  0  0
 22 23  1  0  0  0  0
 22 25  1  0  0  0  0
 22 19  1  0  0  0  0
 24 22  1  0  0  0  0
 26 28  1  0  0  0  0
 26 27  1  0  0  0  0
 29 26  1  0  0  0  0
 30 31  1  0  0  0  0
 30 29  2  0  0  0  0
 32 30  1  0  0  0  0
 34 10  1  0  0  0  0
M  RAD  1  12   2
M  END
>  <MD_stabilization_energy>
-9.180

$$$$
/home/frits/8277563_05_4b/Syn017961/Syn017961.car
 OpenBabel10291914573D

 37 37  0  0  0  0  0  0  0  0999 V2000
    1.3262   -1.6656   -0.2069 N   0  0  0  0  0  0  0  0  0  0  0  0
    0.3490   -1.0588   -0.8480 C   0  0  0  0  0  0  0  0  0  0  0  0
    0.5094   -0.3174   -1.6208 H   0  0  0  0  0  0  0  0  0  0  0  0
   -0.8409   -1.4405   -0.4325 N   0  0  0  0  0  0  0  0  0  0  0  0
   -0.6398   -2.3759    0.5221 C   0  0  0  0  0  0  0  0  0  0  0  0
   -1.5177   -2.8152    0.9760 H   0  0  0  0  0  0  0  0  0  0  0  0
    0.7531   -2.5166    0.6699 C   0  0  0  0  0  0  0  0  0  0  0  0
    1.4153   -3.1083    1.2873 H   0  0  0  0  0  0  0  0  0  0  0  0
    2.7488   -1.4150   -0.4239 C   0  0  0  0  0  0  0  0  0  0  0  0
    3.3048   -2.2963   -0.0870 H   0  0  0  0  0  0  0  0  0  0  0  0
    2.9080   -1.3123   -1.5037 H   0  0  0  0  0  0  0  0  0  0  0  0
    3.1934   -0.2021    0.3285 C   0  0  0  0  0  0  0  0  0  0  0  0
    3.1968   -0.2618    1.4118 H   0  0  0  0  0  0  0  0  0  0  0  0
    3.5944    0.9362   -0.2784 C   0  0  0  0  0  0  0  0  0  0  0  0
    3.6015    0.9974   -1.3610 H   0  0  0  0  0  0  0  0  0  0  0  0
    4.0436    2.1458    0.4658 C   0  0  0  0  0  0  0  0  0  0  0  0
    3.4069    2.9983    0.2145 H   0  0  0  0  0  0  0  0  0  0  0  0
    4.0034    1.9962    1.5489 H   0  0  0  0  0  0  0  0  0  0  0  0
    5.0733    2.3924    0.1927 H   0  0  0  0  0  0  0  0  0  0  0  0
   -2.1268   -0.9430   -0.9222 C   0  0  0  0  0  0  0  0  0  0  0  0
   -1.9498   -0.3301   -1.8135 H   0  0  0  0  0  0  0  0  0  0  0  0
   -2.6967   -1.8211   -1.2475 H   0  0  0  0  0  0  0  0  0  0  0  0
   -2.8677   -0.1650    0.1337 C   0  0  0  0  0  0  0  0  0  0  0  0
   -3.9549   -0.6897    0.7438 C   0  0  0  0  0  0  0  0  0  0  0  0
   -4.5084   -0.1377    1.4955 H   0  0  0  0  0  0  0  0  0  0  0  0
   -4.3134   -1.6838    0.5010 H   0  0  0  0  0  0  0  0  0  0  0  0
   -2.4181    1.1731    0.4590 C   0  0  0  0  0  0  0  0  0  0  0  0
   -2.9940    1.6863    1.2237 H   0  0  0  0  0  0  0  0  0  0  0  0
   -1.3898    1.9227   -0.0523 N   0  0  0  0  0  0  0  0  0  0  0  0
   -1.7151    3.0680   -0.9644 C   0  0  0  0  0  0  0  0  0  0  0  0
   -2.4318    2.7538   -1.7294 H   0  0  0  0  0  0  0  0  0  0  0  0
   -0.8234    3.4247   -1.4893 H   0  0  0  0  0  0  0  0  0  0  0  0
   -2.1554    3.9038   -0.4109 H   0  0  0  0  0  0  0  0  0  0  0  0
   -0.2545    2.3092    0.8498 C   0  0  0  0  0  0  0  0  0  0  0  0
    0.6013    2.6785    0.2761 H   0  0  0  0  0  0  0  0  0  0  0  0
    0.0934    1.4422    1.4197 H   0  0  0  0  0  0  0  0  0  0  0  0
   -0.5595    3.0820    1.5629 H   0  0  0  0  0  0  0  0  0  0  0  0
  1  7  1  0  0  0  0
  2  4  1  0  0  0  0
  2  1  1  0  0  0  0
  3  2  1  0  0  0  0
  4  5  1  0  0  0  0
  5  7  2  0  0  0  0
  5  6  1  0  0  0  0
  7  8  1  0  0  0  0
  9  1  1  0  0  0  0
  9 10  1  0  0  0  0
  9 12  1  0  0  0  0
 11  9  1  0  0  0  0
 12 13  1  0  0  0  0
 14 12  2  0  0  0  0
 14 16  1  0  0  0  0
 15 14  1  0  0  0  0
 16 18  1  0  0  0  0
 17 16  1  0  0  0  0
 19 16  1  0  0  0  0
 20  4  1  0  0  0  0
 20 23  1  0  0  0  0
 21 20  1  0  0  0  0
 22 20  1  0  0  0  0
 23 27  1  0  0  0  0
 23 24  2  0  0  0  0
 24 25  1  0  0  0  0
 26 24  1  0  0  0  0
 27 28  1  0  0  0  0
 29 27  1  0  0  0  0
 29 34  1  0  0  0  0
 30 33  1  0  0  0  0
 30 29  1  0  0  0  0
 31 30  1  0  0  0  0
 32 30  1  0  0  0  0
 34 36  1  0  0  0  0
 34 37  1  0  0  0  0
 35 34  1  0  0  0  0
M  RAD  2   2   2  27   2
M  END
>  <MD_stabilization_energy>
-9.178

$$$$
/home/frits/8277563_05_4b/Syn011117/Syn011117.car
 OpenBabel10291914573D

 30 31  0  0  1  0  0  0  0  0999 V2000
   -4.3135    0.6739   -0.0286 N   0  0  0  0  0  0  0  0  0  0  0  0
   -5.1328    1.2578   -0.1773 H   0  0  0  0  0  0  0  0  0  0  0  0
   -3.1141    0.8951   -0.5076 C   0  0  0  0  0  0  0  0  0  0  0  0
   -2.8754    1.7495   -1.1276 H   0  0  0  0  0  0  0  0  0  0  0  0
   -2.2530   -0.0377   -0.1453 N   0  0  0  0  0  0  0  0  0  0  0  0
   -2.9421   -0.9215    0.6182 C   0  0  0  0  0  0  0  0  0  0  0  0
   -2.3947   -1.7676    1.0108 H   0  0  0  0  0  0  0  0  0  0  0  0
   -4.2692   -0.4572    0.6898 C   0  0  0  0  0  0  0  0  0  0  0  0
   -5.1935   -0.7738    1.1526 H   0  0  0  0  0  0  0  0  0  0  0  0
    3.6206   -0.1159    0.0907 N   0  0  0  0  0  0  0  0  0  0  0  0
    2.4541   -0.6220    0.4307 C   0  0  0  0  0  0  0  0  0  0  0  0
    2.3071   -1.6565    0.7145 H   0  0  0  0  0  0  0  0  0  0  0  0
    1.4855    0.2708    0.3849 N   0  0  0  0  0  0  0  0  0  0  0  0
    2.0471    1.4377   -0.0006 C   0  0  0  0  0  0  0  0  0  0  0  0
    1.3938    2.2952   -0.0877 H   0  0  0  0  0  0  0  0  0  0  0  0
    3.4190    1.1875   -0.1929 C   0  0  0  0  0  0  0  0  0  0  0  0
    4.2815    1.7672   -0.4932 H   0  0  0  0  0  0  0  0  0  0  0  0
    4.9010   -0.8111    0.0269 C   0  0  0  0  0  0  0  0  0  0  0  0
    4.7564   -1.8618    0.2991 H   0  0  0  0  0  0  0  0  0  0  0  0
    5.5883   -0.3311    0.7310 H   0  0  0  0  0  0  0  0  0  0  0  0
    5.2822   -0.7370   -0.9967 H   0  0  0  0  0  0  0  0  0  0  0  0
    0.0767    0.0415    0.7123 C   0  0  0  0  0  0  0  0  0  0  0  0
   -0.2347    0.8709    1.3577 H   0  0  0  0  0  0  0  0  0  0  0  0
    0.0172   -0.8707    1.3177 H   0  0  0  0  0  0  0  0  0  0  0  0
   -0.8353   -0.0507   -0.5349 C   0  0  1  0  0  0  0  0  0  0  0  0
   -0.5202   -1.2845   -1.3987 C   0  0  0  0  0  0  0  0  0  0  0  0
   -1.2131   -1.3527   -2.2429 H   0  0  0  0  0  0  0  0  0  0  0  0
   -0.6122   -2.2106   -0.8229 H   0  0  0  0  0  0  0  0  0  0  0  0
   -0.6723    0.8375   -1.1565 H   0  0  0  0  0  0  0  0  0  0  0  0
    0.4941   -1.2371   -1.8045 H   0  0  0  0  0  0  0  0  0  0  0  0
  1  8  1  0  0  0  0
  2  1  1  0  0  0  0
  3  5  1  0  0  0  0
  3  1  1  0  0  0  0
  4  3  1  0  0  0  0
  5  6  1  0  0  0  0
  6  8  2  0  0  0  0
  6  7  1  0  0  0  0
  8  9  1  0  0  0  0
 10 11  1  0  0  0  0
 11 12  1  0  0  0  0
 13 11  1  0  0  0  0
 13 22  1  0  0  0  0
 14 13  1  0  0  0  0
 15 14  1  0  0  0  0
 16 14  2  0  0  0  0
 16 10  1  0  0  0  0
 17 16  1  0  0  0  0
 18 10  1  0  0  0  0
 18 19  1  0  0  0  0
 18 20  1  0  0  0  0
 21 18  1  0  0  0  0
 22 24  1  0  0  0  0
 22 23  1  0  0  0  0
 25 29  1  6  0  0  0
 25  5  1  0  0  0  0
 25 22  1  0  0  0  0
 26 28  1  0  0  0  0
 26 25  1  0  0  0  0
 27 26  1  0  0  0  0
 30 26  1  0  0  0  0
M  RAD  2   3   2  11   2
M  END
>  <MD_stabilization_energy>
-9.175

$$$$
/home/frits/8277563_05_4b/Syn109162/Syn109162.car
 OpenBabel10291914573D

 33 33  0  0  0  0  0  0  0  0999 V2000
   -2.0900    0.5987   -0.1535 N   0  0  0  0  0  0  0  0  0  0  0  0
   -1.7518   -0.7169   -0.4359 N   0  0  0  0  0  0  0  0  0  0  0  0
   -2.6339   -1.4455    0.1939 C   0  0  0  0  0  0  0  0  0  0  0  0
   -2.5776   -2.5237    0.1264 H   0  0  0  0  0  0  0  0  0  0  0  0
   -3.5494   -0.7303    0.8814 C   0  0  0  0  0  0  0  0  0  0  0  0
   -4.3800   -1.0726    1.4815 H   0  0  0  0  0  0  0  0  0  0  0  0
   -3.1446    0.5294    0.6141 C   0  0  0  0  0  0  0  0  0  0  0  0
   -3.6019    1.4426    0.9707 H   0  0  0  0  0  0  0  0  0  0  0  0
   -1.3667    1.7736   -0.6501 C   0  0  0  0  0  0  0  0  0  0  0  0
   -0.8006    1.5008   -1.5425 H   0  0  0  0  0  0  0  0  0  0  0  0
   -2.1202    2.5075   -0.9542 H   0  0  0  0  0  0  0  0  0  0  0  0
   -0.4500    2.3704    0.4164 C   0  0  0  0  0  0  0  0  0  0  0  0
    0.0931    3.2304    0.0156 H   0  0  0  0  0  0  0  0  0  0  0  0
   -1.0270    2.7035    1.2839 H   0  0  0  0  0  0  0  0  0  0  0  0
    0.2775    1.6350    0.7680 H   0  0  0  0  0  0  0  0  0  0  0  0
   -0.6279   -1.1221   -1.2830 C   0  0  0  0  0  0  0  0  0  0  0  0
   -0.7971   -2.1645   -1.5720 H   0  0  0  0  0  0  0  0  0  0  0  0
   -0.6588   -0.5243   -2.1989 H   0  0  0  0  0  0  0  0  0  0  0  0
    0.6719   -1.0140   -0.5546 C   0  0  0  0  0  0  0  0  0  0  0  0
    0.7558   -1.5775    0.3670 H   0  0  0  0  0  0  0  0  0  0  0  0
    1.7076   -0.2671   -1.0071 C   0  0  0  0  0  0  0  0  0  0  0  0
    1.5754    0.2743   -1.9385 H   0  0  0  0  0  0  0  0  0  0  0  0
    2.9997   -0.1071   -0.3604 C   0  0  0  0  0  0  0  0  0  0  0  0
    3.9423    0.6715   -0.9406 C   0  0  0  0  0  0  0  0  0  0  0  0
    3.7554    1.1943   -1.8720 H   0  0  0  0  0  0  0  0  0  0  0  0
    4.9203    0.8022   -0.4912 H   0  0  0  0  0  0  0  0  0  0  0  0
    3.3092   -0.8321    0.9243 C   0  0  0  0  0  0  0  0  0  0  0  0
    4.3933   -0.9161    1.0521 H   0  0  0  0  0  0  0  0  0  0  0  0
    2.9376   -1.8604    0.8891 H   0  0  0  0  0  0  0  0  0  0  0  0
    2.7383   -0.1005    2.1392 C   0  0  0  0  0  0  0  0  0  0  0  0
    3.0090   -0.6259    3.0591 H   0  0  0  0  0  0  0  0  0  0  0  0
    3.1310    0.9188    2.2017 H   0  0  0  0  0  0  0  0  0  0  0  0
    1.6476   -0.0404    2.0932 H   0  0  0  0  0  0  0  0  0  0  0  0
  1  7  1  0  0  0  0
  2  1  1  0  0  0  0
  2  3  1  0  0  0  0
  3  5  2  0  0  0  0
  4  3  1  0  0  0  0
  5  6  1  0  0  0  0
  7  5  1  0  0  0  0
  7  8  1  0  0  0  0
  9  1  1  0  0  0  0
  9 12  1  0  0  0  0
 10  9  1  0  0  0  0
 11  9  1  0  0  0  0
 12 15  1  0  0  0  0
 12 14  1  0  0  0  0
 13 12  1  0  0  0  0
 16 19  1  0  0  0  0
 16  2  1  0  0  0  0
 17 16  1  0  0  0  0
 18 16  1  0  0  0  0
 19 20  1  0  0  0  0
 21 19  2  0  0  0  0
 21 23  1  0  0  0  0
 22 21  1  0  0  0  0
 23 27  1  0  0  0  0
 24 26  1  0  0  0  0
 24 23  2  0  0  0  0
 25 24  1  0  0  0  0
 27 28  1  0  0  0  0
 27 30  1  0  0  0  0
 29 27  1  0  0  0  0
 30 32  1  0  0  0  0
 30 31  1  0  0  0  0
 33 30  1  0  0  0  0
M  RAD  1   7   2
M  END
>  <MD_stabilization_energy>
-9.173

$$$$
/home/frits/8277563_05_4a/Syn003013/Syn003013.car
 OpenBabel10291914573D

 32 32  0  0  1  0  0  0  0  0999 V2000
    0.7263   -1.1455   -0.0441 N   0  0  0  0  0  0  0  0  0  0  0  0
   -0.1339   -0.4139    0.6342 C   0  0  0  0  0  0  0  0  0  0  0  0
    0.1232    0.1194    1.5410 H   0  0  0  0  0  0  0  0  0  0  0  0
   -1.3337   -0.4003    0.0855 N   0  0  0  0  0  0  0  0  0  0  0  0
   -1.2587   -1.1746   -1.0222 C   0  0  0  0  0  0  0  0  0  0  0  0
   -2.1599   -1.2840   -1.6096 H   0  0  0  0  0  0  0  0  0  0  0  0
    0.0626   -1.6508   -1.1043 C   0  0  0  0  0  0  0  0  0  0  0  0
    0.6214   -2.2837   -1.7802 H   0  0  0  0  0  0  0  0  0  0  0  0
   -2.4820    0.3385    0.6342 C   0  0  2  0  0  0  0  0  0  0  0  0
   -2.1314    0.8438    1.5421 H   0  0  0  0  0  0  0  0  0  0  0  0
   -3.6014   -0.6307    1.0465 C   0  0  0  0  0  0  0  0  0  0  0  0
   -4.4205   -0.0954    1.5360 H   0  0  0  0  0  0  0  0  0  0  0  0
   -3.2251   -1.3842    1.7451 H   0  0  0  0  0  0  0  0  0  0  0  0
   -4.0136   -1.1596    0.1816 H   0  0  0  0  0  0  0  0  0  0  0  0
   -3.0159    1.4088   -0.3470 C   0  0  0  0  0  0  0  0  0  0  0  0
   -1.9795    2.4901   -0.6607 C   0  0  0  0  0  0  0  0  0  0  0  0
   -1.6359    2.9810    0.2546 H   0  0  0  0  0  0  0  0  0  0  0  0
   -3.8979    1.8922    0.0851 H   0  0  0  0  0  0  0  0  0  0  0  0
   -1.1093    2.0739   -1.1757 H   0  0  0  0  0  0  0  0  0  0  0  0
   -3.3387    0.9449   -1.2845 H   0  0  0  0  0  0  0  0  0  0  0  0
   -2.4171    3.2538   -1.3096 H   0  0  0  0  0  0  0  0  0  0  0  0
    2.1297   -1.3512    0.3072 C   0  0  0  0  0  0  0  0  0  0  0  0
    2.4459   -2.3126   -0.1114 H   0  0  0  0  0  0  0  0  0  0  0  0
    2.1918   -1.4267    1.3990 H   0  0  0  0  0  0  0  0  0  0  0  0
    2.9836   -0.2478   -0.2286 C   0  0  0  0  0  0  0  0  0  0  0  0
    3.0600   -0.1546   -1.3068 H   0  0  0  0  0  0  0  0  0  0  0  0
    3.6605    0.6110    0.5645 C   0  0  0  0  0  0  0  0  0  0  0  0
    3.5934    0.5177    1.6427 H   0  0  0  0  0  0  0  0  0  0  0  0
    4.5185    1.7089    0.0376 C   0  0  0  0  0  0  0  0  0  0  0  0
    4.5284    1.7290   -1.0563 H   0  0  0  0  0  0  0  0  0  0  0  0
    5.5467    1.5809    0.3867 H   0  0  0  0  0  0  0  0  0  0  0  0
    4.1512    2.6751    0.3941 H   0  0  0  0  0  0  0  0  0  0  0  0
  1 22  1  0  0  0  0
  1  2  1  0  0  0  0
  2  3  1  0  0  0  0
  4  9  1  0  0  0  0
  4  2  1  0  0  0  0
  5  4  1  0  0  0  0
  6  5  1  0  0  0  0
  7  5  2  0  0  0  0
  7  1  1  0  0  0  0
  8  7  1  0  0  0  0
  9 11  1  0  0  0  0
  9 10  1  1  0  0  0
 11 12  1  0  0  0  0
 11 13  1  0  0  0  0
 14 11  1  0  0  0  0
 15 18  1  0  0  0  0
 15  9  1  0  0  0  0
 16 15  1  0  0  0  0
 16 17  1  0  0  0  0
 19 16  1  0  0  0  0
 20 15  1  0  0  0  0
 21 16  1  0  0  0  0
 22 24  1  0  0  0  0
 23 22  1  0  0  0  0
 25 22  1  0  0  0  0
 25 27  2  0  0  0  0
 26 25  1  0  0  0  0
 27 28  1  0  0  0  0
 29 31  1  0  0  0  0
 29 32  1  0  0  0  0
 29 27  1  0  0  0  0
 30 29  1  0  0  0  0
M  RAD  1   2   2
M  END
>  <MD_stabilization_energy>
-9.169

$$$$
/home/frits/8277563_05_4c/Syn167236/Syn167236.car
 OpenBabel10291914573D

 34 35  0  0  0  0  0  0  0  0999 V2000
    2.0212   -0.5627    0.1237 N   0  0  0  0  0  0  0  0  0  0  0  0
    0.9267   -0.6367    0.8524 C   0  0  0  0  0  0  0  0  0  0  0  0
    0.7560   -0.0507    1.7468 H   0  0  0  0  0  0  0  0  0  0  0  0
    0.0556   -1.4965    0.3656 N   0  0  0  0  0  0  0  0  0  0  0  0
    0.6106   -2.0348   -0.7410 C   0  0  0  0  0  0  0  0  0  0  0  0
    0.0273   -2.7711   -1.2769 H   0  0  0  0  0  0  0  0  0  0  0  0
    1.8786   -1.4424   -0.8904 C   0  0  0  0  0  0  0  0  0  0  0  0
    2.6995   -1.5286   -1.5893 H   0  0  0  0  0  0  0  0  0  0  0  0
    3.1752    0.2849    0.4179 C   0  0  0  0  0  0  0  0  0  0  0  0
    3.9195   -0.1422    1.0793 H   0  0  0  0  0  0  0  0  0  0  0  0
    3.6523    1.1934   -0.6869 C   0  0  0  0  0  0  0  0  0  0  0  0
    4.7079    1.4324   -0.7076 H   0  0  0  0  0  0  0  0  0  0  0  0
    3.0910    1.2161   -1.6129 H   0  0  0  0  0  0  0  0  0  0  0  0
    2.9271    1.7706    0.4944 C   0  0  0  0  0  0  0  0  0  0  0  0
    1.9317    2.1375    0.2752 H   0  0  0  0  0  0  0  0  0  0  0  0
    3.5629    2.3429    1.1579 H   0  0  0  0  0  0  0  0  0  0  0  0
   -1.2684   -1.7858    0.9147 C   0  0  0  0  0  0  0  0  0  0  0  0
   -1.4747   -2.8459    0.7271 H   0  0  0  0  0  0  0  0  0  0  0  0
   -1.2266   -1.6508    2.0018 H   0  0  0  0  0  0  0  0  0  0  0  0
   -2.3085   -0.9001    0.2934 C   0  0  0  0  0  0  0  0  0  0  0  0
   -3.2340   -1.3780   -0.5686 C   0  0  0  0  0  0  0  0  0  0  0  0
   -3.9989   -0.7346   -0.9893 H   0  0  0  0  0  0  0  0  0  0  0  0
   -3.2448   -2.4212   -0.8629 H   0  0  0  0  0  0  0  0  0  0  0  0
   -2.3041    0.4829    0.7148 C   0  0  0  0  0  0  0  0  0  0  0  0
   -2.4267    0.6337    1.7827 H   0  0  0  0  0  0  0  0  0  0  0  0
   -2.1329    1.5659   -0.0934 C   0  0  0  0  0  0  0  0  0  0  0  0
   -2.1559    2.9478    0.4835 C   0  0  0  0  0  0  0  0  0  0  0  0
   -2.3382    2.9373    1.5624 H   0  0  0  0  0  0  0  0  0  0  0  0
   -1.1993    3.4506    0.3132 H   0  0  0  0  0  0  0  0  0  0  0  0
   -2.9481    3.5427    0.0193 H   0  0  0  0  0  0  0  0  0  0  0  0
   -1.8854    1.4944   -1.5722 C   0  0  0  0  0  0  0  0  0  0  0  0
   -2.7213    1.9396   -2.1197 H   0  0  0  0  0  0  0  0  0  0  0  0
   -0.9739    2.0411   -1.8313 H   0  0  0  0  0  0  0  0  0  0  0  0
   -1.7555    0.4710   -1.9314 H   0  0  0  0  0  0  0  0  0  0  0  0
  1  9  1  0  0  0  0
  1  2  1  0  0  0  0
  2  3  1  0  0  0  0
  4  2  1  0  0  0  0
  4 17  1  0  0  0  0
  5  4  1  0  0  0  0
  6  5  1  0  0  0  0
  7  5  2  0  0  0  0
  7  1  1  0  0  0  0
  8  7  1  0  0  0  0
  9 14  1  0  0  0  0
  9 10  1  0  0  0  0
 11  9  1  0  0  0  0
 11 14  1  0  0  0  0
 12 11  1  0  0  0  0
 13 11  1  0  0  0  0
 14 16  1  0  0  0  0
 15 14  1  0  0  0  0
 17 19  1  0  0  0  0
 18 17  1  0  0  0  0
 20 24  1  0  0  0  0
 20 17  1  0  0  0  0
 21 20  2  0  0  0  0
 22 21  1  0  0  0  0
 23 21  1  0  0  0  0
 24 25  1  0  0  0  0
 26 27  1  0  0  0  0
 26 24  2  0  0  0  0
 27 28  1  0  0  0  0
 29 27  1  0  0  0  0
 30 27  1  0  0  0  0
 31 26  1  0  0  0  0
 32 31  1  0  0  0  0
 33 31  1  0  0  0  0
 34 31  1  0  0  0  0
M  RAD  1   2   2
M  END
>  <MD_stabilization_energy>
-9.165

$$$$
/home/frits/8277563_05_4a/Syn001507/Syn001507.car
 OpenBabel10291914573D

 32 32  0  0  1  0  0  0  0  0999 V2000
    1.0295   -1.1157    0.0350 N   0  0  0  0  0  0  0  0  0  0  0  0
    0.0566   -0.5405    0.7114 C   0  0  0  0  0  0  0  0  0  0  0  0
    0.1890   -0.1100    1.6962 H   0  0  0  0  0  0  0  0  0  0  0  0
   -1.0874   -0.5374    0.0547 N   0  0  0  0  0  0  0  0  0  0  0  0
   -0.8548   -1.1569   -1.1258 C   0  0  0  0  0  0  0  0  0  0  0  0
   -1.6893   -1.2499   -1.8071 H   0  0  0  0  0  0  0  0  0  0  0  0
    0.5022   -1.5278   -1.1366 C   0  0  0  0  0  0  0  0  0  0  0  0
    1.1663   -2.0289   -1.8278 H   0  0  0  0  0  0  0  0  0  0  0  0
   -2.3309    0.0541    0.5729 C   0  0  1  0  0  0  0  0  0  0  0  0
   -2.1068    0.4409    1.5743 H   0  0  0  0  0  0  0  0  0  0  0  0
   -2.8315    1.2258   -0.3045 C   0  0  0  0  0  0  0  0  0  0  0  0
   -3.7804    1.5995    0.0931 H   0  0  0  0  0  0  0  0  0  0  0  0
   -3.0305    0.8841   -1.3254 H   0  0  0  0  0  0  0  0  0  0  0  0
   -1.8389    2.3896   -0.3567 C   0  0  0  0  0  0  0  0  0  0  0  0
   -1.6149    2.7594    0.6482 H   0  0  0  0  0  0  0  0  0  0  0  0
   -2.2591    3.2169   -0.9352 H   0  0  0  0  0  0  0  0  0  0  0  0
   -0.8995    2.0942   -0.8322 H   0  0  0  0  0  0  0  0  0  0  0  0
   -3.4204   -1.0193    0.7250 C   0  0  0  0  0  0  0  0  0  0  0  0
   -3.7103   -1.4378   -0.2437 H   0  0  0  0  0  0  0  0  0  0  0  0
   -3.0669   -1.8458    1.3489 H   0  0  0  0  0  0  0  0  0  0  0  0
   -4.3168   -0.6018    1.1934 H   0  0  0  0  0  0  0  0  0  0  0  0
    2.4171   -1.2648    0.4774 C   0  0  0  0  0  0  0  0  0  0  0  0
    2.4203   -1.2900    1.5733 H   0  0  0  0  0  0  0  0  0  0  0  0
    2.7666   -2.2404    0.1225 H   0  0  0  0  0  0  0  0  0  0  0  0
    3.3246   -0.1472   -0.0568 C   0  0  0  0  0  0  0  0  0  0  0  0
    4.3632   -0.3663    0.2076 H   0  0  0  0  0  0  0  0  0  0  0  0
    3.2740   -0.1146   -1.1502 H   0  0  0  0  0  0  0  0  0  0  0  0
    2.9563    1.1817    0.5225 C   0  0  0  0  0  0  0  0  0  0  0  0
    3.0956    1.3246    1.5883 H   0  0  0  0  0  0  0  0  0  0  0  0
    2.4768    2.2047   -0.2096 C   0  0  0  0  0  0  0  0  0  0  0  0
    2.3250    2.1159   -1.2792 H   0  0  0  0  0  0  0  0  0  0  0  0
    2.2321    3.1488    0.2623 H   0  0  0  0  0  0  0  0  0  0  0  0
  1 22  1  0  0  0  0
  1  2  1  0  0  0  0
  2  3  1  0  0  0  0
  4  9  1  0  0  0  0
  4  2  1  0  0  0  0
  5  4  1  0  0  0  0
  6  5  1  0  0  0  0
  7  5  2  0  0  0  0
  7  1  1  0  0  0  0
  8  7  1  0  0  0  0
  9 18  1  0  0  0  0
  9 10  1  1  0  0  0
 11 12  1  0  0  0  0
 11  9  1  0  0  0  0
 13 11  1  0  0  0  0
 14 11  1  0  0  0  0
 14 15  1  0  0  0  0
 16 14  1  0  0  0  0
 17 14  1  0  0  0  0
 18 21  1  0  0  0  0
 18 20  1  0  0  0  0
 19 18  1  0  0  0  0
 22 23  1  0  0  0  0
 24 22  1  0  0  0  0
 25 26  1  0  0  0  0
 25 22  1  0  0  0  0
 25 28  1  0  0  0  0
 27 25  1  0  0  0  0
 28 29  1  0  0  0  0
 30 32  1  0  0  0  0
 30 28  2  0  0  0  0
 31 30  1  0  0  0  0
M  RAD  1   2   2
M  END
>  <MD_stabilization_energy>
-9.161

$$$$
/home/frits/8277563_05_4c/Syn047524/Syn047524.car
 OpenBabel10291914573D

 34 34  0  0  0  0  0  0  0  0999 V2000
   -1.2716    1.3771    0.1466 N   0  0  0  0  0  0  0  0  0  0  0  0
    0.0889    1.1411    0.2852 N   0  0  0  0  0  0  0  0  0  0  0  0
    0.6685    2.0674   -0.4355 C   0  0  0  0  0  0  0  0  0  0  0  0
    1.7481    2.1097   -0.4832 H   0  0  0  0  0  0  0  0  0  0  0  0
   -0.1880    2.9001   -1.0633 C   0  0  0  0  0  0  0  0  0  0  0  0
    0.0193    3.7370   -1.7142 H   0  0  0  0  0  0  0  0  0  0  0  0
   -1.3733    2.4055   -0.6512 C   0  0  0  0  0  0  0  0  0  0  0  0
   -2.3540    2.7783   -0.9142 H   0  0  0  0  0  0  0  0  0  0  0  0
   -2.3149    0.5877    0.8047 C   0  0  0  0  0  0  0  0  0  0  0  0
   -3.1870    1.2384    0.9262 H   0  0  0  0  0  0  0  0  0  0  0  0
   -1.9643    0.3202    1.8066 H   0  0  0  0  0  0  0  0  0  0  0  0
   -2.6858   -0.6040   -0.0178 C   0  0  0  0  0  0  0  0  0  0  0  0
   -3.0273   -0.4217   -1.0312 H   0  0  0  0  0  0  0  0  0  0  0  0
   -2.6236   -1.8719    0.4445 C   0  0  0  0  0  0  0  0  0  0  0  0
   -2.2907   -2.0607    1.4590 H   0  0  0  0  0  0  0  0  0  0  0  0
   -2.9908   -3.0609   -0.3741 C   0  0  0  0  0  0  0  0  0  0  0  0
   -3.8063   -3.6088    0.1057 H   0  0  0  0  0  0  0  0  0  0  0  0
   -3.3136   -2.7787   -1.3807 H   0  0  0  0  0  0  0  0  0  0  0  0
   -2.1320   -3.7313   -0.4660 H   0  0  0  0  0  0  0  0  0  0  0  0
    0.6243    0.0647    1.1297 C   0  0  0  0  0  0  0  0  0  0  0  0
   -0.0436   -0.7978    1.0755 H   0  0  0  0  0  0  0  0  0  0  0  0
    0.5807    0.4421    2.1572 H   0  0  0  0  0  0  0  0  0  0  0  0
    2.0273   -0.3473    0.7494 C   0  0  0  0  0  0  0  0  0  0  0  0
    3.0428    0.0093    1.5784 C   0  0  0  0  0  0  0  0  0  0  0  0
    2.8560    0.5827    2.4794 H   0  0  0  0  0  0  0  0  0  0  0  0
    4.0766   -0.2531    1.3903 H   0  0  0  0  0  0  0  0  0  0  0  0
    2.2407   -1.1356   -0.4745 C   0  0  0  0  0  0  0  0  0  0  0  0
    1.2335   -1.5334   -1.2948 C   0  0  0  0  0  0  0  0  0  0  0  0
    1.4362   -2.1132   -2.1884 H   0  0  0  0  0  0  0  0  0  0  0  0
    0.1920   -1.3041   -1.1103 H   0  0  0  0  0  0  0  0  0  0  0  0
    3.6478   -1.5185   -0.8403 C   0  0  0  0  0  0  0  0  0  0  0  0
    4.2684   -0.6280   -0.9785 H   0  0  0  0  0  0  0  0  0  0  0  0
    3.6872   -2.0882   -1.7738 H   0  0  0  0  0  0  0  0  0  0  0  0
    4.0949   -2.1430   -0.0609 H   0  0  0  0  0  0  0  0  0  0  0  0
  1  2  1  0  0  0  0
  1  9  1  0  0  0  0
  2 20  1  0  0  0  0
  3  2  1  0  0  0  0
  4  3  1  0  0  0  0
  5  7  2  0  0  0  0
  5  3  1  0  0  0  0
  6  5  1  0  0  0  0
  7  1  1  0  0  0  0
  8  7  1  0  0  0  0
  9 10  1  0  0  0  0
  9 11  1  0  0  0  0
 12 14  2  0  0  0  0
 12  9  1  0  0  0  0
 13 12  1  0  0  0  0
 14 15  1  0  0  0  0
 16 17  1  0  0  0  0
 16 14  1  0  0  0  0
 18 16  1  0  0  0  0
 19 16  1  0  0  0  0
 20 22  1  0  0  0  0
 21 20  1  0  0  0  0
 23 20  1  0  0  0  0
 23 24  2  0  0  0  0
 24 25  1  0  0  0  0
 26 24  1  0  0  0  0
 27 23  1  0  0  0  0
 28 30  1  0  0  0  0
 28 27  2  0  0  0  0
 29 28  1  0  0  0  0
 31 27  1  0  0  0  0
 31 34  1  0  0  0  0
 32 31  1  0  0  0  0
 33 31  1  0  0  0  0
M  RAD  1   3   2
M  END
>  <MD_stabilization_energy>
-9.161

$$$$
/home/frits/8277563_05_4c/Syn190270/Syn190270.car
 OpenBabel10291914573D

 36 36  0  0  0  0  0  0  0  0999 V2000
   -2.8140   -0.1421    0.2711 N   0  0  0  0  0  0  0  0  0  0  0  0
   -1.6401   -0.4376    0.7913 C   0  0  0  0  0  0  0  0  0  0  0  0
   -1.1770    0.1249    1.5923 H   0  0  0  0  0  0  0  0  0  0  0  0
   -1.0879   -1.4904    0.2234 N   0  0  0  0  0  0  0  0  0  0  0  0
   -1.9469   -1.9218   -0.7244 C   0  0  0  0  0  0  0  0  0  0  0  0
   -1.6524   -2.7894   -1.2989 H   0  0  0  0  0  0  0  0  0  0  0  0
   -3.0574   -1.0575   -0.6918 C   0  0  0  0  0  0  0  0  0  0  0  0
   -3.9917   -0.9707   -1.2298 H   0  0  0  0  0  0  0  0  0  0  0  0
   -3.6877    0.9608    0.6759 C   0  0  0  0  0  0  0  0  0  0  0  0
   -4.7001    0.5500    0.7539 H   0  0  0  0  0  0  0  0  0  0  0  0
   -3.3861    1.2829    1.6791 H   0  0  0  0  0  0  0  0  0  0  0  0
   -3.6715    2.1413   -0.3094 C   0  0  0  0  0  0  0  0  0  0  0  0
   -3.9370    1.7992   -1.3144 H   0  0  0  0  0  0  0  0  0  0  0  0
   -4.4329    2.8654   -0.0051 H   0  0  0  0  0  0  0  0  0  0  0  0
   -2.3162    2.8483   -0.3630 C   0  0  0  0  0  0  0  0  0  0  0  0
   -2.0145    3.1950    0.6297 H   0  0  0  0  0  0  0  0  0  0  0  0
   -2.3716    3.7186   -1.0228 H   0  0  0  0  0  0  0  0  0  0  0  0
   -1.5359    2.1867   -0.7495 H   0  0  0  0  0  0  0  0  0  0  0  0
    0.2126   -2.0582    0.5722 C   0  0  0  0  0  0  0  0  0  0  0  0
    0.2049   -3.1177    0.2951 H   0  0  0  0  0  0  0  0  0  0  0  0
    0.3190   -1.9999    1.6617 H   0  0  0  0  0  0  0  0  0  0  0  0
    1.3165   -1.3454   -0.1407 C   0  0  0  0  0  0  0  0  0  0  0  0
    1.3322   -1.4359   -1.2208 H   0  0  0  0  0  0  0  0  0  0  0  0
    2.2654   -0.6273    0.5082 C   0  0  0  0  0  0  0  0  0  0  0  0
    2.2084   -0.5742    1.5909 H   0  0  0  0  0  0  0  0  0  0  0  0
    3.3689    0.0931   -0.1091 C   0  0  0  0  0  0  0  0  0  0  0  0
    4.2362    0.7673    0.7010 C   0  0  0  0  0  0  0  0  0  0  0  0
    4.0673    0.7376    1.7721 H   0  0  0  0  0  0  0  0  0  0  0  0
    5.4332    1.5715    0.3095 C   0  0  0  0  0  0  0  0  0  0  0  0
    5.3143    2.6017    0.6559 H   0  0  0  0  0  0  0  0  0  0  0  0
    5.6099    1.6003   -0.7665 H   0  0  0  0  0  0  0  0  0  0  0  0
    6.3268    1.1559    0.7828 H   0  0  0  0  0  0  0  0  0  0  0  0
    3.4766    0.0449   -1.6100 C   0  0  0  0  0  0  0  0  0  0  0  0
    4.3233    0.6099   -2.0014 H   0  0  0  0  0  0  0  0  0  0  0  0
    2.5761    0.4609   -2.0717 H   0  0  0  0  0  0  0  0  0  0  0  0
    3.5973   -0.9874   -1.9518 H   0  0  0  0  0  0  0  0  0  0  0  0
  1  9  1  0  0  0  0
  1  2  1  0  0  0  0
  2  3  1  0  0  0  0
  4 19  1  0  0  0  0
  4  2  1  0  0  0  0
  5  7  2  0  0  0  0
  5  4  1  0  0  0  0
  6  5  1  0  0  0  0
  7  1  1  0  0  0  0
  8  7  1  0  0  0  0
  9 10  1  0  0  0  0
  9 11  1  0  0  0  0
 12 14  1  0  0  0  0
 12  9  1  0  0  0  0
 13 12  1  0  0  0  0
 15 12  1  0  0  0  0
 15 16  1  0  0  0  0
 17 15  1  0  0  0  0
 18 15  1  0  0  0  0
 19 21  1  0  0  0  0
 20 19  1  0  0  0  0
 22 24  2  0  0  0  0
 22 19  1  0  0  0  0
 23 22  1  0  0  0  0
 24 25  1  0  0  0  0
 26 24  1  0  0  0  0
 26 27  2  0  0  0  0
 27 28  1  0  0  0  0
 29 30  1  0  0  0  0
 29 27  1  0  0  0  0
 29 32  1  0  0  0  0
 31 29  1  0  0  0  0
 33 26  1  0  0  0  0
 34 33  1  0  0  0  0
 35 33  1  0  0  0  0
 36 33  1  0  0  0  0
M  RAD  1   2   2
M  END
>  <MD_stabilization_energy>
-9.158

$$$$
/home/frits/8277563_05_4b/Syn005820/Syn005820.car
 OpenBabel10291914573D

 30 30  0  0  0  0  0  0  0  0999 V2000
   -1.0951   -1.2635   -0.1620 N   0  0  0  0  0  0  0  0  0  0  0  0
[truncated: 833,916 more chars]
