# Supplementary material for: Design of organic structure directing agents to control the synthesis of zeolites for carbon capture and storage
Source: RSC Adv. 2019 Dec 17;9(71):41934–42. doi: 10.1039/c9ra09675b (PMC9076543; doi:10.1039/c9ra09675b)
Supplement: RA-009-C9RA09675B-s004 [file RA-009-C9RA09675B-s004.sdf]

/home/frits/DAC_2b/Syn124337/Syn124337.car
 OpenBabel10291915073D

 25 25  0  0  1  0  0  0  0  0999 V2000
   -4.2214   -1.0186    0.5161 N   0  0  0  0  0  0  0  0  0  0  0  0
   -4.4829   -1.9366    0.1662 H   0  0  0  0  0  0  0  0  0  0  0  0
   -4.8816   -0.5132    1.1012 H   0  0  0  0  0  0  0  0  0  0  0  0
   -2.9682   -0.4578    0.1967 C   0  0  1  0  0  0  0  0  0  0  0  0
   -2.6121    0.8188    0.6879 C   0  0  0  0  0  0  0  0  0  0  0  0
   -3.2813    1.3978    1.3168 H   0  0  0  0  0  0  0  0  0  0  0  0
   -1.3485    1.3298    0.3378 C   0  0  0  0  0  0  0  0  0  0  0  0
   -1.0479    2.3069    0.7037 H   0  0  0  0  0  0  0  0  0  0  0  0
   -0.4509    0.6692   -0.4451 N   0  0  0  0  0  0  0  0  0  0  0  0
   -0.8194   -0.5596   -0.9035 C   0  0  0  0  0  0  0  0  0  0  0  0
   -0.0983   -1.0834   -1.5238 H   0  0  0  0  0  0  0  0  0  0  0  0
   -2.0559   -1.1673   -0.6168 C   0  0  0  0  0  0  0  0  0  0  0  0
   -2.2874   -2.1506   -1.0143 H   0  0  0  0  0  0  0  0  0  0  0  0
    0.8554    1.2420   -0.7820 C   0  0  0  0  0  0  0  0  0  0  0  0
    1.0854    0.9687   -1.8184 H   0  0  0  0  0  0  0  0  0  0  0  0
    0.7738    2.3337   -0.7456 H   0  0  0  0  0  0  0  0  0  0  0  0
    1.9114    0.7737    0.1677 C   0  0  0  0  0  0  0  0  0  0  0  0
    1.8028    1.0554    1.2099 H   0  0  0  0  0  0  0  0  0  0  0  0
    2.9771    0.0394   -0.2191 C   0  0  0  0  0  0  0  0  0  0  0  0
    3.0939   -0.2402   -1.2612 H   0  0  0  0  0  0  0  0  0  0  0  0
    3.9902   -0.4027    0.7045 C   0  0  0  0  0  0  0  0  0  0  0  0
    3.8861   -0.1294    1.7490 H   0  0  0  0  0  0  0  0  0  0  0  0
    5.0525   -1.1357    0.3245 C   0  0  0  0  0  0  0  0  0  0  0  0
    5.7912   -1.4466    1.0537 H   0  0  0  0  0  0  0  0  0  0  0  0
    5.2009   -1.4335   -0.7073 H   0  0  0  0  0  0  0  0  0  0  0  0
  1  3  1  0  0  0  0
  2  1  1  0  0  0  0
  4  1  1  1  0  0  0
  4  5  1  0  0  0  0
  5  6  1  0  0  0  0
  7  5  2  0  0  0  0
  7  8  1  0  0  0  0
  9  7  1  0  0  0  0
 10 12  2  0  0  0  0
 10  9  1  0  0  0  0
 11 10  1  0  0  0  0
 12  4  1  0  0  0  0
 13 12  1  0  0  0  0
 14 16  1  0  0  0  0
 14  9  1  0  0  0  0
 14 17  1  0  0  0  0
 15 14  1  0  0  0  0
 17 18  1  0  0  0  0
 19 17  2  0  0  0  0
 19 21  1  0  0  0  0
 20 19  1  0  0  0  0
 21 22  1  0  0  0  0
 23 21  2  0  0  0  0
 23 24  1  0  0  0  0
 25 23  1  0  0  0  0
M  RAD  1   4   2
M  END
>  <MD_stabilization_energy>
-14.247

$$$$
/home/frits/DAC_2c/Syn120443/Syn120443.car
 OpenBabel10291915073D

 27 28  0  0  0  0  0  0  0  0999 V2000
   -1.6008   -0.4808    0.3982 N   0  0  0  0  0  0  0  0  0  0  0  0
   -1.9436    0.6450   -0.2577 C   0  0  0  0  0  0  0  0  0  0  0  0
   -0.8005    1.4740   -0.1532 C   0  0  0  0  0  0  0  0  0  0  0  0
   -0.5274    2.4653   -0.4901 H   0  0  0  0  0  0  0  0  0  0  0  0
    0.1387    0.7911    0.5519 N   0  0  0  0  0  0  0  0  0  0  0  0
   -0.3789   -0.3810    0.8667 C   0  0  0  0  0  0  0  0  0  0  0  0
    0.1388   -1.1474    1.4306 H   0  0  0  0  0  0  0  0  0  0  0  0
   -3.1675    0.8688   -0.8751 C   0  0  0  0  0  0  0  0  0  0  0  0
   -3.4160    1.7873   -1.3972 H   0  0  0  0  0  0  0  0  0  0  0  0
   -4.0709   -0.2146   -0.7637 C   0  0  0  0  0  0  0  0  0  0  0  0
   -5.0536   -0.1323   -1.2153 H   0  0  0  0  0  0  0  0  0  0  0  0
   -3.7231   -1.4035   -0.0774 C   0  0  0  0  0  0  0  0  0  0  0  0
   -4.4369   -2.2175   -0.0088 H   0  0  0  0  0  0  0  0  0  0  0  0
   -2.4484   -1.5333    0.5186 C   0  0  0  0  0  0  0  0  0  0  0  0
   -2.1283   -2.4213    1.0562 H   0  0  0  0  0  0  0  0  0  0  0  0
    1.4802    1.2480    0.9084 C   0  0  0  0  0  0  0  0  0  0  0  0
    1.4589    2.3412    0.9705 H   0  0  0  0  0  0  0  0  0  0  0  0
    1.7086    0.8621    1.9086 H   0  0  0  0  0  0  0  0  0  0  0  0
    2.4858    0.8074   -0.1061 C   0  0  0  0  0  0  0  0  0  0  0  0
    2.3856    1.2041   -1.1111 H   0  0  0  0  0  0  0  0  0  0  0  0
    3.4992   -0.0376    0.1817 C   0  0  0  0  0  0  0  0  0  0  0  0
    3.6079   -0.4318    1.1869 H   0  0  0  0  0  0  0  0  0  0  0  0
    4.4657   -0.4522   -0.8026 C   0  0  0  0  0  0  0  0  0  0  0  0
    4.3684   -0.0640   -1.8106 H   0  0  0  0  0  0  0  0  0  0  0  0
    5.4761   -1.2951   -0.5219 C   0  0  0  0  0  0  0  0  0  0  0  0
    5.6149   -1.7088    0.4705 H   0  0  0  0  0  0  0  0  0  0  0  0
    6.1809   -1.5800   -1.2939 H   0  0  0  0  0  0  0  0  0  0  0  0
  1 14  1  0  0  0  0
  1  6  1  0  0  0  0
  2  3  1  0  0  0  0
  2  1  1  0  0  0  0
  3  5  1  0  0  0  0
  4  3  1  0  0  0  0
  5  6  1  0  0  0  0
  5 16  1  0  0  0  0
  6  7  1  0  0  0  0
  8 10  1  0  0  0  0
  8  2  2  0  0  0  0
  9  8  1  0  0  0  0
 10 12  1  0  0  0  0
 11 10  1  0  0  0  0
 12 13  1  0  0  0  0
 12 14  2  0  0  0  0
 14 15  1  0  0  0  0
 16 17  1  0  0  0  0
 16 18  1  0  0  0  0
 19 21  2  0  0  0  0
 19 16  1  0  0  0  0
 20 19  1  0  0  0  0
 21 22  1  0  0  0  0
 23 25  2  0  0  0  0
 23 21  1  0  0  0  0
 24 23  1  0  0  0  0
 25 26  1  0  0  0  0
 27 25  1  0  0  0  0
M  RAD  3   3   2   6   2  10   2
M  END
>  <MD_stabilization_energy>
-13.710

$$$$
/home/frits/DAC_2b/Syn153208/Syn153208.car
 OpenBabel10291915073D

 27 28  0  0  1  0  0  0  0  0999 V2000
   -3.1896    0.5713   -0.5892 N   0  0  0  0  0  0  0  0  0  0  0  0
   -4.0835    0.4041   -1.0382 H   0  0  0  0  0  0  0  0  0  0  0  0
   -2.2408   -0.3039   -0.3301 C   0  0  1  0  0  0  0  0  0  0  0  0
   -2.2301   -1.6508   -0.6046 C   0  0  0  0  0  0  0  0  0  0  0  0
   -3.0019   -2.2363   -1.0848 H   0  0  0  0  0  0  0  0  0  0  0  0
   -1.0225   -2.0987   -0.1379 C   0  0  0  0  0  0  0  0  0  0  0  0
   -0.6479   -3.1131   -0.1775 H   0  0  0  0  0  0  0  0  0  0  0  0
   -0.3049   -1.1502    0.3924 N   0  0  0  0  0  0  0  0  0  0  0  0
   -1.0151   -0.0531    0.2902 C   0  0  0  0  0  0  0  0  0  0  0  0
   -0.6987    1.2436    0.7029 C   0  0  0  0  0  0  0  0  0  0  0  0
    0.2377    1.4978    1.1875 H   0  0  0  0  0  0  0  0  0  0  0  0
   -1.6831    2.2201    0.4472 C   0  0  0  0  0  0  0  0  0  0  0  0
   -1.5210    3.2537    0.7340 H   0  0  0  0  0  0  0  0  0  0  0  0
   -2.8815    1.8326   -0.1873 C   0  0  0  0  0  0  0  0  0  0  0  0
   -3.6443    2.5787   -0.3876 H   0  0  0  0  0  0  0  0  0  0  0  0
    1.0273   -1.3627    0.9668 C   0  0  0  0  0  0  0  0  0  0  0  0
    1.1247   -2.4197    1.2379 H   0  0  0  0  0  0  0  0  0  0  0  0
    1.0844   -0.7811    1.8938 H   0  0  0  0  0  0  0  0  0  0  0  0
    2.1010   -0.9812   -0.0020 C   0  0  0  0  0  0  0  0  0  0  0  0
    2.1516   -1.5383   -0.9317 H   0  0  0  0  0  0  0  0  0  0  0  0
    2.9951    0.0024    0.2382 C   0  0  0  0  0  0  0  0  0  0  0  0
    2.9527    0.5588    1.1689 H   0  0  0  0  0  0  0  0  0  0  0  0
    4.0258    0.3596   -0.7024 C   0  0  0  0  0  0  0  0  0  0  0  0
    4.0801   -0.1892   -1.6363 H   0  0  0  0  0  0  0  0  0  0  0  0
    4.9166    1.3405   -0.4689 C   0  0  0  0  0  0  0  0  0  0  0  0
    4.9032    1.9171    0.4490 H   0  0  0  0  0  0  0  0  0  0  0  0
    5.6760    1.5759   -1.2051 H   0  0  0  0  0  0  0  0  0  0  0  0
  1  3  1  0  0  0  0
  1 14  1  0  0  0  0
  2  1  1  0  0  0  0
  3  4  1  6  0  0  0
  3  9  1  0  0  0  0
  4  6  2  0  0  0  0
  5  4  1  0  0  0  0
  6  8  1  0  0  0  0
  7  6  1  0  0  0  0
  8 16  1  0  0  0  0
  9  8  1  0  0  0  0
  9 10  2  0  0  0  0
 10 11  1  0  0  0  0
 12 10  1  0  0  0  0
 12 13  1  0  0  0  0
 14 12  2  0  0  0  0
 15 14  1  0  0  0  0
 16 17  1  0  0  0  0
 16 18  1  0  0  0  0
 19 21  2  0  0  0  0
 19 16  1  0  0  0  0
 20 19  1  0  0  0  0
 21 22  1  0  0  0  0
 23 25  2  0  0  0  0
 23 21  1  0  0  0  0
 24 23  1  0  0  0  0
 25 26  1  0  0  0  0
 27 25  1  0  0  0  0
M  RAD  1   3   2
M  END
>  <MD_stabilization_energy>
-13.588

$$$$
/home/frits/DAC_2b/Syn045956/Syn045956.car
 OpenBabel10291915073D

 27 28  0  0  0  0  0  0  0  0999 V2000
   -2.4556   -1.7277   -0.4176 N   0  0  0  0  0  0  0  0  0  0  0  0
   -2.1616   -2.5865   -0.8701 H   0  0  0  0  0  0  0  0  0  0  0  0
   -1.7718   -0.6279   -0.2985 C   0  0  0  0  0  0  0  0  0  0  0  0
   -2.5015    0.3308    0.3820 C   0  0  0  0  0  0  0  0  0  0  0  0
   -3.7054   -0.2583    0.6823 C   0  0  0  0  0  0  0  0  0  0  0  0
   -4.5480    0.1673    1.2101 H   0  0  0  0  0  0  0  0  0  0  0  0
   -3.5997   -1.5227    0.1575 C   0  0  0  0  0  0  0  0  0  0  0  0
   -4.3381   -2.3129    0.1795 H   0  0  0  0  0  0  0  0  0  0  0  0
   -2.0391    1.6081    0.6657 C   0  0  0  0  0  0  0  0  0  0  0  0
   -2.6120    2.3586    1.2009 H   0  0  0  0  0  0  0  0  0  0  0  0
   -0.7328    1.8284    0.1817 C   0  0  0  0  0  0  0  0  0  0  0  0
   -0.2727    2.7968    0.3533 H   0  0  0  0  0  0  0  0  0  0  0  0
    0.0278    0.9138   -0.4975 N   0  0  0  0  0  0  0  0  0  0  0  0
   -0.4847   -0.3345   -0.7467 C   0  0  0  0  0  0  0  0  0  0  0  0
    0.1304   -1.0518   -1.2826 H   0  0  0  0  0  0  0  0  0  0  0  0
    1.3804    1.2410   -0.9588 C   0  0  0  0  0  0  0  0  0  0  0  0
    1.4402    2.3232   -1.1168 H   0  0  0  0  0  0  0  0  0  0  0  0
    1.5298    0.7648   -1.9350 H   0  0  0  0  0  0  0  0  0  0  0  0
    2.4098    0.8102    0.0371 C   0  0  0  0  0  0  0  0  0  0  0  0
    2.3848    1.2825    1.0136 H   0  0  0  0  0  0  0  0  0  0  0  0
    3.3549   -0.1159   -0.2340 C   0  0  0  0  0  0  0  0  0  0  0  0
    3.3885   -0.5871   -1.2110 H   0  0  0  0  0  0  0  0  0  0  0  0
    4.3438   -0.5201    0.7323 C   0  0  0  0  0  0  0  0  0  0  0  0
    4.3221   -0.0563    1.7125 H   0  0  0  0  0  0  0  0  0  0  0  0
    5.2859   -1.4434    0.4678 C   0  0  0  0  0  0  0  0  0  0  0  0
    5.3489   -1.9348   -0.4965 H   0  0  0  0  0  0  0  0  0  0  0  0
    6.0108   -1.7173    1.2251 H   0  0  0  0  0  0  0  0  0  0  0  0
  1  3  1  0  0  0  0
  1  7  1  0  0  0  0
  2  1  1  0  0  0  0
  3  4  2  0  0  0  0
  4  9  1  0  0  0  0
  4  5  1  0  0  0  0
  5  6  1  0  0  0  0
  7  8  1  0  0  0  0
  7  5  2  0  0  0  0
  9 10  1  0  0  0  0
 11 12  1  0  0  0  0
 11  9  2  0  0  0  0
 13 11  1  0  0  0  0
 14 13  1  0  0  0  0
 14  3  1  0  0  0  0
 15 14  1  0  0  0  0
 16 13  1  0  0  0  0
 16 19  1  0  0  0  0
 17 16  1  0  0  0  0
 18 16  1  0  0  0  0
 19 20  1  0  0  0  0
 21 19  2  0  0  0  0
 21 23  1  0  0  0  0
 22 21  1  0  0  0  0
 23 24  1  0  0  0  0
 25 23  2  0  0  0  0
 25 27  1  0  0  0  0
 26 25  1  0  0  0  0
M  RAD  1  14   2
M  END
>  <MD_stabilization_energy>
-13.355

$$$$
/home/frits/DAC_2b/Syn053439/Syn053439.car
 OpenBabel10291915073D

 27 28  0  0  0  0  0  0  0  0999 V2000
   -0.4905   -0.8514   -0.4942 N   0  0  0  0  0  0  0  0  0  0  0  0
   -1.0870    0.3171   -0.2737 C   0  0  0  0  0  0  0  0  0  0  0  0
   -0.5353    1.4495   -0.6046 N   0  0  0  0  0  0  0  0  0  0  0  0
    0.3658    1.5973   -1.0420 H   0  0  0  0  0  0  0  0  0  0  0  0
   -1.3719    2.3777   -0.2532 C   0  0  0  0  0  0  0  0  0  0  0  0
   -1.1243    3.4157   -0.4305 H   0  0  0  0  0  0  0  0  0  0  0  0
   -2.5128    1.8735    0.3270 C   0  0  0  0  0  0  0  0  0  0  0  0
   -3.3601    2.4285    0.7059 H   0  0  0  0  0  0  0  0  0  0  0  0
   -2.3231    0.5139    0.3145 C   0  0  0  0  0  0  0  0  0  0  0  0
   -3.1251   -0.5235    0.7665 C   0  0  0  0  0  0  0  0  0  0  0  0
   -4.0961   -0.3806    1.2300 H   0  0  0  0  0  0  0  0  0  0  0  0
   -2.5456   -1.7942    0.5662 C   0  0  0  0  0  0  0  0  0  0  0  0
   -3.0725   -2.6889    0.8801 H   0  0  0  0  0  0  0  0  0  0  0  0
   -1.2714   -1.8943   -0.0464 C   0  0  0  0  0  0  0  0  0  0  0  0
   -0.8540   -2.8876   -0.1822 H   0  0  0  0  0  0  0  0  0  0  0  0
    0.8095   -1.1436   -1.1125 C   0  0  0  0  0  0  0  0  0  0  0  0
    0.9396   -0.4542   -1.9536 H   0  0  0  0  0  0  0  0  0  0  0  0
    0.7817   -2.1551   -1.5315 H   0  0  0  0  0  0  0  0  0  0  0  0
    1.9202   -1.0307   -0.1171 C   0  0  0  0  0  0  0  0  0  0  0  0
    1.8998   -1.7094    0.7292 H   0  0  0  0  0  0  0  0  0  0  0  0
    2.9298   -0.1415   -0.2366 C   0  0  0  0  0  0  0  0  0  0  0  0
    2.9590    0.5357   -1.0841 H   0  0  0  0  0  0  0  0  0  0  0  0
    3.9949   -0.0436    0.7281 C   0  0  0  0  0  0  0  0  0  0  0  0
    3.9785   -0.7151    1.5796 H   0  0  0  0  0  0  0  0  0  0  0  0
    5.0014    0.8420    0.6145 C   0  0  0  0  0  0  0  0  0  0  0  0
    5.0619    1.5336   -0.2182 H   0  0  0  0  0  0  0  0  0  0  0  0
    5.7825    0.8810    1.3643 H   0  0  0  0  0  0  0  0  0  0  0  0
  1  2  1  0  0  0  0
  1 14  1  0  0  0  0
  2  9  2  0  0  0  0
  3  2  1  0  0  0  0
  3  5  1  0  0  0  0
  4  3  1  0  0  0  0
  5  7  2  0  0  0  0
  6  5  1  0  0  0  0
  7  8  1  0  0  0  0
  9  7  1  0  0  0  0
  9 10  1  0  0  0  0
 10 11  1  0  0  0  0
 12 10  1  0  0  0  0
 12 13  1  0  0  0  0
 14 12  2  0  0  0  0
 15 14  1  0  0  0  0
 16  1  1  0  0  0  0
 16 19  1  0  0  0  0
 17 16  1  0  0  0  0
 18 16  1  0  0  0  0
 19 20  1  0  0  0  0
 21 19  2  0  0  0  0
 21 23  1  0  0  0  0
 22 21  1  0  0  0  0
 23 24  1  0  0  0  0
 25 23  2  0  0  0  0
 25 27  1  0  0  0  0
 26 25  1  0  0  0  0
M  RAD  1  10   2
M  END
>  <MD_stabilization_energy>
-13.320

$$$$
/home/frits/DAC_2b/Syn095552/Syn095552.car
 OpenBabel10291915073D

 26 26  0  0  0  0  0  0  0  0999 V2000
   -1.0948   -0.0220   -0.4446 N   0  0  0  0  0  0  0  0  0  0  0  0
   -1.7502    1.1548   -0.2407 C   0  0  0  0  0  0  0  0  0  0  0  0
   -1.2016    2.0641   -0.4675 H   0  0  0  0  0  0  0  0  0  0  0  0
   -3.0698    1.2425    0.2397 C   0  0  0  0  0  0  0  0  0  0  0  0
   -3.5473    2.2055    0.3854 H   0  0  0  0  0  0  0  0  0  0  0  0
   -3.7526    0.0458    0.5263 C   0  0  0  0  0  0  0  0  0  0  0  0
   -4.7712    0.0718    0.8985 H   0  0  0  0  0  0  0  0  0  0  0  0
   -3.1005   -1.1849    0.3255 C   0  0  0  0  0  0  0  0  0  0  0  0
   -3.6019   -2.1229    0.5383 H   0  0  0  0  0  0  0  0  0  0  0  0
   -1.7795   -1.1646   -0.1588 C   0  0  0  0  0  0  0  0  0  0  0  0
   -1.2542   -2.1011   -0.3205 H   0  0  0  0  0  0  0  0  0  0  0  0
    0.2825   -0.0564   -0.9480 C   0  0  0  0  0  0  0  0  0  0  0  0
    0.4142    0.8022   -1.6173 H   0  0  0  0  0  0  0  0  0  0  0  0
    0.3914   -0.9602   -1.5593 H   0  0  0  0  0  0  0  0  0  0  0  0
    1.3102   -0.0301    0.1964 C   0  0  0  0  0  0  0  0  0  0  0  0
    1.1543   -0.8937    0.8526 H   0  0  0  0  0  0  0  0  0  0  0  0
    1.1513    0.8691    0.8016 H   0  0  0  0  0  0  0  0  0  0  0  0
    2.6748   -0.0379   -0.3476 N   0  0  0  0  0  0  0  0  0  0  0  0
    2.8271   -0.8785   -0.9078 H   0  0  0  0  0  0  0  0  0  0  0  0
    3.6728    0.0383    0.7288 C   0  0  0  0  0  0  0  0  0  0  0  0
    3.5201    0.9444    1.3244 H   0  0  0  0  0  0  0  0  0  0  0  0
    3.5836   -0.8233    1.3991 H   0  0  0  0  0  0  0  0  0  0  0  0
    5.0850    0.0727    0.1433 C   0  0  0  0  0  0  0  0  0  0  0  0
    5.8241    0.1439    0.9462 H   0  0  0  0  0  0  0  0  0  0  0  0
    5.3001   -0.8335   -0.4317 H   0  0  0  0  0  0  0  0  0  0  0  0
    5.2197    0.9367   -0.5152 H   0  0  0  0  0  0  0  0  0  0  0  0
  1  2  1  0  0  0  0
  1 10  1  0  0  0  0
  2  4  2  0  0  0  0
  3  2  1  0  0  0  0
  4  5  1  0  0  0  0
  4  6  1  0  0  0  0
  6  7  1  0  0  0  0
  8  6  1  0  0  0  0
  8  9  1  0  0  0  0
 10  8  2  0  0  0  0
 11 10  1  0  0  0  0
 12  1  1  0  0  0  0
 12 15  1  0  0  0  0
 13 12  1  0  0  0  0
 14 12  1  0  0  0  0
 15 17  1  0  0  0  0
 15 16  1  0  0  0  0
 18 15  1  0  0  0  0
 18 20  1  0  0  0  0
 19 18  1  0  0  0  0
 20 21  1  0  0  0  0
 20 22  1  0  0  0  0
 23 20  1  0  0  0  0
 23 24  1  0  0  0  0
 25 23  1  0  0  0  0
 26 23  1  0  0  0  0
M  RAD  1   6   2
M  END
>  <MD_stabilization_energy>
-13.312

$$$$
/home/frits/DAC_2c/Syn052830/Syn052830.car
 OpenBabel10291915073D

 25 25  0  0  0  0  0  0  0  0999 V2000
    4.1445    0.6496    0.0000 C   0  0  0  0  0  0  0  0  0  0  0  0
    3.8876    1.7031    0.0001 H   0  0  0  0  0  0  0  0  0  0  0  0
    5.5960    0.3141   -0.0000 C   0  0  0  0  0  0  0  0  0  0  0  0
    6.0776    0.7352   -0.8867 H   0  0  0  0  0  0  0  0  0  0  0  0
    5.7642   -0.7670   -0.0001 H   0  0  0  0  0  0  0  0  0  0  0  0
    6.0776    0.7351    0.8867 H   0  0  0  0  0  0  0  0  0  0  0  0
    0.7972   -0.8911   -0.0000 C   0  0  0  0  0  0  0  0  0  0  0  0
    1.0821   -1.9388   -0.0000 H   0  0  0  0  0  0  0  0  0  0  0  0
    1.7675    0.0560    0.0000 C   0  0  0  0  0  0  0  0  0  0  0  0
    1.5277    1.1132    0.0000 H   0  0  0  0  0  0  0  0  0  0  0  0
    3.1681   -0.2841   -0.0000 C   0  0  0  0  0  0  0  0  0  0  0  0
    3.4292   -1.3375   -0.0001 H   0  0  0  0  0  0  0  0  0  0  0  0
   -0.6491   -0.6197   -0.0000 C   0  0  0  0  0  0  0  0  0  0  0  0
   -1.2401    0.6700   -0.0000 C   0  0  0  0  0  0  0  0  0  0  0  0
   -0.6259    1.5643   -0.0000 H   0  0  0  0  0  0  0  0  0  0  0  0
   -2.5845    0.8813   -0.0000 N   0  0  0  0  0  0  0  0  0  0  0  0
   -3.3584   -0.2336    0.0000 C   0  0  0  0  0  0  0  0  0  0  0  0
   -4.4371   -0.1075    0.0000 H   0  0  0  0  0  0  0  0  0  0  0  0
   -2.9078   -1.5026    0.0000 N   0  0  0  0  0  0  0  0  0  0  0  0
   -1.5728   -1.6879    0.0000 C   0  0  0  0  0  0  0  0  0  0  0  0
   -1.2482   -2.7237    0.0000 H   0  0  0  0  0  0  0  0  0  0  0  0
   -3.2090    2.2023   -0.0000 C   0  0  0  0  0  0  0  0  0  0  0  0
   -2.4340    2.9754   -0.0001 H   0  0  0  0  0  0  0  0  0  0  0  0
   -3.8248    2.2940   -0.9008 H   0  0  0  0  0  0  0  0  0  0  0  0
   -3.8247    2.2941    0.9008 H   0  0  0  0  0  0  0  0  0  0  0  0
  1  2  1  0  0  0  0
  3  1  1  0  0  0  0
  3  6  1  0  0  0  0
  4  3  1  0  0  0  0
  5  3  1  0  0  0  0
  7 13  1  0  0  0  0
  7  9  2  0  0  0  0
  8  7  1  0  0  0  0
  9 10  1  0  0  0  0
 11  9  1  0  0  0  0
 11  1  2  0  0  0  0
 12 11  1  0  0  0  0
 13 20  2  0  0  0  0
 14 13  1  0  0  0  0
 14 16  1  0  0  0  0
 15 14  1  0  0  0  0
 16 17  1  0  0  0  0
 17 19  2  0  0  0  0
 17 18  1  0  0  0  0
 20 19  1  0  0  0  0
 21 20  1  0  0  0  0
 22 16  1  0  0  0  0
 22 25  1  0  0  0  0
 23 22  1  0  0  0  0
 24 22  1  0  0  0  0
M  RAD  1  14   2
M  END
>  <MD_stabilization_energy>
-13.060

$$$$
/home/frits/DAC_2a/Syn074271/Syn074271.car
 OpenBabel10291915073D

 30 30  0  0  1  0  0  0  0  0999 V2000
   -4.2254    1.4268    0.2502 N   0  0  0  0  0  0  0  0  0  0  0  0
   -4.9149    1.2029    0.9629 H   0  0  0  0  0  0  0  0  0  0  0  0
   -4.3753    2.2456   -0.3335 H   0  0  0  0  0  0  0  0  0  0  0  0
   -3.0841    0.6183    0.0748 C   0  0  1  0  0  0  0  0  0  0  0  0
   -2.1301    0.9371   -0.9180 C   0  0  0  0  0  0  0  0  0  0  0  0
   -2.2438    1.8009   -1.5657 H   0  0  0  0  0  0  0  0  0  0  0  0
   -1.0100    0.0954   -1.0486 C   0  0  0  0  0  0  0  0  0  0  0  0
   -0.2593    0.3185   -1.8009 H   0  0  0  0  0  0  0  0  0  0  0  0
   -0.7917   -1.0061   -0.2771 N   0  0  0  0  0  0  0  0  0  0  0  0
   -1.7258   -1.2887    0.6727 C   0  0  0  0  0  0  0  0  0  0  0  0
   -1.5442   -2.1649    1.2876 H   0  0  0  0  0  0  0  0  0  0  0  0
   -2.8828   -0.5179    0.8911 C   0  0  0  0  0  0  0  0  0  0  0  0
   -3.5889   -0.7986    1.6664 H   0  0  0  0  0  0  0  0  0  0  0  0
    0.4020   -1.8347   -0.4674 C   0  0  0  0  0  0  0  0  0  0  0  0
    0.5902   -1.9099   -1.5447 H   0  0  0  0  0  0  0  0  0  0  0  0
    0.1850   -2.8452   -0.1048 H   0  0  0  0  0  0  0  0  0  0  0  0
    1.5726   -1.2647    0.2672 C   0  0  0  0  0  0  0  0  0  0  0  0
    1.5108   -1.2266    1.3496 H   0  0  0  0  0  0  0  0  0  0  0  0
    2.6810   -0.8049   -0.3540 C   0  0  0  0  0  0  0  0  0  0  0  0
    2.7470   -0.8482   -1.4360 H   0  0  0  0  0  0  0  0  0  0  0  0
    3.8514   -0.2278    0.3777 C   0  0  0  0  0  0  0  0  0  0  0  0
    3.7164   -0.3228    1.4603 H   0  0  0  0  0  0  0  0  0  0  0  0
    4.7413   -0.8098    0.1210 H   0  0  0  0  0  0  0  0  0  0  0  0
    4.0902    1.2446    0.0129 C   0  0  0  0  0  0  0  0  0  0  0  0
    5.0049    1.5879    0.5053 H   0  0  0  0  0  0  0  0  0  0  0  0
    4.2535    1.3410   -1.0651 H   0  0  0  0  0  0  0  0  0  0  0  0
    2.9325    2.1546    0.4301 C   0  0  0  0  0  0  0  0  0  0  0  0
    2.7423    2.0786    1.5047 H   0  0  0  0  0  0  0  0  0  0  0  0
    3.1714    3.1969    0.2013 H   0  0  0  0  0  0  0  0  0  0  0  0
    2.0115    1.8984   -0.1011 H   0  0  0  0  0  0  0  0  0  0  0  0
  1  2  1  0  0  0  0
  3  1  1  0  0  0  0
  4  1  1  1  0  0  0
  4 12  1  0  0  0  0
  5  4  1  0  0  0  0
  6  5  1  0  0  0  0
  7  5  2  0  0  0  0
  7  9  1  0  0  0  0
  8  7  1  0  0  0  0
  9 10  1  0  0  0  0
 10 12  2  0  0  0  0
 10 11  1  0  0  0  0
 12 13  1  0  0  0  0
 14  9  1  0  0  0  0
 14 16  1  0  0  0  0
 14 17  1  0  0  0  0
 15 14  1  0  0  0  0
 17 18  1  0  0  0  0
 19 17  2  0  0  0  0
 19 21  1  0  0  0  0
 20 19  1  0  0  0  0
 21 22  1  0  0  0  0
 23 21  1  0  0  0  0
 24 21  1  0  0  0  0
 24 27  1  0  0  0  0
 24 25  1  0  0  0  0
 26 24  1  0  0  0  0
 27 28  1  0  0  0  0
 29 27  1  0  0  0  0
 30 27  1  0  0  0  0
M  RAD  1   4   2
M  END
>  <MD_stabilization_energy>
-13.051

$$$$
/home/frits/DAC_2c/Syn092687/Syn092687.car
 OpenBabel10291915073D

 27 28  0  0  0  0  0  0  0  0999 V2000
    1.1312    0.5595   -0.1574 N   0  0  0  0  0  0  0  0  0  0  0  0
    1.0425    1.5677   -0.0941 H   0  0  0  0  0  0  0  0  0  0  0  0
    2.4001   -0.0114   -0.5181 C   0  0  0  0  0  0  0  0  0  0  0  0
    2.5287   -0.3494   -1.5393 H   0  0  0  0  0  0  0  0  0  0  0  0
    3.1769   -0.6792    0.5881 C   0  0  0  0  0  0  0  0  0  0  0  0
    3.8405   -1.4838    0.2980 H   0  0  0  0  0  0  0  0  0  0  0  0
    2.7432   -0.6885    1.5808 H   0  0  0  0  0  0  0  0  0  0  0  0
    3.5958    0.6738    0.0932 C   0  0  0  0  0  0  0  0  0  0  0  0
    4.5205    0.6560   -0.4696 H   0  0  0  0  0  0  0  0  0  0  0  0
    3.4276    1.4812    0.7959 H   0  0  0  0  0  0  0  0  0  0  0  0
   -0.0716   -0.2110   -0.0652 C   0  0  0  0  0  0  0  0  0  0  0  0
   -1.2441    0.4314    0.2770 N   0  0  0  0  0  0  0  0  0  0  0  0
   -2.3756   -0.3379    0.3321 C   0  0  0  0  0  0  0  0  0  0  0  0
   -3.3052    0.1611    0.5904 H   0  0  0  0  0  0  0  0  0  0  0  0
   -2.4151   -1.7165    0.0768 C   0  0  0  0  0  0  0  0  0  0  0  0
   -3.3463   -2.2696    0.1383 H   0  0  0  0  0  0  0  0  0  0  0  0
   -1.2166   -2.3583   -0.2598 C   0  0  0  0  0  0  0  0  0  0  0  0
   -1.2051   -3.4235   -0.4644 H   0  0  0  0  0  0  0  0  0  0  0  0
   -0.0314   -1.6096   -0.3351 C   0  0  0  0  0  0  0  0  0  0  0  0
    0.8857   -2.1221   -0.6054 H   0  0  0  0  0  0  0  0  0  0  0  0
   -1.4607    1.8526    0.6057 C   0  0  0  0  0  0  0  0  0  0  0  0
   -0.5827    2.2133    1.1494 H   0  0  0  0  0  0  0  0  0  0  0  0
   -2.3028    1.9385    1.3016 H   0  0  0  0  0  0  0  0  0  0  0  0
   -1.7141    2.7021   -0.6410 C   0  0  0  0  0  0  0  0  0  0  0  0
   -0.8726    2.6420   -1.3369 H   0  0  0  0  0  0  0  0  0  0  0  0
   -2.6079    2.3604   -1.1711 H   0  0  0  0  0  0  0  0  0  0  0  0
   -1.8581    3.7503   -0.3654 H   0  0  0  0  0  0  0  0  0  0  0  0
  1  2  1  0  0  0  0
  1 11  1  0  0  0  0
  3  1  1  0  0  0  0
  3  8  1  0  0  0  0
  3  5  1  0  0  0  0
  4  3  1  0  0  0  0
  5  7  1  0  0  0  0
  6  5  1  0  0  0  0
  8  5  1  0  0  0  0
  8 10  1  0  0  0  0
  9  8  1  0  0  0  0
 11 12  1  0  0  0  0
 12 13  1  0  0  0  0
 12 21  1  0  0  0  0
 13 14  1  0  0  0  0
 15 16  1  0  0  0  0
 15 13  2  0  0  0  0
 17 15  1  0  0  0  0
 18 17  1  0  0  0  0
 19 17  1  0  0  0  0
 19 11  2  0  0  0  0
 20 19  1  0  0  0  0
 21 22  1  0  0  0  0
 21 23  1  0  0  0  0
 24 27  1  0  0  0  0
 24 21  1  0  0  0  0
 25 24  1  0  0  0  0
 26 24  1  0  0  0  0
M  RAD  1  17   2
M  END
>  <MD_stabilization_energy>
-12.925

$$$$
/home/frits/DAC_2b/Syn061102/Syn061102.car
 OpenBabel10291915073D

 28 28  0  0  0  0  0  0  0  0999 V2000
    1.0454   -0.2737    0.2969 N   0  0  0  0  0  0  0  0  0  0  0  0
    1.2601    0.6922    0.5173 H   0  0  0  0  0  0  0  0  0  0  0  0
    2.1305   -1.2326    0.1234 C   0  0  0  0  0  0  0  0  0  0  0  0
    1.9737   -2.0780    0.8010 H   0  0  0  0  0  0  0  0  0  0  0  0
    2.1152   -1.5921   -0.9114 H   0  0  0  0  0  0  0  0  0  0  0  0
    3.4349   -0.5783    0.4456 C   0  0  0  0  0  0  0  0  0  0  0  0
    3.6229   -0.2943    1.4754 H   0  0  0  0  0  0  0  0  0  0  0  0
    4.3913   -0.3459   -0.4721 C   0  0  0  0  0  0  0  0  0  0  0  0
    4.2576   -0.6179   -1.5127 H   0  0  0  0  0  0  0  0  0  0  0  0
    5.3243    0.1236   -0.1842 H   0  0  0  0  0  0  0  0  0  0  0  0
   -0.3381   -0.6087    0.1358 C   0  0  0  0  0  0  0  0  0  0  0  0
   -1.2866    0.3731    0.3464 N   0  0  0  0  0  0  0  0  0  0  0  0
   -2.5956    0.0164    0.1584 C   0  0  0  0  0  0  0  0  0  0  0  0
   -3.3486    0.7843    0.3100 H   0  0  0  0  0  0  0  0  0  0  0  0
   -3.0272   -1.2640   -0.2173 C   0  0  0  0  0  0  0  0  0  0  0  0
   -4.0818   -1.4819   -0.3489 H   0  0  0  0  0  0  0  0  0  0  0  0
   -2.0565   -2.2529   -0.4184 C   0  0  0  0  0  0  0  0  0  0  0  0
   -2.3495   -3.2559   -0.7097 H   0  0  0  0  0  0  0  0  0  0  0  0
   -0.7007   -1.9333   -0.2447 C   0  0  0  0  0  0  0  0  0  0  0  0
    0.0363   -2.7114   -0.4122 H   0  0  0  0  0  0  0  0  0  0  0  0
   -1.0927    1.7772    0.7524 C   0  0  0  0  0  0  0  0  0  0  0  0
   -0.2994    1.8021    1.5066 H   0  0  0  0  0  0  0  0  0  0  0  0
   -1.9958    2.1422    1.2540 H   0  0  0  0  0  0  0  0  0  0  0  0
   -0.7791    2.6475   -0.4238 C   0  0  0  0  0  0  0  0  0  0  0  0
   -1.5144    2.7128   -1.2180 H   0  0  0  0  0  0  0  0  0  0  0  0
    0.3564    3.3610   -0.5379 C   0  0  0  0  0  0  0  0  0  0  0  0
    0.5284    3.9804   -1.4102 H   0  0  0  0  0  0  0  0  0  0  0  0
    1.1212    3.3409    0.2298 H   0  0  0  0  0  0  0  0  0  0  0  0
  1  2  1  0  0  0  0
  3  1  1  0  0  0  0
  3  6  1  0  0  0  0
  3  4  1  0  0  0  0
  5  3  1  0  0  0  0
  6  7  1  0  0  0  0
  8 10  1  0  0  0  0
  8  6  2  0  0  0  0
  9  8  1  0  0  0  0
 11  1  1  0  0  0  0
 11 12  1  0  0  0  0
 12 21  1  0  0  0  0
 13 14  1  0  0  0  0
 13 12  1  0  0  0  0
 15 13  2  0  0  0  0
 16 15  1  0  0  0  0
 17 19  1  0  0  0  0
 17 15  1  0  0  0  0
 18 17  1  0  0  0  0
 19 11  2  0  0  0  0
 20 19  1  0  0  0  0
 21 23  1  0  0  0  0
 21 22  1  0  0  0  0
 24 21  1  0  0  0  0
 25 24  1  0  0  0  0
 26 24  2  0  0  0  0
 26 28  1  0  0  0  0
 27 26  1  0  0  0  0
M  RAD  1  17   2
M  END
>  <MD_stabilization_energy>
-12.902

$$$$
/home/frits/DAC_2a/Syn018462/Syn018462.car
 OpenBabel10291915073D

 26 26  0  0  0  0  0  0  0  0999 V2000
   -1.2478    0.7514    0.2204 N   0  0  0  0  0  0  0  0  0  0  0  0
   -1.1757   -0.2300    1.1628 C   0  0  0  0  0  0  0  0  0  0  0  0
   -0.5883   -0.0125    2.0497 H   0  0  0  0  0  0  0  0  0  0  0  0
   -1.8068   -1.4815    1.0403 C   0  0  0  0  0  0  0  0  0  0  0  0
   -1.7157   -2.2303    1.8197 H   0  0  0  0  0  0  0  0  0  0  0  0
   -2.5583   -1.7347   -0.1220 C   0  0  0  0  0  0  0  0  0  0  0  0
   -3.0595   -2.6877   -0.2537 H   0  0  0  0  0  0  0  0  0  0  0  0
   -2.6531   -0.7390   -1.1117 C   0  0  0  0  0  0  0  0  0  0  0  0
   -3.2255   -0.9061   -2.0178 H   0  0  0  0  0  0  0  0  0  0  0  0
   -1.9838    0.4793   -0.8935 C   0  0  0  0  0  0  0  0  0  0  0  0
   -2.0406    1.2626   -1.6434 H   0  0  0  0  0  0  0  0  0  0  0  0
   -0.5697    2.0432    0.3874 C   0  0  0  0  0  0  0  0  0  0  0  0
   -1.2406    2.8181    0.0004 H   0  0  0  0  0  0  0  0  0  0  0  0
   -0.4486    2.2298    1.4607 H   0  0  0  0  0  0  0  0  0  0  0  0
    0.7830    2.1015   -0.3392 C   0  0  0  0  0  0  0  0  0  0  0  0
    0.6472    1.8798   -1.4029 H   0  0  0  0  0  0  0  0  0  0  0  0
    1.1844    3.1170   -0.2756 H   0  0  0  0  0  0  0  0  0  0  0  0
    1.7743    1.1606    0.2683 C   0  0  0  0  0  0  0  0  0  0  0  0
    2.0961    1.3688    1.2835 H   0  0  0  0  0  0  0  0  0  0  0  0
    2.2758    0.0907   -0.3866 C   0  0  0  0  0  0  0  0  0  0  0  0
    1.9603   -0.1205   -1.4033 H   0  0  0  0  0  0  0  0  0  0  0  0
    3.2274   -0.8085    0.2136 C   0  0  0  0  0  0  0  0  0  0  0  0
    3.5535   -0.6067    1.2281 H   0  0  0  0  0  0  0  0  0  0  0  0
    3.7233   -1.8803   -0.4309 C   0  0  0  0  0  0  0  0  0  0  0  0
    4.4383   -2.5304    0.0592 H   0  0  0  0  0  0  0  0  0  0  0  0
    3.4284   -2.1230   -1.4455 H   0  0  0  0  0  0  0  0  0  0  0  0
  1 12  1  0  0  0  0
  1  2  1  0  0  0  0
  2  3  1  0  0  0  0
  4  2  2  0  0  0  0
  4  5  1  0  0  0  0
  6  4  1  0  0  0  0
  7  6  1  0  0  0  0
  8 10  2  0  0  0  0
  8  6  1  0  0  0  0
  9  8  1  0  0  0  0
 10  1  1  0  0  0  0
 11 10  1  0  0  0  0
 12 14  1  0  0  0  0
 13 12  1  0  0  0  0
 15 17  1  0  0  0  0
 15 18  1  0  0  0  0
 15 12  1  0  0  0  0
 16 15  1  0  0  0  0
 18 19  1  0  0  0  0
 20 22  1  0  0  0  0
 20 18  2  0  0  0  0
 21 20  1  0  0  0  0
 22 23  1  0  0  0  0
 24 25  1  0  0  0  0
 24 22  2  0  0  0  0
 26 24  1  0  0  0  0
M  RAD  1   6   2
M  END
>  <MD_stabilization_energy>
-12.823

$$$$
/home/frits/DAC_2b/Syn080750/Syn080750.car
 OpenBabel10291915073D

 26 26  0  0  0  0  0  0  0  0999 V2000
   -1.5321   -0.4948    0.3562 N   0  0  0  0  0  0  0  0  0  0  0  0
   -2.4391   -1.0036   -0.5236 C   0  0  0  0  0  0  0  0  0  0  0  0
   -2.2584   -2.0130   -0.8806 H   0  0  0  0  0  0  0  0  0  0  0  0
   -3.5675   -0.2975   -0.9799 C   0  0  0  0  0  0  0  0  0  0  0  0
   -4.2608   -0.7480   -1.6819 H   0  0  0  0  0  0  0  0  0  0  0  0
   -3.7707    1.0100   -0.5006 C   0  0  0  0  0  0  0  0  0  0  0  0
   -4.6288    1.5868   -0.8291 H   0  0  0  0  0  0  0  0  0  0  0  0
   -2.8489    1.5622    0.4080 C   0  0  0  0  0  0  0  0  0  0  0  0
   -2.9793    2.5680    0.7928 H   0  0  0  0  0  0  0  0  0  0  0  0
   -1.7525    0.7734    0.8026 C   0  0  0  0  0  0  0  0  0  0  0  0
   -1.0254    1.1775    1.5007 H   0  0  0  0  0  0  0  0  0  0  0  0
   -0.3685   -1.2644    0.8053 C   0  0  0  0  0  0  0  0  0  0  0  0
   -0.6118   -2.3301    0.7370 H   0  0  0  0  0  0  0  0  0  0  0  0
   -0.2035   -1.0369    1.8650 H   0  0  0  0  0  0  0  0  0  0  0  0
    0.8355   -0.9576   -0.0269 C   0  0  0  0  0  0  0  0  0  0  0  0
    0.7890   -1.2120   -1.0806 H   0  0  0  0  0  0  0  0  0  0  0  0
    1.9569   -0.3985    0.4776 C   0  0  0  0  0  0  0  0  0  0  0  0
    2.0102   -0.1476    1.5321 H   0  0  0  0  0  0  0  0  0  0  0  0
    3.1126   -0.1106   -0.3330 C   0  0  0  0  0  0  0  0  0  0  0  0
    3.0620   -0.3616   -1.3877 H   0  0  0  0  0  0  0  0  0  0  0  0
    4.2328    0.4505    0.1718 C   0  0  0  0  0  0  0  0  0  0  0  0
    4.2858    0.7018    1.2254 H   0  0  0  0  0  0  0  0  0  0  0  0
    5.4367    0.7549   -0.6512 C   0  0  0  0  0  0  0  0  0  0  0  0
    5.2970    0.4698   -1.6982 H   0  0  0  0  0  0  0  0  0  0  0  0
    6.3030    0.2133   -0.2619 H   0  0  0  0  0  0  0  0  0  0  0  0
    5.6544    1.8257   -0.6143 H   0  0  0  0  0  0  0  0  0  0  0  0
  1 10  1  0  0  0  0
  1 12  1  0  0  0  0
  2  1  1  0  0  0  0
  3  2  1  0  0  0  0
  4  2  2  0  0  0  0
  4  6  1  0  0  0  0
  5  4  1  0  0  0  0
  6  8  1  0  0  0  0
  7  6  1  0  0  0  0
  8  9  1  0  0  0  0
  8 10  2  0  0  0  0
 10 11  1  0  0  0  0
 12 14  1  0  0  0  0
 13 12  1  0  0  0  0
 15 17  2  0  0  0  0
 15 12  1  0  0  0  0
 16 15  1  0  0  0  0
 17 18  1  0  0  0  0
 19 21  2  0  0  0  0
 19 17  1  0  0  0  0
 20 19  1  0  0  0  0
 21 22  1  0  0  0  0
 23 26  1  0  0  0  0
 23 25  1  0  0  0  0
 23 21  1  0  0  0  0
 24 23  1  0  0  0  0
M  RAD  1   6   2
M  END
>  <MD_stabilization_energy>
-12.785

$$$$
/home/frits/DAC_2b/Syn090524/Syn090524.car
 OpenBabel10291915073D

 27 27  0  0  0  0  0  0  0  0999 V2000
    1.0889    0.0571    0.2483 N   0  0  0  0  0  0  0  0  0  0  0  0
    1.2540    1.0483    0.3839 H   0  0  0  0  0  0  0  0  0  0  0  0
    2.2214   -0.8569    0.1513 C   0  0  0  0  0  0  0  0  0  0  0  0
    2.2227   -1.3049   -0.8484 H   0  0  0  0  0  0  0  0  0  0  0  0
    2.1091   -1.6474    0.9003 H   0  0  0  0  0  0  0  0  0  0  0  0
    3.4915   -0.1123    0.4079 C   0  0  0  0  0  0  0  0  0  0  0  0
    3.6652    0.2715    1.4075 H   0  0  0  0  0  0  0  0  0  0  0  0
    4.4352    0.0843   -0.5310 C   0  0  0  0  0  0  0  0  0  0  0  0
    5.3436    0.6234   -0.2904 H   0  0  0  0  0  0  0  0  0  0  0  0
    4.3153   -0.2861   -1.5426 H   0  0  0  0  0  0  0  0  0  0  0  0
   -0.2757   -0.3619    0.1269 C   0  0  0  0  0  0  0  0  0  0  0  0
   -1.2725    0.5839    0.2621 N   0  0  0  0  0  0  0  0  0  0  0  0
   -2.5620    0.1467    0.1142 C   0  0  0  0  0  0  0  0  0  0  0  0
   -3.3529    0.8855    0.2073 H   0  0  0  0  0  0  0  0  0  0  0  0
   -2.9282   -1.1809   -0.1506 C   0  0  0  0  0  0  0  0  0  0  0  0
   -3.9706   -1.4625   -0.2557 H   0  0  0  0  0  0  0  0  0  0  0  0
   -1.9085   -2.1324   -0.2757 C   0  0  0  0  0  0  0  0  0  0  0  0
   -2.1503   -3.1698   -0.4804 H   0  0  0  0  0  0  0  0  0  0  0  0
   -0.5703   -1.7304   -0.1392 C   0  0  0  0  0  0  0  0  0  0  0  0
    0.2053   -2.4810   -0.2470 H   0  0  0  0  0  0  0  0  0  0  0  0
   -1.1536    2.0256    0.5498 C   0  0  0  0  0  0  0  0  0  0  0  0
   -0.3308    2.1642    1.2571 H   0  0  0  0  0  0  0  0  0  0  0  0
   -2.0563    2.3683    1.0679 H   0  0  0  0  0  0  0  0  0  0  0  0
   -0.9257    2.8509   -0.7179 C   0  0  0  0  0  0  0  0  0  0  0  0
   -1.7604    2.7335   -1.4151 H   0  0  0  0  0  0  0  0  0  0  0  0
   -0.0148    2.5364   -1.2350 H   0  0  0  0  0  0  0  0  0  0  0  0
   -0.8314    3.9118   -0.4706 H   0  0  0  0  0  0  0  0  0  0  0  0
  1  2  1  0  0  0  0
  3  1  1  0  0  0  0
  3  6  1  0  0  0  0
  3  5  1  0  0  0  0
  4  3  1  0  0  0  0
  6  7  1  0  0  0  0
  8  9  1  0  0  0  0
  8  6  2  0  0  0  0
 10  8  1  0  0  0  0
 11  1  1  0  0  0  0
 11 12  1  0  0  0  0
 12 21  1  0  0  0  0
 13 14  1  0  0  0  0
 13 12  1  0  0  0  0
 15 13  2  0  0  0  0
 16 15  1  0  0  0  0
 17 15  1  0  0  0  0
 17 19  1  0  0  0  0
 18 17  1  0  0  0  0
 19 11  2  0  0  0  0
 20 19  1  0  0  0  0
 21 23  1  0  0  0  0
 21 22  1  0  0  0  0
 24 27  1  0  0  0  0
 24 21  1  0  0  0  0
 25 24  1  0  0  0  0
 26 24  1  0  0  0  0
M  RAD  1  17   2
M  END
>  <MD_stabilization_energy>
-12.759

$$$$
/home/frits/DAC_2c/Syn145832/Syn145832.car
 OpenBabel10291915073D

 25 25  0  0  0  0  0  0  0  0999 V2000
   -2.6941    2.3402    0.1394 N   0  0  0  0  0  0  0  0  0  0  0  0
   -3.5854    2.6512   -0.2378 H   0  0  0  0  0  0  0  0  0  0  0  0
   -2.0963    3.0182    0.6045 H   0  0  0  0  0  0  0  0  0  0  0  0
   -2.2952    0.9944    0.0182 C   0  0  0  0  0  0  0  0  0  0  0  0
   -1.0577    0.5554    0.5402 C   0  0  0  0  0  0  0  0  0  0  0  0
   -0.3930    1.2534    1.0426 H   0  0  0  0  0  0  0  0  0  0  0  0
   -0.6203   -0.7322    0.4523 N   0  0  0  0  0  0  0  0  0  0  0  0
   -1.4373   -1.6210   -0.1786 C   0  0  0  0  0  0  0  0  0  0  0  0
   -1.0810   -2.6443   -0.2489 H   0  0  0  0  0  0  0  0  0  0  0  0
   -2.6868   -1.2835   -0.7308 C   0  0  0  0  0  0  0  0  0  0  0  0
   -3.2977   -2.0323   -1.2231 H   0  0  0  0  0  0  0  0  0  0  0  0
   -3.1233    0.0503   -0.6294 C   0  0  0  0  0  0  0  0  0  0  0  0
   -4.0836    0.3357   -1.0480 H   0  0  0  0  0  0  0  0  0  0  0  0
    0.6746   -1.1303    1.0113 C   0  0  0  0  0  0  0  0  0  0  0  0
    0.6313   -2.1963    1.2591 H   0  0  0  0  0  0  0  0  0  0  0  0
    0.8172   -0.5848    1.9515 H   0  0  0  0  0  0  0  0  0  0  0  0
    1.7834   -0.8729    0.0413 C   0  0  0  0  0  0  0  0  0  0  0  0
    1.7629   -1.4225   -0.8940 H   0  0  0  0  0  0  0  0  0  0  0  0
    2.7921   -0.0091    0.2876 C   0  0  0  0  0  0  0  0  0  0  0  0
    2.8208    0.5389    1.2239 H   0  0  0  0  0  0  0  0  0  0  0  0
    3.8570    0.2278   -0.6531 C   0  0  0  0  0  0  0  0  0  0  0  0
    3.8409   -0.3141   -1.5925 H   0  0  0  0  0  0  0  0  0  0  0  0
    4.8629    1.0885   -0.4132 C   0  0  0  0  0  0  0  0  0  0  0  0
    5.6438    1.2356   -1.1498 H   0  0  0  0  0  0  0  0  0  0  0  0
    4.9231    1.6529    0.5104 H   0  0  0  0  0  0  0  0  0  0  0  0
  1  3  1  0  0  0  0
  2  1  1  0  0  0  0
  4  1  1  0  0  0  0
  4  5  2  0  0  0  0
  5  6  1  0  0  0  0
  7  5  1  0  0  0  0
  7 14  1  0  0  0  0
  8  7  1  0  0  0  0
  9  8  1  0  0  0  0
 10 12  1  0  0  0  0
 10  8  2  0  0  0  0
 11 10  1  0  0  0  0
 12  4  1  0  0  0  0
 13 12  1  0  0  0  0
 14 15  1  0  0  0  0
 14 16  1  0  0  0  0
 17 19  2  0  0  0  0
 17 14  1  0  0  0  0
 18 17  1  0  0  0  0
 19 20  1  0  0  0  0
 21 23  2  0  0  0  0
 21 19  1  0  0  0  0
 22 21  1  0  0  0  0
 23 25  1  0  0  0  0
 24 23  1  0  0  0  0
M  RAD  1  12   2
M  END
>  <MD_stabilization_energy>
-12.700

$$$$
/home/frits/DAC_2a/Syn071162/Syn071162.car
 OpenBabel10291915073D

 30 30  0  0  0  0  0  0  0  0999 V2000
   -3.0190    0.5884    0.0719 N   0  0  0  0  0  0  0  0  0  0  0  0
   -2.1122    0.8918   -0.8898 C   0  0  0  0  0  0  0  0  0  0  0  0
   -2.2834    1.7631   -1.5156 H   0  0  0  0  0  0  0  0  0  0  0  0
   -0.9779    0.0737   -1.0497 C   0  0  0  0  0  0  0  0  0  0  0  0
   -0.2370    0.2995   -1.8107 H   0  0  0  0  0  0  0  0  0  0  0  0
   -0.7586   -1.0230   -0.2629 N   0  0  0  0  0  0  0  0  0  0  0  0
   -1.6945   -1.2936    0.6955 C   0  0  0  0  0  0  0  0  0  0  0  0
   -1.5265   -2.1597    1.3282 H   0  0  0  0  0  0  0  0  0  0  0  0
   -2.8361   -0.4888    0.8720 C   0  0  0  0  0  0  0  0  0  0  0  0
   -3.5777   -0.7072    1.6355 H   0  0  0  0  0  0  0  0  0  0  0  0
   -4.1874    1.3943    0.2716 N   0  0  0  0  0  0  0  0  0  0  0  0
   -4.7199    1.4224   -0.5994 H   0  0  0  0  0  0  0  0  0  0  0  0
   -3.8955    2.3524    0.4710 H   0  0  0  0  0  0  0  0  0  0  0  0
    0.4346   -1.8535   -0.4449 C   0  0  0  0  0  0  0  0  0  0  0  0
    0.6197   -1.9439   -1.5217 H   0  0  0  0  0  0  0  0  0  0  0  0
    0.2198   -2.8587   -0.0665 H   0  0  0  0  0  0  0  0  0  0  0  0
    1.6058   -1.2703    0.2777 C   0  0  0  0  0  0  0  0  0  0  0  0
    1.5543   -1.2299    1.3606 H   0  0  0  0  0  0  0  0  0  0  0  0
    2.7054   -0.8048   -0.3547 C   0  0  0  0  0  0  0  0  0  0  0  0
    2.7635   -0.8524   -1.4370 H   0  0  0  0  0  0  0  0  0  0  0  0
    3.8784   -0.2176    0.3648 C   0  0  0  0  0  0  0  0  0  0  0  0
    3.7532   -0.3087    1.4489 H   0  0  0  0  0  0  0  0  0  0  0  0
    4.7696   -0.7955    0.1032 H   0  0  0  0  0  0  0  0  0  0  0  0
    4.1058    1.2545   -0.0083 C   0  0  0  0  0  0  0  0  0  0  0  0
    4.2597    1.3472   -1.0880 H   0  0  0  0  0  0  0  0  0  0  0  0
    5.0226    1.6051    0.4749 H   0  0  0  0  0  0  0  0  0  0  0  0
    2.9466    2.1599    0.4146 C   0  0  0  0  0  0  0  0  0  0  0  0
    2.0227    1.8966   -0.1080 H   0  0  0  0  0  0  0  0  0  0  0  0
    2.7658    2.0875    1.4911 H   0  0  0  0  0  0  0  0  0  0  0  0
    3.1781    3.2025    0.1796 H   0  0  0  0  0  0  0  0  0  0  0  0
  1 11  1  0  0  0  0
  1  9  1  0  0  0  0
  2  1  1  0  0  0  0
  3  2  1  0  0  0  0
  4  2  2  0  0  0  0
  4  6  1  0  0  0  0
  5  4  1  0  0  0  0
  6  7  1  0  0  0  0
  7  9  2  0  0  0  0
  7  8  1  0  0  0  0
  9 10  1  0  0  0  0
 11 13  1  0  0  0  0
 12 11  1  0  0  0  0
 14  6  1  0  0  0  0
 14 16  1  0  0  0  0
 14 17  1  0  0  0  0
 15 14  1  0  0  0  0
 17 18  1  0  0  0  0
 19 17  2  0  0  0  0
 19 21  1  0  0  0  0
 20 19  1  0  0  0  0
 21 22  1  0  0  0  0
 23 21  1  0  0  0  0
 24 21  1  0  0  0  0
 24 27  1  0  0  0  0
 24 26  1  0  0  0  0
 25 24  1  0  0  0  0
 27 29  1  0  0  0  0
 28 27  1  0  0  0  0
 30 27  1  0  0  0  0
M  END
>  <MD_stabilization_energy>
-12.673

$$$$
/home/frits/DAC_2b/Syn071377/Syn071377.car
 OpenBabel10291915073D

 30 30  0  0  0  0  0  0  0  0999 V2000
   -1.8832    2.3106   -1.0788 N   0  0  0  0  0  0  0  0  0  0  0  0
   -2.4971    3.0411   -0.7284 H   0  0  0  0  0  0  0  0  0  0  0  0
   -1.3262    2.4956   -1.9088 H   0  0  0  0  0  0  0  0  0  0  0  0
   -1.8036    1.0660   -0.4233 C   0  0  0  0  0  0  0  0  0  0  0  0
   -0.9524    0.0466   -0.9051 C   0  0  0  0  0  0  0  0  0  0  0  0
   -0.3454    0.2113   -1.7914 H   0  0  0  0  0  0  0  0  0  0  0  0
   -0.8273   -1.1728   -0.3096 N   0  0  0  0  0  0  0  0  0  0  0  0
   -1.5799   -1.3947    0.8043 C   0  0  0  0  0  0  0  0  0  0  0  0
   -1.4763   -2.3675    1.2757 H   0  0  0  0  0  0  0  0  0  0  0  0
   -2.4585   -0.4469    1.3607 C   0  0  0  0  0  0  0  0  0  0  0  0
   -3.0332   -0.6770    2.2513 H   0  0  0  0  0  0  0  0  0  0  0  0
   -2.5709    0.8080    0.7344 C   0  0  0  0  0  0  0  0  0  0  0  0
   -3.2405    1.5571    1.1459 H   0  0  0  0  0  0  0  0  0  0  0  0
    0.0790   -2.2035   -0.8321 C   0  0  0  0  0  0  0  0  0  0  0  0
   -0.4178   -3.1722   -0.7093 H   0  0  0  0  0  0  0  0  0  0  0  0
    0.2002   -2.0383   -1.9089 H   0  0  0  0  0  0  0  0  0  0  0  0
    1.4395   -2.2097   -0.1174 C   0  0  0  0  0  0  0  0  0  0  0  0
    2.0322   -3.0586   -0.4700 H   0  0  0  0  0  0  0  0  0  0  0  0
    1.2964   -2.3480    0.9593 H   0  0  0  0  0  0  0  0  0  0  0  0
    2.2022   -0.9514   -0.3850 C   0  0  0  0  0  0  0  0  0  0  0  0
    2.5531   -0.7904   -1.3989 H   0  0  0  0  0  0  0  0  0  0  0  0
    2.4598   -0.0258    0.5656 C   0  0  0  0  0  0  0  0  0  0  0  0
    2.1126   -0.1879    1.5806 H   0  0  0  0  0  0  0  0  0  0  0  0
    3.2115    1.2372    0.2967 C   0  0  0  0  0  0  0  0  0  0  0  0
    4.0693    1.2941    0.9728 H   0  0  0  0  0  0  0  0  0  0  0  0
    3.6058    1.2464   -0.7243 H   0  0  0  0  0  0  0  0  0  0  0  0
    2.3127    2.4537    0.5029 C   0  0  0  0  0  0  0  0  0  0  0  0
    1.9249    2.4870    1.5256 H   0  0  0  0  0  0  0  0  0  0  0  0
    1.4604    2.4314   -0.1827 H   0  0  0  0  0  0  0  0  0  0  0  0
    2.8725    3.3752    0.3208 H   0  0  0  0  0  0  0  0  0  0  0  0
  1  2  1  0  0  0  0
  1  4  1  0  0  0  0
  3  1  1  0  0  0  0
  4 12  1  0  0  0  0
  5  4  2  0  0  0  0
  5  7  1  0  0  0  0
  6  5  1  0  0  0  0
  7  8  1  0  0  0  0
  8  9  1  0  0  0  0
  8 10  2  0  0  0  0
 10 11  1  0  0  0  0
 12 13  1  0  0  0  0
 12 10  1  0  0  0  0
 14 15  1  0  0  0  0
 14  7  1  0  0  0  0
 14 17  1  0  0  0  0
 16 14  1  0  0  0  0
 17 19  1  0  0  0  0
 18 17  1  0  0  0  0
 20 17  1  0  0  0  0
 20 22  2  0  0  0  0
 21 20  1  0  0  0  0
 22 23  1  0  0  0  0
 24 27  1  0  0  0  0
 24 22  1  0  0  0  0
 24 25  1  0  0  0  0
 26 24  1  0  0  0  0
 27 28  1  0  0  0  0
 29 27  1  0  0  0  0
 30 27  1  0  0  0  0
M  RAD  1  12   2
M  END
>  <MD_stabilization_energy>
-12.667

$$$$
/home/frits/DAC_2c/Syn109070/Syn109070.car
 OpenBabel10291915073D

 27 28  0  0  0  0  0  0  0  0999 V2000
   -2.1799   -0.3313   -0.3288 N   0  0  0  0  0  0  0  0  0  0  0  0
   -1.0429   -0.0200    0.2835 C   0  0  0  0  0  0  0  0  0  0  0  0
   -0.3322   -1.1439    0.3963 N   0  0  0  0  0  0  0  0  0  0  0  0
   -1.0310   -2.1702   -0.1538 C   0  0  0  0  0  0  0  0  0  0  0  0
   -0.5754   -3.1511   -0.1390 H   0  0  0  0  0  0  0  0  0  0  0  0
   -2.2362   -1.6387   -0.6252 C   0  0  0  0  0  0  0  0  0  0  0  0
   -3.1152   -2.0192   -1.1288 H   0  0  0  0  0  0  0  0  0  0  0  0
   -0.7136    1.2694    0.7033 C   0  0  0  0  0  0  0  0  0  0  0  0
    0.2197    1.5118    1.2005 H   0  0  0  0  0  0  0  0  0  0  0  0
   -1.6884    2.2541    0.4333 C   0  0  0  0  0  0  0  0  0  0  0  0
   -1.5048    3.2812    0.7295 H   0  0  0  0  0  0  0  0  0  0  0  0
   -2.8966    1.9242   -0.2158 C   0  0  0  0  0  0  0  0  0  0  0  0
   -3.6354    2.6930   -0.4161 H   0  0  0  0  0  0  0  0  0  0  0  0
   -3.1407    0.5912   -0.6045 C   0  0  0  0  0  0  0  0  0  0  0  0
   -4.0521    0.2806   -1.1077 H   0  0  0  0  0  0  0  0  0  0  0  0
    0.9918   -1.3357    0.9968 C   0  0  0  0  0  0  0  0  0  0  0  0
    1.0849   -2.3820    1.3070 H   0  0  0  0  0  0  0  0  0  0  0  0
    1.0371   -0.7236    1.9044 H   0  0  0  0  0  0  0  0  0  0  0  0
    2.0788   -0.9886    0.0304 C   0  0  0  0  0  0  0  0  0  0  0  0
    2.1526   -1.5871   -0.8717 H   0  0  0  0  0  0  0  0  0  0  0  0
    2.9594    0.0133    0.2419 C   0  0  0  0  0  0  0  0  0  0  0  0
    2.8947    0.6105    1.1457 H   0  0  0  0  0  0  0  0  0  0  0  0
    4.0043    0.3374   -0.6949 C   0  0  0  0  0  0  0  0  0  0  0  0
    4.0804   -0.2532   -1.6014 H   0  0  0  0  0  0  0  0  0  0  0  0
    4.8821    1.3363   -0.4904 C   0  0  0  0  0  0  0  0  0  0  0  0
    5.6531    1.5451   -1.2225 H   0  0  0  0  0  0  0  0  0  0  0  0
    4.8465    1.9537    0.4000 H   0  0  0  0  0  0  0  0  0  0  0  0
  1  2  1  0  0  0  0
  2  3  1  0  0  0  0
  2  8  2  0  0  0  0
  3 16  1  0  0  0  0
  4  5  1  0  0  0  0
  4  3  1  0  0  0  0
  6  1  1  0  0  0  0
  6  4  2  0  0  0  0
  7  6  1  0  0  0  0
  8  9  1  0  0  0  0
 10  8  1  0  0  0  0
 10 11  1  0  0  0  0
 12 10  1  0  0  0  0
 13 12  1  0  0  0  0
 14  1  1  0  0  0  0
 14 12  2  0  0  0  0
 15 14  1  0  0  0  0
 16 17  1  0  0  0  0
 16 18  1  0  0  0  0
 19 21  2  0  0  0  0
 19 16  1  0  0  0  0
 20 19  1  0  0  0  0
 21 22  1  0  0  0  0
 23 25  2  0  0  0  0
 23 21  1  0  0  0  0
 24 23  1  0  0  0  0
 25 27  1  0  0  0  0
 26 25  1  0  0  0  0
M  RAD  1  10   2
M  END
>  <MD_stabilization_energy>
-12.650

$$$$
/home/frits/DAC_2b/Syn090056/Syn090056.car
 OpenBabel10291915073D

 26 27  0  0  0  0  0  0  0  0999 V2000
   -0.6581   -0.0938    0.2594 N   0  0  0  0  0  0  0  0  0  0  0  0
    0.1790   -1.1678    0.3621 N   0  0  0  0  0  0  0  0  0  0  0  0
   -0.5279   -2.1561   -0.1150 C   0  0  0  0  0  0  0  0  0  0  0  0
   -0.0923   -3.1453   -0.1511 H   0  0  0  0  0  0  0  0  0  0  0  0
   -1.7742   -1.8062   -0.5265 C   0  0  0  0  0  0  0  0  0  0  0  0
   -2.5400   -2.4385   -0.9542 H   0  0  0  0  0  0  0  0  0  0  0  0
   -1.8031   -0.4718   -0.2634 C   0  0  0  0  0  0  0  0  0  0  0  0
   -2.9026    0.3508   -0.5221 C   0  0  0  0  0  0  0  0  0  0  0  0
   -3.8290   -0.0123   -0.9569 H   0  0  0  0  0  0  0  0  0  0  0  0
   -2.7295    1.7121   -0.1760 C   0  0  0  0  0  0  0  0  0  0  0  0
   -3.5377    2.4152   -0.3464 H   0  0  0  0  0  0  0  0  0  0  0  0
   -1.5193    2.1652    0.3873 C   0  0  0  0  0  0  0  0  0  0  0  0
   -1.3784    3.2067    0.6555 H   0  0  0  0  0  0  0  0  0  0  0  0
   -0.5025    1.2175    0.5887 C   0  0  0  0  0  0  0  0  0  0  0  0
    0.4466    1.5164    1.0199 H   0  0  0  0  0  0  0  0  0  0  0  0
    1.5339   -1.0736    0.9031 C   0  0  0  0  0  0  0  0  0  0  0  0
    1.4886   -0.4779    1.8209 H   0  0  0  0  0  0  0  0  0  0  0  0
    1.8465   -2.0864    1.1771 H   0  0  0  0  0  0  0  0  0  0  0  0
    2.4770   -0.5070   -0.1080 C   0  0  0  0  0  0  0  0  0  0  0  0
    2.5717   -1.0363   -1.0502 H   0  0  0  0  0  0  0  0  0  0  0  0
    3.2081    0.6088    0.1060 C   0  0  0  0  0  0  0  0  0  0  0  0
    3.1232    1.1369    1.0491 H   0  0  0  0  0  0  0  0  0  0  0  0
    4.1512    1.1749   -0.8984 C   0  0  0  0  0  0  0  0  0  0  0  0
    5.1633    1.2061   -0.4860 H   0  0  0  0  0  0  0  0  0  0  0  0
    3.8534    2.1943   -1.1586 H   0  0  0  0  0  0  0  0  0  0  0  0
    4.1739    0.5802   -1.8165 H   0  0  0  0  0  0  0  0  0  0  0  0
  1  2  1  0  0  0  0
  1 14  1  0  0  0  0
  2 16  1  0  0  0  0
  3  2  1  0  0  0  0
  4  3  1  0  0  0  0
  5  7  1  0  0  0  0
  5  3  2  0  0  0  0
  6  5  1  0  0  0  0
  7  1  1  0  0  0  0
  8  7  2  0  0  0  0
  8 10  1  0  0  0  0
  9  8  1  0  0  0  0
 10 12  1  0  0  0  0
 11 10  1  0  0  0  0
 12 14  2  0  0  0  0
 12 13  1  0  0  0  0
 14 15  1  0  0  0  0
 16 18  1  0  0  0  0
 16 17  1  0  0  0  0
 19 21  2  0  0  0  0
 19 16  1  0  0  0  0
 20 19  1  0  0  0  0
 21 22  1  0  0  0  0
 23 24  1  0  0  0  0
 23 21  1  0  0  0  0
 25 23  1  0  0  0  0
 26 23  1  0  0  0  0
M  RAD  1  10   2
M  END
>  <MD_stabilization_energy>
-12.618

$$$$
/home/frits/DAC_2b/Syn029045/Syn029045.car
 OpenBabel10291915073D

 28 28  0  0  0  0  0  0  0  0999 V2000
   -1.1665    0.7990    0.2993 N   0  0  0  0  0  0  0  0  0  0  0  0
   -1.0434   -0.2657    1.1406 C   0  0  0  0  0  0  0  0  0  0  0  0
   -0.4069   -0.1298    2.0097 H   0  0  0  0  0  0  0  0  0  0  0  0
   -1.6810   -1.5031    0.9366 C   0  0  0  0  0  0  0  0  0  0  0  0
   -1.5471   -2.3211    1.6362 H   0  0  0  0  0  0  0  0  0  0  0  0
   -2.4958   -1.6500   -0.2011 C   0  0  0  0  0  0  0  0  0  0  0  0
   -3.0040   -2.5889   -0.3935 H   0  0  0  0  0  0  0  0  0  0  0  0
   -2.6445   -0.5666   -1.0866 C   0  0  0  0  0  0  0  0  0  0  0  0
   -3.2661   -0.6510   -1.9714 H   0  0  0  0  0  0  0  0  0  0  0  0
   -1.9632    0.6289   -0.7928 C   0  0  0  0  0  0  0  0  0  0  0  0
   -2.0601    1.4783   -1.4623 H   0  0  0  0  0  0  0  0  0  0  0  0
   -0.4756    2.0710    0.5472 C   0  0  0  0  0  0  0  0  0  0  0  0
   -1.1651    2.8778    0.2752 H   0  0  0  0  0  0  0  0  0  0  0  0
   -0.2902    2.1554    1.6242 H   0  0  0  0  0  0  0  0  0  0  0  0
    0.8324    2.1987   -0.2492 C   0  0  0  0  0  0  0  0  0  0  0  0
    0.6309    2.0911   -1.3201 H   0  0  0  0  0  0  0  0  0  0  0  0
    1.2500    3.1992   -0.1042 H   0  0  0  0  0  0  0  0  0  0  0  0
    1.8437    1.1908    0.1953 C   0  0  0  0  0  0  0  0  0  0  0  0
    2.2420    1.2970    1.1989 H   0  0  0  0  0  0  0  0  0  0  0  0
    2.2686    0.1742   -0.5874 C   0  0  0  0  0  0  0  0  0  0  0  0
    1.8747    0.0705   -1.5930 H   0  0  0  0  0  0  0  0  0  0  0  0
    3.2730   -0.8383   -0.1418 C   0  0  0  0  0  0  0  0  0  0  0  0
    3.6760   -0.5806    0.8427 H   0  0  0  0  0  0  0  0  0  0  0  0
    4.1132   -0.8412   -0.8422 H   0  0  0  0  0  0  0  0  0  0  0  0
    2.6473   -2.2294   -0.0842 C   0  0  0  0  0  0  0  0  0  0  0  0
    2.2627   -2.5280   -1.0641 H   0  0  0  0  0  0  0  0  0  0  0  0
    1.8177   -2.2561    0.6286 H   0  0  0  0  0  0  0  0  0  0  0  0
    3.3904   -2.9677    0.2295 H   0  0  0  0  0  0  0  0  0  0  0  0
  1 12  1  0  0  0  0
  1  2  1  0  0  0  0
  2  3  1  0  0  0  0
  4  2  2  0  0  0  0
  4  5  1  0  0  0  0
  6  4  1  0  0  0  0
  7  6  1  0  0  0  0
  8 10  2  0  0  0  0
  8  6  1  0  0  0  0
  9  8  1  0  0  0  0
 10  1  1  0  0  0  0
 11 10  1  0  0  0  0
 12 14  1  0  0  0  0
 13 12  1  0  0  0  0
 15 17  1  0  0  0  0
 15 18  1  0  0  0  0
 15 12  1  0  0  0  0
 16 15  1  0  0  0  0
 18 19  1  0  0  0  0
 20 22  1  0  0  0  0
 20 18  2  0  0  0  0
 21 20  1  0  0  0  0
 22 25  1  0  0  0  0
 22 23  1  0  0  0  0
 24 22  1  0  0  0  0
 25 28  1  0  0  0  0
 25 27  1  0  0  0  0
 26 25  1  0  0  0  0
M  RAD  1   6   2
M  END
>  <MD_stabilization_energy>
-12.604

$$$$
/home/frits/DAC_2c/Syn198374/Syn198374.car
 OpenBabel10291915073D

 29 30  0  0  1  0  0  0  0  0999 V2000
   -3.1103    0.6709   -0.5809 N   0  0  0  0  0  0  0  0  0  0  0  0
   -3.9949    0.5782   -1.0683 H   0  0  0  0  0  0  0  0  0  0  0  0
   -2.2043   -0.2607   -0.3696 C   0  0  1  0  0  0  0  0  0  0  0  0
   -2.2357   -1.5791   -0.7573 C   0  0  0  0  0  0  0  0  0  0  0  0
   -3.0130   -2.0906   -1.3078 H   0  0  0  0  0  0  0  0  0  0  0  0
   -1.0615   -2.1131   -0.2956 C   0  0  0  0  0  0  0  0  0  0  0  0
   -0.7244   -3.1349   -0.4106 H   0  0  0  0  0  0  0  0  0  0  0  0
   -0.3263   -1.2423    0.3342 N   0  0  0  0  0  0  0  0  0  0  0  0
   -0.9908   -0.1126    0.3052 C   0  0  0  0  0  0  0  0  0  0  0  0
   -0.6389    1.1311    0.8355 C   0  0  0  0  0  0  0  0  0  0  0  0
    0.2903    1.3055    1.3670 H   0  0  0  0  0  0  0  0  0  0  0  0
   -1.5766    2.1647    0.6350 C   0  0  0  0  0  0  0  0  0  0  0  0
   -1.3846    3.1633    1.0130 H   0  0  0  0  0  0  0  0  0  0  0  0
   -2.7677    1.8806   -0.0647 C   0  0  0  0  0  0  0  0  0  0  0  0
   -3.4947    2.6712   -0.2231 H   0  0  0  0  0  0  0  0  0  0  0  0
    0.9784   -1.5535    0.9266 C   0  0  0  0  0  0  0  0  0  0  0  0
    1.0153   -1.0763    1.9124 H   0  0  0  0  0  0  0  0  0  0  0  0
    1.0406   -2.6359    1.0845 H   0  0  0  0  0  0  0  0  0  0  0  0
    2.0949   -1.1000    0.0411 C   0  0  0  0  0  0  0  0  0  0  0  0
    2.1675   -1.5556   -0.9407 H   0  0  0  0  0  0  0  0  0  0  0  0
    2.9990   -0.1669    0.4121 C   0  0  0  0  0  0  0  0  0  0  0  0
    2.9323    0.2827    1.3973 H   0  0  0  0  0  0  0  0  0  0  0  0
    4.1155    0.2890   -0.4704 C   0  0  0  0  0  0  0  0  0  0  0  0
    4.1427   -0.2932   -1.3969 H   0  0  0  0  0  0  0  0  0  0  0  0
    5.0676    0.1227    0.0418 H   0  0  0  0  0  0  0  0  0  0  0  0
    3.9663    1.7700   -0.8080 C   0  0  0  0  0  0  0  0  0  0  0  0
    3.9732    2.3821    0.0990 H   0  0  0  0  0  0  0  0  0  0  0  0
    4.7903    2.0992   -1.4471 H   0  0  0  0  0  0  0  0  0  0  0  0
    3.0273    1.9580   -1.3373 H   0  0  0  0  0  0  0  0  0  0  0  0
  1  3  1  0  0  0  0
  1 14  1  0  0  0  0
  2  1  1  0  0  0  0
  3  4  1  6  0  0  0
  3  9  1  0  0  0  0
  4  6  2  0  0  0  0
  5  4  1  0  0  0  0
  6  8  1  0  0  0  0
  7  6  1  0  0  0  0
  8 16  1  0  0  0  0
  9  8  1  0  0  0  0
  9 10  2  0  0  0  0
 10 11  1  0  0  0  0
 12 10  1  0  0  0  0
 12 13  1  0  0  0  0
 14 12  2  0  0  0  0
 15 14  1  0  0  0  0
 16 18  1  0  0  0  0
 16 17  1  0  0  0  0
 19 21  2  0  0  0  0
 19 16  1  0  0  0  0
 20 19  1  0  0  0  0
 21 22  1  0  0  0  0
 23 25  1  0  0  0  0
 23 21  1  0  0  0  0
 24 23  1  0  0  0  0
 26 23  1  0  0  0  0
 26 27  1  0  0  0  0
 28 26  1  0  0  0  0
 29 26  1  0  0  0  0
M  RAD  1   3   2
M  END
>  <MD_stabilization_energy>
-12.573

$$$$
/home/frits/DAC_2a/Syn163108/Syn163108.car
 OpenBabel10291915073D

 28 28  0  0  0  0  0  0  0  0999 V2000
   -2.6909   -0.5496   -0.1212 N   0  0  0  0  0  0  0  0  0  0  0  0
   -1.9378   -0.7726    0.9841 C   0  0  0  0  0  0  0  0  0  0  0  0
   -2.2441   -1.5492    1.6792 H   0  0  0  0  0  0  0  0  0  0  0  0
   -0.7841    0.0044    1.1998 C   0  0  0  0  0  0  0  0  0  0  0  0
   -0.1660   -0.1594    2.0771 H   0  0  0  0  0  0  0  0  0  0  0  0
   -0.3923    0.9804    0.3265 N   0  0  0  0  0  0  0  0  0  0  0  0
   -1.1810    1.1760   -0.7735 C   0  0  0  0  0  0  0  0  0  0  0  0
   -0.8805    1.9498   -1.4732 H   0  0  0  0  0  0  0  0  0  0  0  0
   -2.3391    0.4109   -1.0084 C   0  0  0  0  0  0  0  0  0  0  0  0
   -2.9614    0.5689   -1.8850 H   0  0  0  0  0  0  0  0  0  0  0  0
   -3.8739   -1.3162   -0.3810 N   0  0  0  0  0  0  0  0  0  0  0  0
   -3.6209   -2.3045   -0.4275 H   0  0  0  0  0  0  0  0  0  0  0  0
   -4.5133   -1.2114    0.4084 H   0  0  0  0  0  0  0  0  0  0  0  0
    0.8140    1.7881    0.5501 C   0  0  0  0  0  0  0  0  0  0  0  0
    1.0177    1.8105    1.6272 H   0  0  0  0  0  0  0  0  0  0  0  0
    0.5772    2.8157    0.2524 H   0  0  0  0  0  0  0  0  0  0  0  0
    2.0341    1.2792   -0.2396 C   0  0  0  0  0  0  0  0  0  0  0  0
    2.8616    1.9852   -0.1093 H   0  0  0  0  0  0  0  0  0  0  0  0
    1.7874    1.2519   -1.3064 H   0  0  0  0  0  0  0  0  0  0  0  0
    2.4390   -0.0591    0.2168 N   0  0  0  0  0  0  0  0  0  0  0  0
    2.7237   -0.0215    1.1975 H   0  0  0  0  0  0  0  0  0  0  0  0
    3.5421   -0.5838   -0.6008 C   0  0  0  0  0  0  0  0  0  0  0  0
    3.2470   -0.6288   -1.6543 H   0  0  0  0  0  0  0  0  0  0  0  0
    4.4207    0.0660   -0.5259 H   0  0  0  0  0  0  0  0  0  0  0  0
    3.9197   -1.9923   -0.1408 C   0  0  0  0  0  0  0  0  0  0  0  0
    4.7311   -2.3856   -0.7598 H   0  0  0  0  0  0  0  0  0  0  0  0
    4.2603   -1.9939    0.8994 H   0  0  0  0  0  0  0  0  0  0  0  0
    3.0704   -2.6777   -0.2248 H   0  0  0  0  0  0  0  0  0  0  0  0
  1  2  1  0  0  0  0
  2  4  2  0  0  0  0
  2  3  1  0  0  0  0
  4  5  1  0  0  0  0
  6 14  1  0  0  0  0
  6  4  1  0  0  0  0
  7  6  1  0  0  0  0
  8  7  1  0  0  0  0
  9  7  2  0  0  0  0
  9  1  1  0  0  0  0
 10  9  1  0  0  0  0
 11  1  1  0  0  0  0
 11 13  1  0  0  0  0
 12 11  1  0  0  0  0
 14 15  1  0  0  0  0
 16 14  1  0  0  0  0
 17 18  1  0  0  0  0
 17 20  1  0  0  0  0
 17 14  1  0  0  0  0
 19 17  1  0  0  0  0
 20 21  1  0  0  0  0
 22 24  1  0  0  0  0
 22 25  1  0  0  0  0
 22 20  1  0  0  0  0
 23 22  1  0  0  0  0
 25 27  1  0  0  0  0
 26 25  1  0  0  0  0
 28 25  1  0  0  0  0
M  END
>  <MD_stabilization_energy>
-12.533

$$$$
/home/frits/DAC_2a/Syn020870/Syn020870.car
 OpenBabel10291915073D

 26 26  0  0  0  0  0  0  0  0999 V2000
    2.1535    0.0013   -0.1874 N   0  0  0  0  0  0  0  0  0  0  0  0
    2.1424   -0.6923   -0.9378 H   0  0  0  0  0  0  0  0  0  0  0  0
    3.5260    0.1713    0.3107 C   0  0  0  0  0  0  0  0  0  0  0  0
    3.9067   -0.7706    0.7200 H   0  0  0  0  0  0  0  0  0  0  0  0
    3.5495    0.9188    1.1104 H   0  0  0  0  0  0  0  0  0  0  0  0
    4.4477    0.6362   -0.8175 C   0  0  0  0  0  0  0  0  0  0  0  0
    4.1111    1.5899   -1.2362 H   0  0  0  0  0  0  0  0  0  0  0  0
    4.4880   -0.0988   -1.6275 H   0  0  0  0  0  0  0  0  0  0  0  0
    5.4646    0.7754   -0.4399 H   0  0  0  0  0  0  0  0  0  0  0  0
    1.2486   -0.4119    0.8945 C   0  0  0  0  0  0  0  0  0  0  0  0
    1.5425   -1.3934    1.2846 H   0  0  0  0  0  0  0  0  0  0  0  0
    1.3154    0.2871    1.7362 H   0  0  0  0  0  0  0  0  0  0  0  0
   -0.1844   -0.4606    0.4359 C   0  0  0  0  0  0  0  0  0  0  0  0
   -0.9805    0.7089    0.3789 C   0  0  0  0  0  0  0  0  0  0  0  0
   -0.5595    1.6639    0.6817 H   0  0  0  0  0  0  0  0  0  0  0  0
   -2.2742    0.7314   -0.0423 N   0  0  0  0  0  0  0  0  0  0  0  0
   -2.8189   -0.4511   -0.4326 C   0  0  0  0  0  0  0  0  0  0  0  0
   -3.8512   -0.4263   -0.7680 H   0  0  0  0  0  0  0  0  0  0  0  0
   -2.1218   -1.6717   -0.4234 C   0  0  0  0  0  0  0  0  0  0  0  0
   -2.6012   -2.5889   -0.7481 H   0  0  0  0  0  0  0  0  0  0  0  0
   -0.7851   -1.6714    0.0151 C   0  0  0  0  0  0  0  0  0  0  0  0
   -0.2247   -2.6008    0.0261 H   0  0  0  0  0  0  0  0  0  0  0  0
   -3.0076    1.9960   -0.0608 C   0  0  0  0  0  0  0  0  0  0  0  0
   -2.4917    2.6853   -0.7375 H   0  0  0  0  0  0  0  0  0  0  0  0
   -4.0297    1.8258   -0.4142 H   0  0  0  0  0  0  0  0  0  0  0  0
   -3.0305    2.3984    0.9574 H   0  0  0  0  0  0  0  0  0  0  0  0
  1  3  1  0  0  0  0
  1 10  1  0  0  0  0
  2  1  1  0  0  0  0
  3  4  1  0  0  0  0
  3  5  1  0  0  0  0
  6  9  1  0  0  0  0
  6  3  1  0  0  0  0
  7  6  1  0  0  0  0
  8  6  1  0  0  0  0
 10 11  1  0  0  0  0
 10 12  1  0  0  0  0
 13 10  1  0  0  0  0
 14 13  2  0  0  0  0
 14 15  1  0  0  0  0
 16 14  1  0  0  0  0
 17 19  2  0  0  0  0
 17 16  1  0  0  0  0
 18 17  1  0  0  0  0
 19 21  1  0  0  0  0
 20 19  1  0  0  0  0
 21 22  1  0  0  0  0
 21 13  1  0  0  0  0
 23 16  1  0  0  0  0
 23 26  1  0  0  0  0
 24 23  1  0  0  0  0
 25 23  1  0  0  0  0
M  RAD  1  21   2
M  END
>  <MD_stabilization_energy>
-12.516

$$$$
/home/frits/DAC_2a/Syn045170/Syn045170.car
 OpenBabel10291915073D

 26 27  0  0  0  0  0  0  0  0999 V2000
   -1.2482    0.5113    0.3395 N   0  0  0  0  0  0  0  0  0  0  0  0
   -1.5073   -0.7125   -0.1608 C   0  0  0  0  0  0  0  0  0  0  0  0
   -0.2926   -1.4219    0.0000 C   0  0  0  0  0  0  0  0  0  0  0  0
    0.0585   -2.4206   -0.2238 H   0  0  0  0  0  0  0  0  0  0  0  0
    0.6011   -0.5792    0.5803 N   0  0  0  0  0  0  0  0  0  0  0  0
   -0.0098    0.5748    0.7695 C   0  0  0  0  0  0  0  0  0  0  0  0
    0.4532    1.4466    1.2156 H   0  0  0  0  0  0  0  0  0  0  0  0
   -2.7230   -1.1147   -0.6990 C   0  0  0  0  0  0  0  0  0  0  0  0
   -2.9030   -2.1089   -1.0954 H   0  0  0  0  0  0  0  0  0  0  0  0
   -3.7158   -0.1065   -0.6858 C   0  0  0  0  0  0  0  0  0  0  0  0
   -4.6994   -0.3276   -1.0860 H   0  0  0  0  0  0  0  0  0  0  0  0
   -3.4565    1.1839   -0.1633 C   0  0  0  0  0  0  0  0  0  0  0  0
   -4.2377    1.9365   -0.1669 H   0  0  0  0  0  0  0  0  0  0  0  0
   -2.1824    1.4947    0.3632 C   0  0  0  0  0  0  0  0  0  0  0  0
   -1.9280    2.4668    0.7761 H   0  0  0  0  0  0  0  0  0  0  0  0
    1.9872   -0.8715    0.9384 C   0  0  0  0  0  0  0  0  0  0  0  0
    2.2065   -0.3478    1.8761 H   0  0  0  0  0  0  0  0  0  0  0  0
    2.0666   -1.9465    1.1314 H   0  0  0  0  0  0  0  0  0  0  0  0
    2.9209   -0.4726   -0.1585 C   0  0  0  0  0  0  0  0  0  0  0  0
    2.8363   -1.0010   -1.1023 H   0  0  0  0  0  0  0  0  0  0  0  0
    3.8557    0.4920   -0.0159 C   0  0  0  0  0  0  0  0  0  0  0  0
    3.9489    1.0181    0.9276 H   0  0  0  0  0  0  0  0  0  0  0  0
    4.7938    0.8900   -1.1024 C   0  0  0  0  0  0  0  0  0  0  0  0
    5.8271    0.7355   -0.7801 H   0  0  0  0  0  0  0  0  0  0  0  0
    4.6620    1.9486   -1.3418 H   0  0  0  0  0  0  0  0  0  0  0  0
    4.6297    0.3096   -2.0152 H   0  0  0  0  0  0  0  0  0  0  0  0
  1 14  1  0  0  0  0
  1  6  1  0  0  0  0
  2  3  1  0  0  0  0
  2  1  1  0  0  0  0
  3  5  1  0  0  0  0
  4  3  1  0  0  0  0
  5  6  1  0  0  0  0
  5 16  1  0  0  0  0
  6  7  1  0  0  0  0
  8 10  1  0  0  0  0
  8  2  2  0  0  0  0
  9  8  1  0  0  0  0
 10 12  1  0  0  0  0
 11 10  1  0  0  0  0
 12 14  2  0  0  0  0
 13 12  1  0  0  0  0
 14 15  1  0  0  0  0
 16 18  1  0  0  0  0
 16 17  1  0  0  0  0
 19 21  2  0  0  0  0
 19 16  1  0  0  0  0
 20 19  1  0  0  0  0
 21 22  1  0  0  0  0
 23 24  1  0  0  0  0
 23 21  1  0  0  0  0
 25 23  1  0  0  0  0
 26 23  1  0  0  0  0
M  RAD  3   3   2   6   2  10   2
M  END
>  <MD_stabilization_energy>
-12.516

$$$$
/home/frits/DAC_2c/Syn050910/Syn050910.car
 OpenBabel10291915073D

 26 27  0  0  0  0  0  0  0  0999 V2000
   -1.7832   -0.5394   -0.2744 N   0  0  0  0  0  0  0  0  0  0  0  0
   -0.6932   -0.0188    0.2782 C   0  0  0  0  0  0  0  0  0  0  0  0
    0.1942   -1.0064    0.4122 N   0  0  0  0  0  0  0  0  0  0  0  0
   -0.3452   -2.1580   -0.0642 C   0  0  0  0  0  0  0  0  0  0  0  0
    0.2645   -3.0506   -0.0243 H   0  0  0  0  0  0  0  0  0  0  0  0
   -1.6352   -1.8519   -0.5106 C   0  0  0  0  0  0  0  0  0  0  0  0
   -2.4561   -2.3936   -0.9619 H   0  0  0  0  0  0  0  0  0  0  0  0
   -0.5651    1.3261    0.6277 C   0  0  0  0  0  0  0  0  0  0  0  0
    0.3316    1.7401    1.0764 H   0  0  0  0  0  0  0  0  0  0  0  0
   -1.6954    2.1262    0.3534 C   0  0  0  0  0  0  0  0  0  0  0  0
   -1.6722    3.1828    0.5968 H   0  0  0  0  0  0  0  0  0  0  0  0
   -2.8538    1.5739   -0.2323 C   0  0  0  0  0  0  0  0  0  0  0  0
   -3.7140    2.2026   -0.4367 H   0  0  0  0  0  0  0  0  0  0  0  0
   -2.8898    0.2013   -0.5522 C   0  0  0  0  0  0  0  0  0  0  0  0
   -3.7540   -0.2767   -1.0048 H   0  0  0  0  0  0  0  0  0  0  0  0
    1.5500   -0.9520    0.9679 C   0  0  0  0  0  0  0  0  0  0  0  0
    1.8214   -1.9524    1.3218 H   0  0  0  0  0  0  0  0  0  0  0  0
    1.5243   -0.2946    1.8440 H   0  0  0  0  0  0  0  0  0  0  0  0
    2.5346   -0.4854   -0.0561 C   0  0  0  0  0  0  0  0  0  0  0  0
    2.6801   -1.1118   -0.9298 H   0  0  0  0  0  0  0  0  0  0  0  0
    3.2440    0.6572    0.0702 C   0  0  0  0  0  0  0  0  0  0  0  0
    3.1081    1.2833    0.9450 H   0  0  0  0  0  0  0  0  0  0  0  0
    4.2296    1.1252   -0.9438 C   0  0  0  0  0  0  0  0  0  0  0  0
    5.2200    1.2154   -0.4895 H   0  0  0  0  0  0  0  0  0  0  0  0
    3.9354    2.1061   -1.3269 H   0  0  0  0  0  0  0  0  0  0  0  0
    4.3026    0.4352   -1.7898 H   0  0  0  0  0  0  0  0  0  0  0  0
  1  2  1  0  0  0  0
  2  3  1  0  0  0  0
  2  8  2  0  0  0  0
  3 16  1  0  0  0  0
  4  5  1  0  0  0  0
  4  3  1  0  0  0  0
  6  1  1  0  0  0  0
  6  4  2  0  0  0  0
  7  6  1  0  0  0  0
  8  9  1  0  0  0  0
 10 11  1  0  0  0  0
 10  8  1  0  0  0  0
 12 10  1  0  0  0  0
 13 12  1  0  0  0  0
 14  1  1  0  0  0  0
 14 12  2  0  0  0  0
 15 14  1  0  0  0  0
 16 17  1  0  0  0  0
 16 18  1  0  0  0  0
 19 21  2  0  0  0  0
 19 16  1  0  0  0  0
 20 19  1  0  0  0  0
 21 22  1  0  0  0  0
 23 24  1  0  0  0  0
 23 21  1  0  0  0  0
 25 23  1  0  0  0  0
 26 23  1  0  0  0  0
M  RAD  1  10   2
M  END
>  <MD_stabilization_energy>
-12.460

$$$$
/home/frits/DAC_2a/Syn073387/Syn073387.car
 OpenBabel10291915073D

 29 29  0  0  0  0  0  0  0  0999 V2000
    1.0514    0.2367    0.8225 N   0  0  0  0  0  0  0  0  0  0  0  0
    1.0780    1.2323    1.0101 H   0  0  0  0  0  0  0  0  0  0  0  0
    2.2941   -0.5175    0.9599 C   0  0  0  0  0  0  0  0  0  0  0  0
    2.9276    0.0437    1.6543 H   0  0  0  0  0  0  0  0  0  0  0  0
    2.0853   -1.4763    1.4435 H   0  0  0  0  0  0  0  0  0  0  0  0
    3.0375   -0.7175   -0.3728 C   0  0  0  0  0  0  0  0  0  0  0  0
    3.9134   -1.3489   -0.1968 H   0  0  0  0  0  0  0  0  0  0  0  0
    3.5017    0.6032   -0.9906 C   0  0  0  0  0  0  0  0  0  0  0  0
    4.1483    1.1530   -0.3004 H   0  0  0  0  0  0  0  0  0  0  0  0
    4.0686    0.4125   -1.9060 H   0  0  0  0  0  0  0  0  0  0  0  0
   -0.1990   -0.3135    0.3863 C   0  0  0  0  0  0  0  0  0  0  0  0
   -1.2850    0.5320    0.2716 N   0  0  0  0  0  0  0  0  0  0  0  0
   -2.4567   -0.0229   -0.1698 C   0  0  0  0  0  0  0  0  0  0  0  0
   -3.3130    0.6370   -0.2750 H   0  0  0  0  0  0  0  0  0  0  0  0
   -2.6244   -1.3761   -0.4969 C   0  0  0  0  0  0  0  0  0  0  0  0
   -3.5816   -1.7535   -0.8407 H   0  0  0  0  0  0  0  0  0  0  0  0
   -1.5191   -2.2255   -0.3672 C   0  0  0  0  0  0  0  0  0  0  0  0
   -1.6074   -3.2790   -0.6101 H   0  0  0  0  0  0  0  0  0  0  0  0
   -0.2945   -1.7009    0.0751 C   0  0  0  0  0  0  0  0  0  0  0  0
    0.5493   -2.3761    0.1611 H   0  0  0  0  0  0  0  0  0  0  0  0
   -1.3726    1.9766    0.5569 C   0  0  0  0  0  0  0  0  0  0  0  0
   -2.4025    2.2320    0.8302 H   0  0  0  0  0  0  0  0  0  0  0  0
   -0.7667    2.1851    1.4434 H   0  0  0  0  0  0  0  0  0  0  0  0
   -0.9139    2.8277   -0.6287 C   0  0  0  0  0  0  0  0  0  0  0  0
    0.1215    2.6022   -0.8996 H   0  0  0  0  0  0  0  0  0  0  0  0
   -1.5357    2.6383   -1.5084 H   0  0  0  0  0  0  0  0  0  0  0  0
   -0.9807    3.8911   -0.3832 H   0  0  0  0  0  0  0  0  0  0  0  0
    2.4047   -1.2437   -1.0933 H   0  0  0  0  0  0  0  0  0  0  0  0
    2.6526    1.2422   -1.2493 H   0  0  0  0  0  0  0  0  0  0  0  0
  1  3  1  0  0  0  0
  1  2  1  0  0  0  0
  3  5  1  0  0  0  0
  3  4  1  0  0  0  0
  6  7  1  0  0  0  0
  6  3  1  0  0  0  0
  8  6  1  0  0  0  0
  8  9  1  0  0  0  0
 10  8  1  0  0  0  0
 11  1  1  0  0  0  0
 12 11  1  0  0  0  0
 12 21  1  0  0  0  0
 13 12  1  0  0  0  0
 14 13  1  0  0  0  0
 15 17  1  0  0  0  0
 15 13  2  0  0  0  0
 16 15  1  0  0  0  0
 17 19  1  0  0  0  0
 18 17  1  0  0  0  0
 19 20  1  0  0  0  0
 19 11  2  0  0  0  0
 21 22  1  0  0  0  0
 21 23  1  0  0  0  0
 24 27  1  0  0  0  0
 24 21  1  0  0  0  0
 25 24  1  0  0  0  0
 26 24  1  0  0  0  0
 28  6  1  0  0  0  0
 29  8  1  0  0  0  0
M  RAD  1  17   2
M  END
>  <MD_stabilization_energy>
-12.446

$$$$
/home/frits/DAC_2c/Syn185639/Syn185639.car
 OpenBabel10291915073D

 29 30  0  0  0  0  0  0  0  0999 V2000
   -2.1415   -0.2906   -0.3732 N   0  0  0  0  0  0  0  0  0  0  0  0
   -1.0178   -0.0773    0.3023 C   0  0  0  0  0  0  0  0  0  0  0  0
   -0.3520   -1.2332    0.3400 N   0  0  0  0  0  0  0  0  0  0  0  0
   -1.0655   -2.1805   -0.3213 C   0  0  0  0  0  0  0  0  0  0  0  0
   -0.6456   -3.1757   -0.3774 H   0  0  0  0  0  0  0  0  0  0  0  0
   -2.2329   -1.5644   -0.7848 C   0  0  0  0  0  0  0  0  0  0  0  0
   -3.1055   -1.8659   -1.3493 H   0  0  0  0  0  0  0  0  0  0  0  0
   -0.6589    1.1575    0.8444 C   0  0  0  0  0  0  0  0  0  0  0  0
    0.2631    1.3200    1.3924 H   0  0  0  0  0  0  0  0  0  0  0  0
   -1.5873    2.1988    0.6283 C   0  0  0  0  0  0  0  0  0  0  0  0
   -1.3784    3.1886    1.0192 H   0  0  0  0  0  0  0  0  0  0  0  0
   -2.7814    1.9728   -0.0879 C   0  0  0  0  0  0  0  0  0  0  0  0
   -3.4844    2.7840   -0.2453 H   0  0  0  0  0  0  0  0  0  0  0  0
   -3.0581    0.6886   -0.5997 C   0  0  0  0  0  0  0  0  0  0  0  0
   -3.9605    0.4580   -1.1588 H   0  0  0  0  0  0  0  0  0  0  0  0
    0.9419   -1.5244    0.9655 C   0  0  0  0  0  0  0  0  0  0  0  0
    0.9996   -2.6000    1.1638 H   0  0  0  0  0  0  0  0  0  0  0  0
    0.9639   -1.0141    1.9348 H   0  0  0  0  0  0  0  0  0  0  0  0
    2.0729   -1.1038    0.0829 C   0  0  0  0  0  0  0  0  0  0  0  0
    2.1735   -1.6070   -0.8730 H   0  0  0  0  0  0  0  0  0  0  0  0
    2.9589   -0.1441    0.4278 C   0  0  0  0  0  0  0  0  0  0  0  0
    2.8650    0.3521    1.3880 H   0  0  0  0  0  0  0  0  0  0  0  0
    4.0916    0.2793   -0.4501 C   0  0  0  0  0  0  0  0  0  0  0  0
    4.1451   -0.3467   -1.3464 H   0  0  0  0  0  0  0  0  0  0  0  0
    5.0328    0.1469    0.0911 H   0  0  0  0  0  0  0  0  0  0  0  0
    3.9379    1.7408   -0.8623 C   0  0  0  0  0  0  0  0  0  0  0  0
    3.9184    2.3959    0.0139 H   0  0  0  0  0  0  0  0  0  0  0  0
    4.7737    2.0466   -1.4977 H   0  0  0  0  0  0  0  0  0  0  0  0
    3.0098    1.8940   -1.4214 H   0  0  0  0  0  0  0  0  0  0  0  0
  1  2  1  0  0  0  0
  2  3  1  0  0  0  0
  2  8  2  0  0  0  0
  3 16  1  0  0  0  0
  4  3  1  0  0  0  0
  5  4  1  0  0  0  0
  6  1  1  0  0  0  0
  6  4  2  0  0  0  0
  7  6  1  0  0  0  0
  8  9  1  0  0  0  0
 10  8  1  0  0  0  0
 10 11  1  0  0  0  0
 12 10  1  0  0  0  0
 13 12  1  0  0  0  0
 14  1  1  0  0  0  0
 14 12  2  0  0  0  0
 15 14  1  0  0  0  0
 16 17  1  0  0  0  0
 16 18  1  0  0  0  0
 19 21  2  0  0  0  0
 19 16  1  0  0  0  0
 20 19  1  0  0  0  0
 21 22  1  0  0  0  0
 23 25  1  0  0  0  0
 23 21  1  0  0  0  0
 24 23  1  0  0  0  0
 26 23  1  0  0  0  0
 26 27  1  0  0  0  0
 28 26  1  0  0  0  0
 29 26  1  0  0  0  0
M  RAD  1  10   2
M  END
>  <MD_stabilization_energy>
-12.427

$$$$
/home/frits/DAC_2a/Syn148571/Syn148571.car
 OpenBabel10291915073D

 29 30  0  0  0  0  0  0  0  0999 V2000
    2.8305   -0.6390   -0.0369 N   0  0  0  0  0  0  0  0  0  0  0  0
    2.4506    0.0619   -1.1313 C   0  0  0  0  0  0  0  0  0  0  0  0
    2.9954   -0.0802   -2.0606 H   0  0  0  0  0  0  0  0  0  0  0  0
    1.3640    0.9519   -1.0375 C   0  0  0  0  0  0  0  0  0  0  0  0
    1.0422    1.5218   -1.9037 H   0  0  0  0  0  0  0  0  0  0  0  0
    0.6726    1.1334    0.1284 N   0  0  0  0  0  0  0  0  0  0  0  0
    1.0899    0.4104    1.2110 C   0  0  0  0  0  0  0  0  0  0  0  0
    0.5487    0.5465    2.1422 H   0  0  0  0  0  0  0  0  0  0  0  0
    2.1734   -0.4852    1.1393 C   0  0  0  0  0  0  0  0  0  0  0  0
    2.5001   -1.0599    2.0013 H   0  0  0  0  0  0  0  0  0  0  0  0
    3.9393   -1.5395   -0.1559 N   0  0  0  0  0  0  0  0  0  0  0  0
    3.6284   -2.4784    0.0991 H   0  0  0  0  0  0  0  0  0  0  0  0
    4.6551   -1.2708    0.5211 H   0  0  0  0  0  0  0  0  0  0  0  0
   -0.4621    2.0633    0.2022 C   0  0  0  0  0  0  0  0  0  0  0  0
   -0.1972    2.9472   -0.3887 H   0  0  0  0  0  0  0  0  0  0  0  0
   -0.5663    2.3972    1.2414 H   0  0  0  0  0  0  0  0  0  0  0  0
   -1.7737    1.4522   -0.3237 C   0  0  0  0  0  0  0  0  0  0  0  0
   -2.5475    2.2274   -0.3428 H   0  0  0  0  0  0  0  0  0  0  0  0
   -1.6240    1.1098   -1.3535 H   0  0  0  0  0  0  0  0  0  0  0  0
   -2.2076    0.3316    0.5216 N   0  0  0  0  0  0  0  0  0  0  0  0
   -2.4412    0.6686    1.4574 H   0  0  0  0  0  0  0  0  0  0  0  0
   -3.3910   -0.3213   -0.0674 C   0  0  0  0  0  0  0  0  0  0  0  0
   -4.3022    0.2438   -0.2244 H   0  0  0  0  0  0  0  0  0  0  0  0
   -3.1262   -1.5040   -0.9615 C   0  0  0  0  0  0  0  0  0  0  0  0
   -3.8571   -1.6774   -1.7410 H   0  0  0  0  0  0  0  0  0  0  0  0
   -2.0919   -1.7681   -1.1469 H   0  0  0  0  0  0  0  0  0  0  0  0
   -3.6099   -1.7228    0.4419 C   0  0  0  0  0  0  0  0  0  0  0  0
   -2.8731   -2.1538    1.1094 H   0  0  0  0  0  0  0  0  0  0  0  0
   -4.6370   -2.0573    0.5161 H   0  0  0  0  0  0  0  0  0  0  0  0
  1  9  1  0  0  0  0
  2  4  2  0  0  0  0
  2  1  1  0  0  0  0
  3  2  1  0  0  0  0
  4  6  1  0  0  0  0
  5  4  1  0  0  0  0
  6 14  1  0  0  0  0
  6  7  1  0  0  0  0
  7  8  1  0  0  0  0
  9  7  2  0  0  0  0
  9 10  1  0  0  0  0
 11  1  1  0  0  0  0
 11 12  1  0  0  0  0
 11 13  1  0  0  0  0
 14 16  1  0  0  0  0
 15 14  1  0  0  0  0
 17 14  1  0  0  0  0
 17 20  1  0  0  0  0
 18 17  1  0  0  0  0
 19 17  1  0  0  0  0
 20 21  1  0  0  0  0
 22 27  1  0  0  0  0
 22 20  1  0  0  0  0
 23 22  1  0  0  0  0
 24 22  1  0  0  0  0
 24 27  1  0  0  0  0
 25 24  1  0  0  0  0
 26 24  1  0  0  0  0
 27 29  1  0  0  0  0
 27 28  1  0  0  0  0
M  END
>  <MD_stabilization_energy>
-12.407

$$$$
/home/frits/DAC_2b/Syn037158/Syn037158.car
 OpenBabel10291915073D

 29 30  0  0  1  0  0  0  0  0999 V2000
   -1.3154    0.4678   -0.1091 N   0  0  0  0  0  0  0  0  0  0  0  0
   -1.5627   -0.8547   -0.0177 C   0  0  0  0  0  0  0  0  0  0  0  0
   -0.3418   -1.4681   -0.3671 C   0  0  0  0  0  0  0  0  0  0  0  0
    0.0066   -2.4892   -0.4524 H   0  0  0  0  0  0  0  0  0  0  0  0
    0.5530   -0.4831   -0.6451 N   0  0  0  0  0  0  0  0  0  0  0  0
   -0.0629    0.6822   -0.4788 C   0  0  2  0  0  0  0  0  0  0  0  0
    0.5675    2.0346   -0.6753 C   0  0  0  0  0  0  0  0  0  0  0  0
    0.0461    2.5802   -1.4670 H   0  0  0  0  0  0  0  0  0  0  0  0
    0.5111    2.6133    0.2513 H   0  0  0  0  0  0  0  0  0  0  0  0
    1.6201    1.9554   -0.9565 H   0  0  0  0  0  0  0  0  0  0  0  0
   -2.7749   -1.4267    0.3469 C   0  0  0  0  0  0  0  0  0  0  0  0
   -2.9361   -2.4981    0.4097 H   0  0  0  0  0  0  0  0  0  0  0  0
   -3.7910   -0.4868    0.6321 C   0  0  0  0  0  0  0  0  0  0  0  0
   -4.7733   -0.8407    0.9259 H   0  0  0  0  0  0  0  0  0  0  0  0
   -3.5550    0.9045    0.5430 C   0  0  0  0  0  0  0  0  0  0  0  0
   -4.3531    1.6040    0.7677 H   0  0  0  0  0  0  0  0  0  0  0  0
   -2.2833    1.3877    0.1626 C   0  0  0  0  0  0  0  0  0  0  0  0
   -2.0604    2.4473    0.0822 H   0  0  0  0  0  0  0  0  0  0  0  0
    1.9303   -0.7829   -1.0467 C   0  0  0  0  0  0  0  0  0  0  0  0
    1.9557   -1.7884   -1.4804 H   0  0  0  0  0  0  0  0  0  0  0  0
    2.2045   -0.0815   -1.8421 H   0  0  0  0  0  0  0  0  0  0  0  0
    2.8616   -0.7054    0.1206 C   0  0  0  0  0  0  0  0  0  0  0  0
    2.6956   -1.3999    0.9374 H   0  0  0  0  0  0  0  0  0  0  0  0
    3.8886    0.1694    0.1889 C   0  0  0  0  0  0  0  0  0  0  0  0
    4.0646    0.8602   -0.6280 H   0  0  0  0  0  0  0  0  0  0  0  0
    4.8223    0.2470    1.3469 C   0  0  0  0  0  0  0  0  0  0  0  0
    4.5718   -0.4837    2.1219 H   0  0  0  0  0  0  0  0  0  0  0  0
    4.7840    1.2447    1.7925 H   0  0  0  0  0  0  0  0  0  0  0  0
    5.8466    0.0565    1.0155 H   0  0  0  0  0  0  0  0  0  0  0  0
  1  2  1  0  0  0  0
  1 17  1  0  0  0  0
  2 11  2  0  0  0  0
  3  2  1  0  0  0  0
  4  3  1  0  0  0  0
  5  6  1  0  0  0  0
  5  3  1  0  0  0  0
  6  7  1  1  0  0  0
  6  1  1  0  0  0  0
  7  9  1  0  0  0  0
  8  7  1  0  0  0  0
 10  7  1  0  0  0  0
 11 12  1  0  0  0  0
 11 13  1  0  0  0  0
 13 14  1  0  0  0  0
 15 13  1  0  0  0  0
 15 16  1  0  0  0  0
 17 15  2  0  0  0  0
 18 17  1  0  0  0  0
 19  5  1  0  0  0  0
 19 22  1  0  0  0  0
 20 19  1  0  0  0  0
 21 19  1  0  0  0  0
 22 24  2  0  0  0  0
 22 23  1  0  0  0  0
 24 26  1  0  0  0  0
 25 24  1  0  0  0  0
 26 28  1  0  0  0  0
 26 27  1  0  0  0  0
 29 26  1  0  0  0  0
M  RAD  3   3   2   6   2  13   2
M  END
>  <MD_stabilization_energy>
-12.407

$$$$
/home/frits/DAC_2a/Syn014583/Syn014583.car
 OpenBabel10291915073D

 23 23  0  0  0  0  0  0  0  0999 V2000
    0.5673   -0.8977    0.1550 N   0  0  0  0  0  0  0  0  0  0  0  0
    0.8984   -0.0864    1.1984 C   0  0  0  0  0  0  0  0  0  0  0  0
    0.3317   -0.2154    2.1155 H   0  0  0  0  0  0  0  0  0  0  0  0
    1.9107    0.8891    1.1418 C   0  0  0  0  0  0  0  0  0  0  0  0
    2.1333    1.5118    2.0015 H   0  0  0  0  0  0  0  0  0  0  0  0
    2.6252    1.0349   -0.0616 C   0  0  0  0  0  0  0  0  0  0  0  0
    3.4127    1.7762   -0.1449 H   0  0  0  0  0  0  0  0  0  0  0  0
    2.3077    0.2089   -1.1556 C   0  0  0  0  0  0  0  0  0  0  0  0
    2.8418    0.2986   -2.0954 H   0  0  0  0  0  0  0  0  0  0  0  0
    1.2775   -0.7361   -0.9966 C   0  0  0  0  0  0  0  0  0  0  0  0
    1.0133   -1.3842   -1.8269 H   0  0  0  0  0  0  0  0  0  0  0  0
   -0.4990   -1.9024    0.2560 C   0  0  0  0  0  0  0  0  0  0  0  0
   -0.6364   -2.1519    1.3144 H   0  0  0  0  0  0  0  0  0  0  0  0
   -0.1399   -2.8090   -0.2437 H   0  0  0  0  0  0  0  0  0  0  0  0
   -1.8210   -1.4377   -0.3757 C   0  0  0  0  0  0  0  0  0  0  0  0
   -2.5313   -2.2696   -0.3738 H   0  0  0  0  0  0  0  0  0  0  0  0
   -1.6639   -1.1582   -1.4227 H   0  0  0  0  0  0  0  0  0  0  0  0
   -2.4266   -0.2974    0.3747 C   0  0  0  0  0  0  0  0  0  0  0  0
   -2.9203   -0.5270    1.3124 H   0  0  0  0  0  0  0  0  0  0  0  0
   -2.3795    1.0568   -0.0444 C   0  0  0  0  0  0  0  0  0  0  0  0
   -2.3224    2.4063   -0.4658 C   0  0  0  0  0  0  0  0  0  0  0  0
   -1.9120    3.1710    0.1825 H   0  0  0  0  0  0  0  0  0  0  0  0
   -2.6988    2.6968   -1.4392 H   0  0  0  0  0  0  0  0  0  0  0  0
  1 12  1  0  0  0  0
  1  2  1  0  0  0  0
  2  3  1  0  0  0  0
  4  2  2  0  0  0  0
  4  5  1  0  0  0  0
  6  4  1  0  0  0  0
  7  6  1  0  0  0  0
  8 10  2  0  0  0  0
  8  6  1  0  0  0  0
  9  8  1  0  0  0  0
 10  1  1  0  0  0  0
 11 10  1  0  0  0  0
 12 13  1  0  0  0  0
 14 12  1  0  0  0  0
 15 16  1  0  0  0  0
 15 12  1  0  0  0  0
 15 18  1  0  0  0  0
 17 15  1  0  0  0  0
 18 19  1  0  0  0  0
 20 18  2  0  0  0  0
 21 20  2  0  0  0  0
 21 22  1  0  0  0  0
 23 21  1  0  0  0  0
M  END
>  <MD_stabilization_energy>
-12.370

$$$$
/home/frits/DAC_2b/Syn031487/Syn031487.car
 OpenBabel10291915073D

 27 27  0  0  1  0  0  0  0  0999 V2000
   -0.0460    0.7491    0.4806 N   0  0  0  0  0  0  0  0  0  0  0  0
   -0.9682    1.3634   -0.3074 C   0  0  0  0  0  0  0  0  0  0  0  0
   -0.6668    2.2989   -0.7687 H   0  0  0  0  0  0  0  0  0  0  0  0
   -2.2586    0.8576   -0.5494 C   0  0  0  0  0  0  0  0  0  0  0  0
   -2.9324    1.4127   -1.1922 H   0  0  0  0  0  0  0  0  0  0  0  0
   -2.6359   -0.3685    0.0582 C   0  0  2  0  0  0  0  0  0  0  0  0
   -1.6831   -1.0180    0.8796 C   0  0  0  0  0  0  0  0  0  0  0  0
   -1.9096   -1.9589    1.3713 H   0  0  0  0  0  0  0  0  0  0  0  0
   -0.4197   -0.4253    1.0553 C   0  0  0  0  0  0  0  0  0  0  0  0
    0.3189   -0.9172    1.6812 H   0  0  0  0  0  0  0  0  0  0  0  0
   -3.9581   -0.9925   -0.1236 C   0  0  0  0  0  0  0  0  0  0  0  0
   -4.1290   -1.9320    0.3917 H   0  0  0  0  0  0  0  0  0  0  0  0
   -4.9640   -0.4927   -0.8731 C   0  0  0  0  0  0  0  0  0  0  0  0
   -4.8918    0.4365   -1.4246 H   0  0  0  0  0  0  0  0  0  0  0  0
   -5.9012   -1.0321   -0.9411 H   0  0  0  0  0  0  0  0  0  0  0  0
    1.2884    1.3129    0.7035 C   0  0  0  0  0  0  0  0  0  0  0  0
    1.2292    2.3997    0.5801 H   0  0  0  0  0  0  0  0  0  0  0  0
    1.5653    1.1197    1.7464 H   0  0  0  0  0  0  0  0  0  0  0  0
    2.2834    0.7402   -0.2549 C   0  0  0  0  0  0  0  0  0  0  0  0
    2.1274    0.9380   -1.3103 H   0  0  0  0  0  0  0  0  0  0  0  0
    3.3510    0.0123    0.1386 C   0  0  0  0  0  0  0  0  0  0  0  0
    3.5151   -0.1835    1.1934 H   0  0  0  0  0  0  0  0  0  0  0  0
    4.3051   -0.5310   -0.7939 C   0  0  0  0  0  0  0  0  0  0  0  0
    4.1533   -0.3419   -1.8510 H   0  0  0  0  0  0  0  0  0  0  0  0
    5.3689   -1.2581   -0.4070 C   0  0  0  0  0  0  0  0  0  0  0  0
    6.0620   -1.6474   -1.1433 H   0  0  0  0  0  0  0  0  0  0  0  0
    5.5637   -1.4737    0.6374 H   0  0  0  0  0  0  0  0  0  0  0  0
  1 16  1  0  0  0  0
  1  9  1  0  0  0  0
  2  1  1  0  0  0  0
  3  2  1  0  0  0  0
  4  2  2  0  0  0  0
  4  6  1  0  0  0  0
  5  4  1  0  0  0  0
  6 11  1  6  0  0  0
  6  7  1  0  0  0  0
  7  9  2  0  0  0  0
  7  8  1  0  0  0  0
  9 10  1  0  0  0  0
 11 12  1  0  0  0  0
 13 11  2  0  0  0  0
 14 13  1  0  0  0  0
 15 13  1  0  0  0  0
 16 18  1  0  0  0  0
 17 16  1  0  0  0  0
 19 21  2  0  0  0  0
 19 16  1  0  0  0  0
 20 19  1  0  0  0  0
 21 22  1  0  0  0  0
 23 25  2  0  0  0  0
 23 21  1  0  0  0  0
 24 23  1  0  0  0  0
 25 27  1  0  0  0  0
 26 25  1  0  0  0  0
M  RAD  1   6   2
M  END
>  <MD_stabilization_energy>
-12.366

$$$$
/home/frits/DAC_2b/Syn033791/Syn033791.car
 OpenBabel10291915073D

 28 28  0  0  0  0  0  0  0  0999 V2000
   -3.0070    0.0569   -0.4490 N   0  0  0  0  0  0  0  0  0  0  0  0
   -2.1719    1.0612   -0.0716 C   0  0  0  0  0  0  0  0  0  0  0  0
   -2.5457    2.0742   -0.1988 H   0  0  0  0  0  0  0  0  0  0  0  0
   -0.8808    0.8151    0.4575 C   0  0  0  0  0  0  0  0  0  0  0  0
   -0.4102   -0.4673    0.6181 N   0  0  0  0  0  0  0  0  0  0  0  0
   -1.2611   -1.4657    0.2291 C   0  0  0  0  0  0  0  0  0  0  0  0
   -0.9221   -2.4923    0.3324 H   0  0  0  0  0  0  0  0  0  0  0  0
   -2.5391   -1.2075   -0.2954 C   0  0  0  0  0  0  0  0  0  0  0  0
   -3.1901   -2.0234   -0.5946 H   0  0  0  0  0  0  0  0  0  0  0  0
   -0.0843    1.9257    0.8100 N   0  0  0  0  0  0  0  0  0  0  0  0
   -0.4362    2.8738    0.7060 H   0  0  0  0  0  0  0  0  0  0  0  0
    0.8598    1.7982    1.1570 H   0  0  0  0  0  0  0  0  0  0  0  0
   -4.3292    0.3656   -0.9907 C   0  0  0  0  0  0  0  0  0  0  0  0
   -4.1997    0.9525   -1.9062 H   0  0  0  0  0  0  0  0  0  0  0  0
   -4.8865    0.9372   -0.2411 H   0  0  0  0  0  0  0  0  0  0  0  0
   -4.8616   -0.5636   -1.2182 H   0  0  0  0  0  0  0  0  0  0  0  0
    0.8912   -0.9019    1.1507 C   0  0  0  0  0  0  0  0  0  0  0  0
    1.1498   -0.2417    1.9851 H   0  0  0  0  0  0  0  0  0  0  0  0
    0.7906   -1.9074    1.5740 H   0  0  0  0  0  0  0  0  0  0  0  0
    1.9415   -0.9001    0.0852 C   0  0  0  0  0  0  0  0  0  0  0  0
    1.7935   -1.5628   -0.7612 H   0  0  0  0  0  0  0  0  0  0  0  0
    3.0511   -0.1324    0.1440 C   0  0  0  0  0  0  0  0  0  0  0  0
    3.2121    0.5258    0.9917 H   0  0  0  0  0  0  0  0  0  0  0  0
    4.0572   -0.1437   -0.8868 C   0  0  0  0  0  0  0  0  0  0  0  0
    3.9115   -0.7990   -1.7387 H   0  0  0  0  0  0  0  0  0  0  0  0
    5.1628    0.6212   -0.8338 C   0  0  0  0  0  0  0  0  0  0  0  0
    5.8946    0.5805   -1.6318 H   0  0  0  0  0  0  0  0  0  0  0  0
    5.3542    1.2915   -0.0035 H   0  0  0  0  0  0  0  0  0  0  0  0
  1  8  1  0  0  0  0
  1  2  1  0  0  0  0
  2  4  2  0  0  0  0
  3  2  1  0  0  0  0
  4  5  1  0  0  0  0
  4 10  1  0  0  0  0
  5 17  1  0  0  0  0
  6  7  1  0  0  0  0
  6  5  1  0  0  0  0
  8  6  2  0  0  0  0
  9  8  1  0  0  0  0
 10 12  1  0  0  0  0
 11 10  1  0  0  0  0
 13  1  1  0  0  0  0
 13 15  1  0  0  0  0
 14 13  1  0  0  0  0
 16 13  1  0  0  0  0
 17 19  1  0  0  0  0
 17 18  1  0  0  0  0
 20 22  2  0  0  0  0
 20 17  1  0  0  0  0
 21 20  1  0  0  0  0
 22 23  1  0  0  0  0
 24 26  2  0  0  0  0
 24 22  1  0  0  0  0
 25 24  1  0  0  0  0
 26 28  1  0  0  0  0
 27 26  1  0  0  0  0
M  END
>  <MD_stabilization_energy>
-12.353

$$$$
/home/frits/DAC_2a/Syn066056/Syn066056.car
 OpenBabel10291915073D

 27 27  0  0  0  0  0  0  0  0999 V2000
   -2.6493   -0.0796    0.3479 N   0  0  0  0  0  0  0  0  0  0  0  0
   -1.8543    1.0001    0.1226 C   0  0  0  0  0  0  0  0  0  0  0  0
   -2.2936    1.9742    0.3230 H   0  0  0  0  0  0  0  0  0  0  0  0
   -0.5225    0.8764   -0.3450 C   0  0  0  0  0  0  0  0  0  0  0  0
    0.0308   -0.3569   -0.5985 N   0  0  0  0  0  0  0  0  0  0  0  0
   -0.7808   -1.4326   -0.3620 C   0  0  0  0  0  0  0  0  0  0  0  0
   -0.3766   -2.4244   -0.5422 H   0  0  0  0  0  0  0  0  0  0  0  0
   -2.0999   -1.2959    0.1032 C   0  0  0  0  0  0  0  0  0  0  0  0
   -2.7180   -2.1708    0.2806 H   0  0  0  0  0  0  0  0  0  0  0  0
    0.2265    2.0571   -0.5376 N   0  0  0  0  0  0  0  0  0  0  0  0
   -0.1861    2.9703   -0.3667 H   0  0  0  0  0  0  0  0  0  0  0  0
    1.1957    2.0142   -0.8324 H   0  0  0  0  0  0  0  0  0  0  0  0
   -4.0164    0.1034    0.8322 C   0  0  0  0  0  0  0  0  0  0  0  0
   -4.5620    0.7170    0.1076 H   0  0  0  0  0  0  0  0  0  0  0  0
   -4.5057   -0.8707    0.9346 H   0  0  0  0  0  0  0  0  0  0  0  0
   -3.9746    0.6017    1.8065 H   0  0  0  0  0  0  0  0  0  0  0  0
    1.3839   -0.6667   -1.0875 C   0  0  0  0  0  0  0  0  0  0  0  0
    1.6510    0.0864   -1.8361 H   0  0  0  0  0  0  0  0  0  0  0  0
    1.3671   -1.6287   -1.6116 H   0  0  0  0  0  0  0  0  0  0  0  0
    2.3690   -0.7162    0.0375 C   0  0  0  0  0  0  0  0  0  0  0  0
    2.2139   -1.4682    0.8039 H   0  0  0  0  0  0  0  0  0  0  0  0
    3.4329    0.1118    0.1258 C   0  0  0  0  0  0  0  0  0  0  0  0
    3.6015    0.8593   -0.6413 H   0  0  0  0  0  0  0  0  0  0  0  0
    4.4201    0.0609    1.2403 C   0  0  0  0  0  0  0  0  0  0  0  0
    4.1755   -0.7203    1.9663 H   0  0  0  0  0  0  0  0  0  0  0  0
    5.4200   -0.1399    0.8460 H   0  0  0  0  0  0  0  0  0  0  0  0
    4.4428    1.0200    1.7647 H   0  0  0  0  0  0  0  0  0  0  0  0
  1 13  1  0  0  0  0
  2  3  1  0  0  0  0
  2  1  1  0  0  0  0
  4  2  2  0  0  0  0
  5  6  1  0  0  0  0
  5  4  1  0  0  0  0
  6  8  2  0  0  0  0
  7  6  1  0  0  0  0
  8  9  1  0  0  0  0
  8  1  1  0  0  0  0
 10 11  1  0  0  0  0
 10  4  1  0  0  0  0
 12 10  1  0  0  0  0
 13 15  1  0  0  0  0
 13 16  1  0  0  0  0
 14 13  1  0  0  0  0
 17  5  1  0  0  0  0
 17 20  1  0  0  0  0
 18 17  1  0  0  0  0
 19 17  1  0  0  0  0
 20 22  2  0  0  0  0
 20 21  1  0  0  0  0
 22 24  1  0  0  0  0
 23 22  1  0  0  0  0
 24 27  1  0  0  0  0
 24 25  1  0  0  0  0
 26 24  1  0  0  0  0
M  END
>  <MD_stabilization_energy>
-12.344

$$$$
/home/frits/DAC_2b/Syn082107/Syn082107.car
 OpenBabel10291915073D

 28 28  0  0  0  0  0  0  0  0999 V2000
   -2.9998    2.4618    0.2654 N   0  0  0  0  0  0  0  0  0  0  0  0
   -3.8337    2.8823   -0.1361 H   0  0  0  0  0  0  0  0  0  0  0  0
   -2.3847    3.0397    0.8320 H   0  0  0  0  0  0  0  0  0  0  0  0
   -2.7022    1.1035    0.0388 C   0  0  0  0  0  0  0  0  0  0  0  0
   -1.5448    0.5126    0.5938 C   0  0  0  0  0  0  0  0  0  0  0  0
   -0.8644    1.1012    1.2038 H   0  0  0  0  0  0  0  0  0  0  0  0
   -1.2066   -0.7943    0.4084 N   0  0  0  0  0  0  0  0  0  0  0  0
   -2.0444   -1.5470   -0.3578 C   0  0  0  0  0  0  0  0  0  0  0  0
   -1.7671   -2.5865   -0.5050 H   0  0  0  0  0  0  0  0  0  0  0  0
   -3.2197   -1.0531   -0.9535 C   0  0  0  0  0  0  0  0  0  0  0  0
   -3.8515   -1.6976   -1.5551 H   0  0  0  0  0  0  0  0  0  0  0  0
   -3.5542    0.2984   -0.7502 C   0  0  0  0  0  0  0  0  0  0  0  0
   -4.4558    0.7034   -1.1997 H   0  0  0  0  0  0  0  0  0  0  0  0
    0.0085   -1.3528    1.0078 C   0  0  0  0  0  0  0  0  0  0  0  0
   -0.1372   -2.4296    1.1457 H   0  0  0  0  0  0  0  0  0  0  0  0
    0.1253   -0.9116    2.0046 H   0  0  0  0  0  0  0  0  0  0  0  0
    1.2016   -1.1025    0.1416 C   0  0  0  0  0  0  0  0  0  0  0  0
    1.2058   -1.5596   -0.8424 H   0  0  0  0  0  0  0  0  0  0  0  0
    2.2545   -0.3542    0.5363 C   0  0  0  0  0  0  0  0  0  0  0  0
    2.2574    0.1002    1.5218 H   0  0  0  0  0  0  0  0  0  0  0  0
    3.4006   -0.1224   -0.3054 C   0  0  0  0  0  0  0  0  0  0  0  0
    3.4005   -0.5767   -1.2910 H   0  0  0  0  0  0  0  0  0  0  0  0
    4.4521    0.6280    0.0891 C   0  0  0  0  0  0  0  0  0  0  0  0
    4.4546    1.0827    1.0736 H   0  0  0  0  0  0  0  0  0  0  0  0
    5.6449    0.8781   -0.7676 C   0  0  0  0  0  0  0  0  0  0  0  0
    5.7644    1.9513   -0.9390 H   0  0  0  0  0  0  0  0  0  0  0  0
    5.5590    0.3836   -1.7398 H   0  0  0  0  0  0  0  0  0  0  0  0
    6.5459    0.5055   -0.2728 H   0  0  0  0  0  0  0  0  0  0  0  0
  1  3  1  0  0  0  0
  2  1  1  0  0  0  0
  4  1  1  0  0  0  0
  4  5  2  0  0  0  0
  5  6  1  0  0  0  0
  7  5  1  0  0  0  0
  7 14  1  0  0  0  0
  8  7  1  0  0  0  0
  9  8  1  0  0  0  0
 10 12  1  0  0  0  0
 10  8  2  0  0  0  0
 11 10  1  0  0  0  0
 12  4  1  0  0  0  0
 13 12  1  0  0  0  0
 14 15  1  0  0  0  0
 14 16  1  0  0  0  0
 17 19  2  0  0  0  0
 17 14  1  0  0  0  0
 18 17  1  0  0  0  0
 19 20  1  0  0  0  0
 21 23  2  0  0  0  0
 21 19  1  0  0  0  0
 22 21  1  0  0  0  0
 23 24  1  0  0  0  0
 25 28  1  0  0  0  0
 25 23  1  0  0  0  0
 26 25  1  0  0  0  0
 27 25  1  0  0  0  0
M  RAD  1  12   2
M  END
>  <MD_stabilization_energy>
-12.334

$$$$
/home/frits/DAC_2c/Syn119304/Syn119304.car
 OpenBabel10291915073D

 28 28  0  0  1  0  0  0  0  0999 V2000
   -3.8517   -0.9608   -0.0967 N   0  0  0  0  0  0  0  0  0  0  0  0
   -4.0332   -1.8409    0.3806 H   0  0  0  0  0  0  0  0  0  0  0  0
   -4.8410   -0.4001   -0.8767 C   0  0  0  0  0  0  0  0  0  0  0  0
   -5.1141    0.5835   -0.4812 H   0  0  0  0  0  0  0  0  0  0  0  0
   -4.4979   -0.3216   -1.9132 H   0  0  0  0  0  0  0  0  0  0  0  0
   -5.7199   -1.0506   -0.8437 H   0  0  0  0  0  0  0  0  0  0  0  0
   -2.5654   -0.3640    0.0801 C   0  0  1  0  0  0  0  0  0  0  0  0
   -1.6140   -1.0165    0.9012 C   0  0  0  0  0  0  0  0  0  0  0  0
   -1.8370   -1.9561    1.3972 H   0  0  0  0  0  0  0  0  0  0  0  0
   -0.3508   -0.4203    1.0683 C   0  0  0  0  0  0  0  0  0  0  0  0
    0.3915   -0.9089    1.6923 H   0  0  0  0  0  0  0  0  0  0  0  0
    0.0194    0.7535    0.4877 N   0  0  0  0  0  0  0  0  0  0  0  0
   -0.9056    1.3668   -0.2992 C   0  0  0  0  0  0  0  0  0  0  0  0
   -0.6049    2.3010   -0.7638 H   0  0  0  0  0  0  0  0  0  0  0  0
   -2.1973    0.8622   -0.5363 C   0  0  0  0  0  0  0  0  0  0  0  0
   -2.8750    1.4151   -1.1785 H   0  0  0  0  0  0  0  0  0  0  0  0
    1.3545    1.3182    0.7037 C   0  0  0  0  0  0  0  0  0  0  0  0
    1.2947    2.4045    0.5774 H   0  0  0  0  0  0  0  0  0  0  0  0
    1.6356    1.1281    1.7461 H   0  0  0  0  0  0  0  0  0  0  0  0
    2.3458    0.7428   -0.2570 C   0  0  0  0  0  0  0  0  0  0  0  0
    2.1856    0.9375   -1.3123 H   0  0  0  0  0  0  0  0  0  0  0  0
    3.4151    0.0163    0.1345 C   0  0  0  0  0  0  0  0  0  0  0  0
    3.5835   -0.1763    1.1891 H   0  0  0  0  0  0  0  0  0  0  0  0
    4.3656   -0.5295   -0.8002 C   0  0  0  0  0  0  0  0  0  0  0  0
    4.2096   -0.3435   -1.8573 H   0  0  0  0  0  0  0  0  0  0  0  0
    5.4312   -1.2552   -0.4154 C   0  0  0  0  0  0  0  0  0  0  0  0
    5.6301   -1.4677    0.6289 H   0  0  0  0  0  0  0  0  0  0  0  0
    6.1214   -1.6465   -1.1533 H   0  0  0  0  0  0  0  0  0  0  0  0
  1  2  1  0  0  0  0
  3  6  1  0  0  0  0
  3  4  1  0  0  0  0
  3  1  1  0  0  0  0
  5  3  1  0  0  0  0
  7  1  1  6  0  0  0
  7  8  1  0  0  0  0
  8 10  2  0  0  0  0
  8  9  1  0  0  0  0
 10 11  1  0  0  0  0
 12 17  1  0  0  0  0
 12 10  1  0  0  0  0
 13 12  1  0  0  0  0
 14 13  1  0  0  0  0
 15 13  2  0  0  0  0
 15  7  1  0  0  0  0
 16 15  1  0  0  0  0
 17 19  1  0  0  0  0
 18 17  1  0  0  0  0
 20 22  2  0  0  0  0
 20 17  1  0  0  0  0
 21 20  1  0  0  0  0
 22 23  1  0  0  0  0
 24 26  2  0  0  0  0
 24 22  1  0  0  0  0
 25 24  1  0  0  0  0
 26 27  1  0  0  0  0
 28 26  1  0  0  0  0
M  RAD  1   7   2
M  END
>  <MD_stabilization_energy>
-12.283

$$$$
/home/frits/DAC_2c/Syn109678/Syn109678.car
 OpenBabel10291915073D

 27 27  0  0  0  0  0  0  0  0999 V2000
    1.8477   -1.2665    0.2198 N   0  0  0  0  0  0  0  0  0  0  0  0
    2.2404   -2.1683   -0.0408 H   0  0  0  0  0  0  0  0  0  0  0  0
    2.7487   -0.2033    0.6426 C   0  0  0  0  0  0  0  0  0  0  0  0
    3.6903   -0.6752    0.9390 H   0  0  0  0  0  0  0  0  0  0  0  0
    2.3436    0.2976    1.5279 H   0  0  0  0  0  0  0  0  0  0  0  0
    3.0032    0.7323   -0.4961 C   0  0  0  0  0  0  0  0  0  0  0  0
    3.4199    0.3228   -1.4101 H   0  0  0  0  0  0  0  0  0  0  0  0
    2.7621    2.0550   -0.4364 C   0  0  0  0  0  0  0  0  0  0  0  0
    2.9740    2.6888   -1.2891 H   0  0  0  0  0  0  0  0  0  0  0  0
    2.3598    2.5194    0.4563 H   0  0  0  0  0  0  0  0  0  0  0  0
    0.4321   -1.1129    0.1048 C   0  0  0  0  0  0  0  0  0  0  0  0
   -0.2539    0.0863    0.4323 C   0  0  0  0  0  0  0  0  0  0  0  0
    0.2836    0.9558    0.7964 H   0  0  0  0  0  0  0  0  0  0  0  0
   -1.6022    0.2447    0.3192 N   0  0  0  0  0  0  0  0  0  0  0  0
   -2.3149   -0.8219   -0.1344 C   0  0  0  0  0  0  0  0  0  0  0  0
   -3.3886   -0.6880   -0.2252 H   0  0  0  0  0  0  0  0  0  0  0  0
   -1.7394   -2.0554   -0.4833 C   0  0  0  0  0  0  0  0  0  0  0  0
   -2.3542   -2.8747   -0.8399 H   0  0  0  0  0  0  0  0  0  0  0  0
   -0.3460   -2.2001   -0.3605 C   0  0  0  0  0  0  0  0  0  0  0  0
    0.1142   -3.1465   -0.6280 H   0  0  0  0  0  0  0  0  0  0  0  0
   -2.2553    1.5105    0.6695 C   0  0  0  0  0  0  0  0  0  0  0  0
   -3.2675    1.2866    1.0235 H   0  0  0  0  0  0  0  0  0  0  0  0
   -1.7075    1.9554    1.5074 H   0  0  0  0  0  0  0  0  0  0  0  0
   -2.3032    2.4765   -0.5144 C   0  0  0  0  0  0  0  0  0  0  0  0
   -1.2950    2.7139   -0.8664 H   0  0  0  0  0  0  0  0  0  0  0  0
   -2.7958    3.4092   -0.2267 H   0  0  0  0  0  0  0  0  0  0  0  0
   -2.8541    2.0400   -1.3526 H   0  0  0  0  0  0  0  0  0  0  0  0
  1  3  1  0  0  0  0
  2  1  1  0  0  0  0
  3  4  1  0  0  0  0
  3  5  1  0  0  0  0
  6  8  2  0  0  0  0
  6  3  1  0  0  0  0
  7  6  1  0  0  0  0
  8 10  1  0  0  0  0
  9  8  1  0  0  0  0
 11  1  1  0  0  0  0
 11 12  2  0  0  0  0
 12 13  1  0  0  0  0
 14 12  1  0  0  0  0
 14 21  1  0  0  0  0
 15 14  1  0  0  0  0
 16 15  1  0  0  0  0
 17 19  1  0  0  0  0
 17 15  2  0  0  0  0
 18 17  1  0  0  0  0
 19 11  1  0  0  0  0
 20 19  1  0  0  0  0
 21 22  1  0  0  0  0
 21 23  1  0  0  0  0
 24 26  1  0  0  0  0
 24 21  1  0  0  0  0
 25 24  1  0  0  0  0
 27 24  1  0  0  0  0
M  RAD  1  19   2
M  END
>  <MD_stabilization_energy>
-12.275

$$$$
/home/frits/DAC_2c/Syn082993/Syn082993.car
 OpenBabel10291915073D

 27 27  0  0  0  0  0  0  0  0999 V2000
    0.9269   -0.7659    0.4640 C   0  0  0  0  0  0  0  0  0  0  0  0
    1.2810   -1.7918    0.4455 H   0  0  0  0  0  0  0  0  0  0  0  0
    1.8137    0.2306    0.7107 C   0  0  0  0  0  0  0  0  0  0  0  0
    1.5000    1.2674    0.7421 H   0  0  0  0  0  0  0  0  0  0  0  0
    3.2665   -0.0242    0.9655 C   0  0  0  0  0  0  0  0  0  0  0  0
    3.5189    0.3747    1.9524 H   0  0  0  0  0  0  0  0  0  0  0  0
    3.4720   -1.0993    1.0010 H   0  0  0  0  0  0  0  0  0  0  0  0
    4.1647    0.6396   -0.0884 C   0  0  0  0  0  0  0  0  0  0  0  0
    5.2111    0.5011    0.1995 H   0  0  0  0  0  0  0  0  0  0  0  0
    3.9809    1.7183   -0.1109 H   0  0  0  0  0  0  0  0  0  0  0  0
    3.9578    0.0642   -1.4912 C   0  0  0  0  0  0  0  0  0  0  0  0
    4.1344   -1.0154   -1.5015 H   0  0  0  0  0  0  0  0  0  0  0  0
    2.9427    0.2499   -1.8533 H   0  0  0  0  0  0  0  0  0  0  0  0
    4.6542    0.5280   -2.1952 H   0  0  0  0  0  0  0  0  0  0  0  0
   -0.5096   -0.5768    0.2083 C   0  0  0  0  0  0  0  0  0  0  0  0
   -1.1768    0.6745    0.1739 C   0  0  0  0  0  0  0  0  0  0  0  0
   -0.6354    1.5997    0.3429 H   0  0  0  0  0  0  0  0  0  0  0  0
   -2.5098    0.8100   -0.0673 N   0  0  0  0  0  0  0  0  0  0  0  0
   -3.1922   -0.3431   -0.2803 C   0  0  0  0  0  0  0  0  0  0  0  0
   -4.2581   -0.2780   -0.4763 H   0  0  0  0  0  0  0  0  0  0  0  0
   -2.6639   -1.5818   -0.2715 N   0  0  0  0  0  0  0  0  0  0  0  0
   -1.3423   -1.6920   -0.0306 C   0  0  0  0  0  0  0  0  0  0  0  0
   -0.9533   -2.7054   -0.0319 H   0  0  0  0  0  0  0  0  0  0  0  0
   -3.1340    2.1308   -0.0885 C   0  0  0  0  0  0  0  0  0  0  0  0
   -4.2041    2.0297   -0.2963 H   0  0  0  0  0  0  0  0  0  0  0  0
   -2.6576    2.7255   -0.8748 H   0  0  0  0  0  0  0  0  0  0  0  0
   -2.9884    2.5976    0.8912 H   0  0  0  0  0  0  0  0  0  0  0  0
  1  3  2  0  0  0  0
  2  1  1  0  0  0  0
  3  4  1  0  0  0  0
  3  5  1  0  0  0  0
  5  7  1  0  0  0  0
  5  6  1  0  0  0  0
  8  9  1  0  0  0  0
  8  5  1  0  0  0  0
 10  8  1  0  0  0  0
 11  8  1  0  0  0  0
 12 11  1  0  0  0  0
 13 11  1  0  0  0  0
 14 11  1  0  0  0  0
 15  1  1  0  0  0  0
 16 15  1  0  0  0  0
 16 17  1  0  0  0  0
 18 16  1  0  0  0  0
 19 21  2  0  0  0  0
 19 18  1  0  0  0  0
 20 19  1  0  0  0  0
 21 22  1  0  0  0  0
 22 15  2  0  0  0  0
 23 22  1  0  0  0  0
 24 18  1  0  0  0  0
 24 27  1  0  0  0  0
 25 24  1  0  0  0  0
 26 24  1  0  0  0  0
M  RAD  1  16   2
M  END
>  <MD_stabilization_energy>
-12.266

$$$$
/home/frits/DAC_2b/Syn113936/Syn113936.car
 OpenBabel10291915073D

 28 28  0  0  0  0  0  0  0  0999 V2000
   -0.9856    1.9822    0.6694 N   0  0  0  0  0  0  0  0  0  0  0  0
   -0.1128    1.8048    1.1531 H   0  0  0  0  0  0  0  0  0  0  0  0
   -1.2553    2.9478    0.5014 H   0  0  0  0  0  0  0  0  0  0  0  0
   -1.7924    0.9158    0.2147 C   0  0  0  0  0  0  0  0  0  0  0  0
   -1.4258   -0.3855    0.4746 N   0  0  0  0  0  0  0  0  0  0  0  0
   -2.2534   -1.3588   -0.0167 C   0  0  0  0  0  0  0  0  0  0  0  0
   -1.9725   -2.3909    0.1715 H   0  0  0  0  0  0  0  0  0  0  0  0
   -3.4289   -1.1103   -0.7442 C   0  0  0  0  0  0  0  0  0  0  0  0
   -4.0437   -1.9274   -1.1066 H   0  0  0  0  0  0  0  0  0  0  0  0
   -3.7857    0.2238   -0.9899 C   0  0  0  0  0  0  0  0  0  0  0  0
   -4.6862    0.4564   -1.5480 H   0  0  0  0  0  0  0  0  0  0  0  0
   -2.9625    1.2554   -0.5090 C   0  0  0  0  0  0  0  0  0  0  0  0
   -3.2332    2.2893   -0.7016 H   0  0  0  0  0  0  0  0  0  0  0  0
   -0.2496   -0.8707    1.2163 C   0  0  0  0  0  0  0  0  0  0  0  0
   -0.0885   -0.2000    2.0666 H   0  0  0  0  0  0  0  0  0  0  0  0
   -0.4708   -1.8554    1.6425 H   0  0  0  0  0  0  0  0  0  0  0  0
    0.9544   -0.9578    0.3318 C   0  0  0  0  0  0  0  0  0  0  0  0
    0.8975   -1.6266   -0.5207 H   0  0  0  0  0  0  0  0  0  0  0  0
    2.0886   -0.2600    0.5577 C   0  0  0  0  0  0  0  0  0  0  0  0
    2.1550    0.4043    1.4131 H   0  0  0  0  0  0  0  0  0  0  0  0
    3.2421   -0.3552   -0.3002 C   0  0  0  0  0  0  0  0  0  0  0  0
    3.1789   -1.0201   -1.1555 H   0  0  0  0  0  0  0  0  0  0  0  0
    4.3750    0.3449   -0.0747 C   0  0  0  0  0  0  0  0  0  0  0  0
    4.4404    1.0098    0.7795 H   0  0  0  0  0  0  0  0  0  0  0  0
    5.5769    0.2590   -0.9507 C   0  0  0  0  0  0  0  0  0  0  0  0
    5.4243   -0.4323   -1.7849 H   0  0  0  0  0  0  0  0  0  0  0  0
    5.8117    1.2446   -1.3618 H   0  0  0  0  0  0  0  0  0  0  0  0
    6.4377   -0.0875   -0.3725 H   0  0  0  0  0  0  0  0  0  0  0  0
  1  2  1  0  0  0  0
  3  1  1  0  0  0  0
  4  5  1  0  0  0  0
  4  1  1  0  0  0  0
  5 14  1  0  0  0  0
  6  7  1  0  0  0  0
  6  5  1  0  0  0  0
  8  6  2  0  0  0  0
  9  8  1  0  0  0  0
 10  8  1  0  0  0  0
 10 12  1  0  0  0  0
 11 10  1  0  0  0  0
 12  4  2  0  0  0  0
 13 12  1  0  0  0  0
 14 16  1  0  0  0  0
 14 15  1  0  0  0  0
 17 19  2  0  0  0  0
 17 14  1  0  0  0  0
 18 17  1  0  0  0  0
 19 20  1  0  0  0  0
 21 23  2  0  0  0  0
 21 19  1  0  0  0  0
 22 21  1  0  0  0  0
 23 24  1  0  0  0  0
 25 28  1  0  0  0  0
 25 23  1  0  0  0  0
 26 25  1  0  0  0  0
 27 25  1  0  0  0  0
M  RAD  1  10   2
M  END
>  <MD_stabilization_energy>
-12.232

$$$$
/home/frits/DAC_2b/Syn081824/Syn081824.car
 OpenBabel10291915073D

 28 28  0  0  0  0  0  0  0  0999 V2000
   -2.6659    0.3811    0.0626 N   0  0  0  0  0  0  0  0  0  0  0  0
   -1.5208    0.0954    0.6471 C   0  0  0  0  0  0  0  0  0  0  0  0
   -1.0373    0.7181    1.3901 H   0  0  0  0  0  0  0  0  0  0  0  0
   -1.0199   -1.0470    0.2206 N   0  0  0  0  0  0  0  0  0  0  0  0
   -1.8823   -1.5413   -0.6953 C   0  0  0  0  0  0  0  0  0  0  0  0
   -1.6241   -2.4856   -1.1552 H   0  0  0  0  0  0  0  0  0  0  0  0
   -2.9442   -0.6220   -0.7988 C   0  0  0  0  0  0  0  0  0  0  0  0
   -3.8552   -0.5627   -1.3773 H   0  0  0  0  0  0  0  0  0  0  0  0
   -3.3873    1.5350    0.3457 C   0  0  0  0  0  0  0  0  0  0  0  0
   -2.9438    2.1933    1.0867 H   0  0  0  0  0  0  0  0  0  0  0  0
   -4.5637    1.8994   -0.2078 C   0  0  0  0  0  0  0  0  0  0  0  0
   -5.0374    2.8269    0.0918 H   0  0  0  0  0  0  0  0  0  0  0  0
   -5.0727    1.3007   -0.9532 H   0  0  0  0  0  0  0  0  0  0  0  0
    0.2350   -1.6470    0.6693 C   0  0  0  0  0  0  0  0  0  0  0  0
    0.3351   -1.4454    1.7422 H   0  0  0  0  0  0  0  0  0  0  0  0
    0.1559   -2.7317    0.5406 H   0  0  0  0  0  0  0  0  0  0  0  0
    1.3944   -1.1171   -0.1115 C   0  0  0  0  0  0  0  0  0  0  0  0
    1.4214   -1.3376   -1.1736 H   0  0  0  0  0  0  0  0  0  0  0  0
    2.3930   -0.4011    0.4490 C   0  0  0  0  0  0  0  0  0  0  0  0
    2.3736   -0.1842    1.5121 H   0  0  0  0  0  0  0  0  0  0  0  0
    3.5085    0.1015   -0.3117 C   0  0  0  0  0  0  0  0  0  0  0  0
    3.5301   -0.1161   -1.3747 H   0  0  0  0  0  0  0  0  0  0  0  0
    4.5060    0.8195    0.2486 C   0  0  0  0  0  0  0  0  0  0  0  0
    4.4862    1.0373    1.3108 H   0  0  0  0  0  0  0  0  0  0  0  0
    5.6666    1.3464   -0.5224 C   0  0  0  0  0  0  0  0  0  0  0  0
    5.7040    2.4364   -0.4446 H   0  0  0  0  0  0  0  0  0  0  0  0
    6.5986    0.9399   -0.1205 H   0  0  0  0  0  0  0  0  0  0  0  0
    5.6061    1.0807   -1.5820 H   0  0  0  0  0  0  0  0  0  0  0  0
  1  9  1  0  0  0  0
  1  2  1  0  0  0  0
  2  3  1  0  0  0  0
  4  2  1  0  0  0  0
  4 14  1  0  0  0  0
  5  4  1  0  0  0  0
  6  5  1  0  0  0  0
  7  5  2  0  0  0  0
  7  1  1  0  0  0  0
  8  7  1  0  0  0  0
  9 10  1  0  0  0  0
 11 12  1  0  0  0  0
 11  9  2  0  0  0  0
 13 11  1  0  0  0  0
 14 15  1  0  0  0  0
 16 14  1  0  0  0  0
 17 19  2  0  0  0  0
 17 14  1  0  0  0  0
 18 17  1  0  0  0  0
 19 20  1  0  0  0  0
 21 23  2  0  0  0  0
 21 19  1  0  0  0  0
 22 21  1  0  0  0  0
 23 24  1  0  0  0  0
 25 26  1  0  0  0  0
 25 27  1  0  0  0  0
 25 23  1  0  0  0  0
 28 25  1  0  0  0  0
M  RAD  1   2   2
M  END
>  <MD_stabilization_energy>
-12.225

$$$$
/home/frits/DAC_2c/Syn100037/Syn100037.car
 OpenBabel10291915073D

 30 32  0  0  0  0  0  0  0  0999 V2000
   -1.8938    0.5465    0.3503 N   0  0  0  0  0  0  0  0  0  0  0  0
   -2.1430   -0.6832   -0.1396 C   0  0  0  0  0  0  0  0  0  0  0  0
   -0.9224   -1.3808    0.0267 C   0  0  0  0  0  0  0  0  0  0  0  0
   -0.5641   -2.3791   -0.1878 H   0  0  0  0  0  0  0  0  0  0  0  0
   -0.0341   -0.5249    0.5973 N   0  0  0  0  0  0  0  0  0  0  0  0
   -0.6561    0.6242    0.7792 C   0  0  0  0  0  0  0  0  0  0  0  0
   -0.2025    1.5036    1.2197 H   0  0  0  0  0  0  0  0  0  0  0  0
   -3.3555   -1.1004   -0.6734 C   0  0  0  0  0  0  0  0  0  0  0  0
   -3.5273   -2.0994   -1.0613 H   0  0  0  0  0  0  0  0  0  0  0  0
   -4.3570   -0.1006   -0.6676 C   0  0  0  0  0  0  0  0  0  0  0  0
   -5.3389   -0.3335   -1.0651 H   0  0  0  0  0  0  0  0  0  0  0  0
   -4.1083    1.1961   -0.1557 C   0  0  0  0  0  0  0  0  0  0  0  0
   -4.8960    1.9419   -0.1646 H   0  0  0  0  0  0  0  0  0  0  0  0
   -2.8366    1.5220    0.3672 C   0  0  0  0  0  0  0  0  0  0  0  0
   -2.5903    2.4994    0.7722 H   0  0  0  0  0  0  0  0  0  0  0  0
    1.3535   -0.8221    0.9538 C   0  0  0  0  0  0  0  0  0  0  0  0
    1.6505   -0.1315    1.7522 H   0  0  0  0  0  0  0  0  0  0  0  0
    1.3672   -1.8335    1.3750 H   0  0  0  0  0  0  0  0  0  0  0  0
    2.2957   -0.7314   -0.2639 C   0  0  0  0  0  0  0  0  0  0  0  0
    1.9477   -1.3383   -1.1068 H   0  0  0  0  0  0  0  0  0  0  0  0
    3.7663   -0.9839    0.0718 C   0  0  0  0  0  0  0  0  0  0  0  0
    3.9545   -1.1971    1.1293 H   0  0  0  0  0  0  0  0  0  0  0  0
    4.2196   -1.7371   -0.5804 H   0  0  0  0  0  0  0  0  0  0  0  0
    4.1419    0.4540   -0.3343 C   0  0  0  0  0  0  0  0  0  0  0  0
    5.3688    1.2580   -0.3431 C   0  0  0  0  0  0  0  0  0  0  0  0
    5.3450    2.2879   -0.6777 H   0  0  0  0  0  0  0  0  0  0  0  0
    6.3068    0.8265   -0.0155 H   0  0  0  0  0  0  0  0  0  0  0  0
    2.6619    0.6935   -0.6882 C   0  0  0  0  0  0  0  0  0  0  0  0
    2.1990    1.4797   -0.0833 H   0  0  0  0  0  0  0  0  0  0  0  0
    2.5077    0.8625   -1.7586 H   0  0  0  0  0  0  0  0  0  0  0  0
  1 14  1  0  0  0  0
  1  6  1  0  0  0  0
  2  3  1  0  0  0  0
  2  1  1  0  0  0  0
  3  5  1  0  0  0  0
  4  3  1  0  0  0  0
  5  6  1  0  0  0  0
  5 16  1  0  0  0  0
  6  7  1  0  0  0  0
  8 10  1  0  0  0  0
  8  2  2  0  0  0  0
  9  8  1  0  0  0  0
 10 12  1  0  0  0  0
 11 10  1  0  0  0  0
 12 14  2  0  0  0  0
 13 12  1  0  0  0  0
 14 15  1  0  0  0  0
 16 18  1  0  0  0  0
 16 17  1  0  0  0  0
 19 21  1  0  0  0  0
 19 16  1  0  0  0  0
 20 19  1  0  0  0  0
 21 22  1  0  0  0  0
 23 21  1  0  0  0  0
 24 21  1  0  0  0  0
 25 24  2  0  0  0  0
 25 27  1  0  0  0  0
 26 25  1  0  0  0  0
 28 24  1  0  0  0  0
 28 19  1  0  0  0  0
 28 29  1  0  0  0  0
 30 28  1  0  0  0  0
M  RAD  3   3   2   6   2  10   2
M  END
>  <MD_stabilization_energy>
-12.210

$$$$
/home/frits/DAC_2b/Syn017156/Syn017156.car
 OpenBabel10291915073D

 27 27  0  0  0  0  0  0  0  0999 V2000
    2.8330   -1.0542    0.1497 C   0  0  0  0  0  0  0  0  0  0  0  0
    2.5338   -2.0594    0.4231 H   0  0  0  0  0  0  0  0  0  0  0  0
    4.3012   -0.8087    0.0825 C   0  0  0  0  0  0  0  0  0  0  0  0
    4.7605   -1.0175    1.0525 H   0  0  0  0  0  0  0  0  0  0  0  0
    4.5307    0.2261   -0.1888 H   0  0  0  0  0  0  0  0  0  0  0  0
    4.7568   -1.4662   -0.6629 H   0  0  0  0  0  0  0  0  0  0  0  0
   -3.7156   -0.8115    0.0670 N   0  0  0  0  0  0  0  0  0  0  0  0
   -4.1476   -1.7141   -0.1122 H   0  0  0  0  0  0  0  0  0  0  0  0
   -4.3133   -0.0163    0.2760 H   0  0  0  0  0  0  0  0  0  0  0  0
   -2.3145   -0.6669    0.0263 C   0  0  0  0  0  0  0  0  0  0  0  0
   -1.7066    0.5802    0.2725 C   0  0  0  0  0  0  0  0  0  0  0  0
   -2.3317    1.4415    0.4949 H   0  0  0  0  0  0  0  0  0  0  0  0
   -0.3551    0.7936    0.2496 N   0  0  0  0  0  0  0  0  0  0  0  0
    0.4484   -0.2902   -0.0367 C   0  0  0  0  0  0  0  0  0  0  0  0
   -0.0934   -1.5780   -0.2983 C   0  0  0  0  0  0  0  0  0  0  0  0
    0.5404   -2.4240   -0.5416 H   0  0  0  0  0  0  0  0  0  0  0  0
   -1.4848   -1.7653   -0.2637 C   0  0  0  0  0  0  0  0  0  0  0  0
   -1.9004   -2.7478   -0.4659 H   0  0  0  0  0  0  0  0  0  0  0  0
    1.9122   -0.0884   -0.0946 C   0  0  0  0  0  0  0  0  0  0  0  0
    2.2614    0.9075   -0.3415 H   0  0  0  0  0  0  0  0  0  0  0  0
    0.0641    2.1726    0.5563 C   0  0  0  0  0  0  0  0  0  0  0  0
    1.0319    2.1309    1.0648 H   0  0  0  0  0  0  0  0  0  0  0  0
   -0.6400    2.6064    1.2753 H   0  0  0  0  0  0  0  0  0  0  0  0
    0.1501    3.0444   -0.6980 C   0  0  0  0  0  0  0  0  0  0  0  0
    0.4797    4.0541   -0.4387 H   0  0  0  0  0  0  0  0  0  0  0  0
    0.8569    2.6266   -1.4205 H   0  0  0  0  0  0  0  0  0  0  0  0
   -0.8236    3.1173   -1.1911 H   0  0  0  0  0  0  0  0  0  0  0  0
  1  2  1  0  0  0  0
  3  1  1  0  0  0  0
  3  4  1  0  0  0  0
  5  3  1  0  0  0  0
  6  3  1  0  0  0  0
  7  9  1  0  0  0  0
  8  7  1  0  0  0  0
 10  7  1  0  0  0  0
 10 11  2  0  0  0  0
 11 12  1  0  0  0  0
 13 11  1  0  0  0  0
 13 21  1  0  0  0  0
 14 13  1  0  0  0  0
 15 17  1  0  0  0  0
 15 14  2  0  0  0  0
 16 15  1  0  0  0  0
 17 10  1  0  0  0  0
 18 17  1  0  0  0  0
 19 14  1  0  0  0  0
 19  1  2  0  0  0  0
 20 19  1  0  0  0  0
 21 22  1  0  0  0  0
 21 23  1  0  0  0  0
 24 25  1  0  0  0  0
 24 21  1  0  0  0  0
 26 24  1  0  0  0  0
 27 24  1  0  0  0  0
M  RAD  1  17   2
M  END
>  <MD_stabilization_energy>
-12.174

$$$$
