# Supplementary material for: Design of organic structure directing agents to control the synthesis of zeolites for carbon capture and storage
Source: RSC Adv. 2019 Dec 17;9(71):41934–42. doi: 10.1039/c9ra09675b (PMC9076543; doi:10.1039/c9ra09675b)
Supplement: RA-009-C9RA09675B-s005 [file RA-009-C9RA09675B-s005.sdf]

/home/frits/GIS_3c/Syn075888/Syn075888.car
 OpenBabel10291915083D

 22 21  0  0  0  0  0  0  0  0999 V2000
    0.4433   -0.2220    0.2465 C   0  0  0  0  0  0  0  0  0  0  0  0
    0.4164   -0.2273    1.3313 H   0  0  0  0  0  0  0  0  0  0  0  0
    1.6213   -0.3471   -0.4031 C   0  0  0  0  0  0  0  0  0  0  0  0
    1.6409   -0.3455   -1.4882 H   0  0  0  0  0  0  0  0  0  0  0  0
    2.9307   -0.5049    0.3005 C   0  0  0  0  0  0  0  0  0  0  0  0
    2.7850   -0.5773    1.3829 H   0  0  0  0  0  0  0  0  0  0  0  0
    3.4002   -1.4382   -0.0235 H   0  0  0  0  0  0  0  0  0  0  0  0
    3.8576    0.6681   -0.0074 C   0  0  0  0  0  0  0  0  0  0  0  0
    4.8158    0.5398    0.5037 H   0  0  0  0  0  0  0  0  0  0  0  0
    4.0519    0.7435   -1.0815 H   0  0  0  0  0  0  0  0  0  0  0  0
    3.4169    1.6128    0.3252 H   0  0  0  0  0  0  0  0  0  0  0  0
   -0.8117   -0.0763   -0.4411 C   0  0  0  0  0  0  0  0  0  0  0  0
   -0.8116   -0.0672   -1.5268 H   0  0  0  0  0  0  0  0  0  0  0  0
   -2.0295    0.0557    0.1712 N   0  0  0  0  0  0  0  0  0  0  0  0
   -2.7459    1.3703    0.0778 C   0  0  0  0  0  0  0  0  0  0  0  0
   -3.1422    1.5361   -0.9292 H   0  0  0  0  0  0  0  0  0  0  0  0
   -3.5714    1.4252    0.7944 H   0  0  0  0  0  0  0  0  0  0  0  0
   -2.0636    2.1929    0.3130 H   0  0  0  0  0  0  0  0  0  0  0  0
   -3.0219   -1.0630    0.0534 C   0  0  0  0  0  0  0  0  0  0  0  0
   -2.5417   -2.0221    0.2707 H   0  0  0  0  0  0  0  0  0  0  0  0
   -3.8403   -0.9459    0.7706 H   0  0  0  0  0  0  0  0  0  0  0  0
   -3.4430   -1.1159   -0.9559 H   0  0  0  0  0  0  0  0  0  0  0  0
  1  2  1  0  0  0  0
  3  1  2  0  0  0  0
  3  5  1  0  0  0  0
  4  3  1  0  0  0  0
  5  6  1  0  0  0  0
  7  5  1  0  0  0  0
  8  5  1  0  0  0  0
  8 11  1  0  0  0  0
  8  9  1  0  0  0  0
 10  8  1  0  0  0  0
 12 14  1  0  0  0  0
 12  1  1  0  0  0  0
 13 12  1  0  0  0  0
 15 14  1  0  0  0  0
 15 18  1  0  0  0  0
 15 17  1  0  0  0  0
 16 15  1  0  0  0  0
 19 14  1  0  0  0  0
 19 20  1  0  0  0  0
 19 21  1  0  0  0  0
 22 19  1  0  0  0  0
M  RAD  1  12   2
M  END
>  <MD_stabilization_energy>
-12.782

$$$$
/home/frits/GIS_3a/Syn191726/Syn191726.car
 OpenBabel10291915083D

 26 26  0  0  0  0  0  0  0  0999 V2000
   -1.3076   -0.1881    0.6141 N   0  0  0  0  0  0  0  0  0  0  0  0
   -2.1633   -1.1551    0.1805 C   0  0  0  0  0  0  0  0  0  0  0  0
   -1.9075   -2.1802    0.4311 H   0  0  0  0  0  0  0  0  0  0  0  0
   -3.3308   -0.8922   -0.5597 C   0  0  0  0  0  0  0  0  0  0  0  0
   -3.9801   -1.6991   -0.8820 H   0  0  0  0  0  0  0  0  0  0  0  0
   -3.6316    0.4468   -0.8710 C   0  0  0  0  0  0  0  0  0  0  0  0
   -4.5224    0.6901   -1.4404 H   0  0  0  0  0  0  0  0  0  0  0  0
   -2.7646    1.4670   -0.4375 C   0  0  0  0  0  0  0  0  0  0  0  0
   -2.9705    2.5076   -0.6642 H   0  0  0  0  0  0  0  0  0  0  0  0
   -1.6224    1.0991    0.2973 C   0  0  0  0  0  0  0  0  0  0  0  0
   -0.9360    1.8673    0.6409 H   0  0  0  0  0  0  0  0  0  0  0  0
   -0.1003   -0.5051    1.3820 C   0  0  0  0  0  0  0  0  0  0  0  0
    0.0295    0.2749    2.1412 H   0  0  0  0  0  0  0  0  0  0  0  0
   -0.2661   -1.4488    1.9127 H   0  0  0  0  0  0  0  0  0  0  0  0
    1.0927   -0.6215    0.4873 C   0  0  0  0  0  0  0  0  0  0  0  0
    1.0709   -1.4169   -0.2489 H   0  0  0  0  0  0  0  0  0  0  0  0
    2.1629    0.2040    0.5783 C   0  0  0  0  0  0  0  0  0  0  0  0
    2.1487    0.9842    1.3330 H   0  0  0  0  0  0  0  0  0  0  0  0
    3.3506    0.1451   -0.2546 C   0  0  0  0  0  0  0  0  0  0  0  0
    4.3554    1.0301   -0.0638 C   0  0  0  0  0  0  0  0  0  0  0  0
    5.2520    1.0062   -0.6730 H   0  0  0  0  0  0  0  0  0  0  0  0
    4.3023    1.7942    0.7037 H   0  0  0  0  0  0  0  0  0  0  0  0
    3.4502   -0.9024   -1.3242 C   0  0  0  0  0  0  0  0  0  0  0  0
    2.6384   -0.7929   -2.0494 H   0  0  0  0  0  0  0  0  0  0  0  0
    3.3997   -1.9051   -0.8893 H   0  0  0  0  0  0  0  0  0  0  0  0
    4.3936   -0.8300   -1.8739 H   0  0  0  0  0  0  0  0  0  0  0  0
  1 12  1  0  0  0  0
  2  3  1  0  0  0  0
  2  1  1  0  0  0  0
  4  2  2  0  0  0  0
  5  4  1  0  0  0  0
  6  4  1  0  0  0  0
  6  8  1  0  0  0  0
  7  6  1  0  0  0  0
  8 10  2  0  0  0  0
  9  8  1  0  0  0  0
 10  1  1  0  0  0  0
 10 11  1  0  0  0  0
 12 14  1  0  0  0  0
 12 13  1  0  0  0  0
 15 17  2  0  0  0  0
 15 12  1  0  0  0  0
 16 15  1  0  0  0  0
 17 18  1  0  0  0  0
 19 20  2  0  0  0  0
 19 17  1  0  0  0  0
 20 22  1  0  0  0  0
 21 20  1  0  0  0  0
 23 25  1  0  0  0  0
 23 19  1  0  0  0  0
 24 23  1  0  0  0  0
 26 23  1  0  0  0  0
M  RAD  1   6   2
M  END
>  <MD_stabilization_energy>
-11.989

$$$$
/home/frits/GIS_3a/Syn034791/Syn034791.car
 OpenBabel10291915083D

 24 25  0  0  0  0  0  0  0  0999 V2000
   -2.7706    1.9224    0.0171 N   0  0  0  0  0  0  0  0  0  0  0  0
   -3.7484    1.9491   -0.2598 H   0  0  0  0  0  0  0  0  0  0  0  0
   -2.3173    2.7883    0.2964 H   0  0  0  0  0  0  0  0  0  0  0  0
   -2.0576    0.7072    0.0126 C   0  0  0  0  0  0  0  0  0  0  0  0
   -0.6983    0.6629    0.3961 C   0  0  0  0  0  0  0  0  0  0  0  0
   -0.1823    1.5701    0.6992 H   0  0  0  0  0  0  0  0  0  0  0  0
    0.0406   -0.4817    0.4111 N   0  0  0  0  0  0  0  0  0  0  0  0
   -0.5883   -1.6284    0.0298 C   0  0  0  0  0  0  0  0  0  0  0  0
    0.0071   -2.5365    0.0396 H   0  0  0  0  0  0  0  0  0  0  0  0
   -1.9365   -1.6892   -0.3684 C   0  0  0  0  0  0  0  0  0  0  0  0
   -2.3875   -2.6307   -0.6628 H   0  0  0  0  0  0  0  0  0  0  0  0
   -2.6848   -0.4977   -0.3763 C   0  0  0  0  0  0  0  0  0  0  0  0
   -3.7270   -0.5185   -0.6800 H   0  0  0  0  0  0  0  0  0  0  0  0
    1.4498   -0.4759    0.8145 C   0  0  0  0  0  0  0  0  0  0  0  0
    1.6782   -1.4499    1.2614 H   0  0  0  0  0  0  0  0  0  0  0  0
    1.5648    0.2754    1.6053 H   0  0  0  0  0  0  0  0  0  0  0  0
    2.3681   -0.2105   -0.3899 C   0  0  0  0  0  0  0  0  0  0  0  0
    2.2014   -0.7505   -1.3139 H   0  0  0  0  0  0  0  0  0  0  0  0
    2.9006    1.1896   -0.5416 C   0  0  0  0  0  0  0  0  0  0  0  0
    3.1013    1.5263   -1.5507 H   0  0  0  0  0  0  0  0  0  0  0  0
    2.6302    1.9198    0.2110 H   0  0  0  0  0  0  0  0  0  0  0  0
    3.8057    0.0891   -0.0628 C   0  0  0  0  0  0  0  0  0  0  0  0
    4.5453   -0.2300   -0.7860 H   0  0  0  0  0  0  0  0  0  0  0  0
    4.0830    0.1464    0.9826 H   0  0  0  0  0  0  0  0  0  0  0  0
  1  3  1  0  0  0  0
  2  1  1  0  0  0  0
  4  1  1  0  0  0  0
  4  5  2  0  0  0  0
  5  7  1  0  0  0  0
  5  6  1  0  0  0  0
  7 14  1  0  0  0  0
  8  9  1  0  0  0  0
  8  7  1  0  0  0  0
 10  8  2  0  0  0  0
 11 10  1  0  0  0  0
 12 10  1  0  0  0  0
 12  4  1  0  0  0  0
 13 12  1  0  0  0  0
 14 15  1  0  0  0  0
 14 16  1  0  0  0  0
 17 22  1  0  0  0  0
 17 14  1  0  0  0  0
 18 17  1  0  0  0  0
 19 17  1  0  0  0  0
 19 22  1  0  0  0  0
 19 21  1  0  0  0  0
 20 19  1  0  0  0  0
 22 24  1  0  0  0  0
 23 22  1  0  0  0  0
M  RAD  1  12   2
M  END
>  <MD_stabilization_energy>
-11.680

$$$$
/home/frits/GIS_3c/Syn051636/Syn051636.car
 OpenBabel10291915083D

 24 25  0  0  0  0  0  0  0  0999 V2000
    1.0894   -0.6084   -0.2907 N   0  0  0  0  0  0  0  0  0  0  0  0
    1.1688   -1.6178   -0.3567 H   0  0  0  0  0  0  0  0  0  0  0  0
    2.2528    0.2064   -0.5117 C   0  0  0  0  0  0  0  0  0  0  0  0
    2.3409    0.7109   -1.4663 H   0  0  0  0  0  0  0  0  0  0  0  0
    2.8883    0.8177    0.7111 C   0  0  0  0  0  0  0  0  0  0  0  0
    3.4142    1.7533    0.5688 H   0  0  0  0  0  0  0  0  0  0  0  0
    2.4418    0.6080    1.6757 H   0  0  0  0  0  0  0  0  0  0  0  0
    3.5349   -0.3602    0.0436 C   0  0  0  0  0  0  0  0  0  0  0  0
    4.4534   -0.1090   -0.4715 H   0  0  0  0  0  0  0  0  0  0  0  0
    3.4910   -1.2800    0.6144 H   0  0  0  0  0  0  0  0  0  0  0  0
   -0.2268   -0.0637   -0.1486 C   0  0  0  0  0  0  0  0  0  0  0  0
   -1.2821   -0.9319    0.0297 N   0  0  0  0  0  0  0  0  0  0  0  0
   -2.5262   -0.3797    0.1568 C   0  0  0  0  0  0  0  0  0  0  0  0
   -3.3615   -1.0595    0.2954 H   0  0  0  0  0  0  0  0  0  0  0  0
   -2.7910    0.9975    0.1204 C   0  0  0  0  0  0  0  0  0  0  0  0
   -3.8025    1.3748    0.2278 H   0  0  0  0  0  0  0  0  0  0  0  0
   -1.7108    1.8716   -0.0585 C   0  0  0  0  0  0  0  0  0  0  0  0
   -1.8741    2.9434   -0.0924 H   0  0  0  0  0  0  0  0  0  0  0  0
   -0.4150    1.3478   -0.1953 C   0  0  0  0  0  0  0  0  0  0  0  0
    0.4093    2.0387   -0.3370 H   0  0  0  0  0  0  0  0  0  0  0  0
   -1.2111   -2.3971    0.1013 C   0  0  0  0  0  0  0  0  0  0  0  0
   -0.8462   -2.7693   -0.8614 H   0  0  0  0  0  0  0  0  0  0  0  0
   -0.5224   -2.6693    0.9077 H   0  0  0  0  0  0  0  0  0  0  0  0
   -2.1942   -2.8317    0.3094 H   0  0  0  0  0  0  0  0  0  0  0  0
  1 11  1  0  0  0  0
  2  1  1  0  0  0  0
  3  1  1  0  0  0  0
  3  8  1  0  0  0  0
  3  5  1  0  0  0  0
  4  3  1  0  0  0  0
  5  7  1  0  0  0  0
  6  5  1  0  0  0  0
  8 10  1  0  0  0  0
  8  5  1  0  0  0  0
  9  8  1  0  0  0  0
 11 12  1  0  0  0  0
 12 21  1  0  0  0  0
 12 13  1  0  0  0  0
 13 14  1  0  0  0  0
 15 13  2  0  0  0  0
 15 16  1  0  0  0  0
 17 15  1  0  0  0  0
 18 17  1  0  0  0  0
 19 11  2  0  0  0  0
 19 17  1  0  0  0  0
 20 19  1  0  0  0  0
 21 24  1  0  0  0  0
 21 23  1  0  0  0  0
 22 21  1  0  0  0  0
M  RAD  1  17   2
M  END
>  <MD_stabilization_energy>
-11.473

$$$$
/home/frits/GIS_3a/Syn040106/Syn040106.car
 OpenBabel10291915083D

 24 24  0  0  0  0  0  0  0  0999 V2000
   -2.5761    2.1371    0.0772 N   0  0  0  0  0  0  0  0  0  0  0  0
   -3.5100    2.3159   -0.2824 H   0  0  0  0  0  0  0  0  0  0  0  0
   -2.0543    2.9067    0.4879 H   0  0  0  0  0  0  0  0  0  0  0  0
   -2.0159    0.8464    0.0059 C   0  0  0  0  0  0  0  0  0  0  0  0
   -0.7183    0.5909    0.5036 C   0  0  0  0  0  0  0  0  0  0  0  0
   -0.1314    1.3905    0.9481 H   0  0  0  0  0  0  0  0  0  0  0  0
   -0.1262   -0.6357    0.4615 N   0  0  0  0  0  0  0  0  0  0  0  0
   -0.8439   -1.6498   -0.0969 C   0  0  0  0  0  0  0  0  0  0  0  0
   -0.3646   -2.6236   -0.1312 H   0  0  0  0  0  0  0  0  0  0  0  0
   -2.1415   -1.4980   -0.6196 C   0  0  0  0  0  0  0  0  0  0  0  0
   -2.6684   -2.3409   -1.0536 H   0  0  0  0  0  0  0  0  0  0  0  0
   -2.7382   -0.2248   -0.5661 C   0  0  0  0  0  0  0  0  0  0  0  0
   -3.7386   -0.0821   -0.9632 H   0  0  0  0  0  0  0  0  0  0  0  0
    1.2242   -0.8411    0.9923 C   0  0  0  0  0  0  0  0  0  0  0  0
    1.3224   -1.8903    1.2912 H   0  0  0  0  0  0  0  0  0  0  0  0
    1.3247   -0.2350    1.9002 H   0  0  0  0  0  0  0  0  0  0  0  0
    2.2629   -0.4979   -0.0275 C   0  0  0  0  0  0  0  0  0  0  0  0
    2.2862   -1.0934   -0.9341 H   0  0  0  0  0  0  0  0  0  0  0  0
    3.1619    0.4967    0.1400 C   0  0  0  0  0  0  0  0  0  0  0  0
    3.1471    1.0910    1.0469 H   0  0  0  0  0  0  0  0  0  0  0  0
    4.2020    0.8390   -0.8700 C   0  0  0  0  0  0  0  0  0  0  0  0
    4.0786    1.8745   -1.1986 H   0  0  0  0  0  0  0  0  0  0  0  0
    4.1442    0.1916   -1.7501 H   0  0  0  0  0  0  0  0  0  0  0  0
    5.1984    0.7328   -0.4323 H   0  0  0  0  0  0  0  0  0  0  0  0
  1  3  1  0  0  0  0
  2  1  1  0  0  0  0
  4  1  1  0  0  0  0
  4  5  2  0  0  0  0
  5  6  1  0  0  0  0
  7  5  1  0  0  0  0
  7 14  1  0  0  0  0
  8  7  1  0  0  0  0
  9  8  1  0  0  0  0
 10 12  1  0  0  0  0
 10  8  2  0  0  0  0
 11 10  1  0  0  0  0
 12  4  1  0  0  0  0
 13 12  1  0  0  0  0
 14 15  1  0  0  0  0
 14 16  1  0  0  0  0
 17 19  2  0  0  0  0
 17 14  1  0  0  0  0
 18 17  1  0  0  0  0
 19 20  1  0  0  0  0
 21 24  1  0  0  0  0
 21 19  1  0  0  0  0
 22 21  1  0  0  0  0
 23 21  1  0  0  0  0
M  RAD  1  12   2
M  END
>  <MD_stabilization_energy>
-10.969

$$$$
/home/frits/GIS_3c/Syn061127/Syn061127.car
 OpenBabel10291915083D

 23 23  0  0  0  0  0  0  0  0999 V2000
    0.1306   -0.2409   -0.1390 C   0  0  0  0  0  0  0  0  0  0  0  0
    0.1818    0.0056   -1.1946 H   0  0  0  0  0  0  0  0  0  0  0  0
    1.2546   -0.5579    0.5423 C   0  0  0  0  0  0  0  0  0  0  0  0
    1.1888   -0.8194    1.5935 H   0  0  0  0  0  0  0  0  0  0  0  0
    2.5837   -0.6012   -0.0630 C   0  0  0  0  0  0  0  0  0  0  0  0
    3.0387   -1.5692   -0.2307 H   0  0  0  0  0  0  0  0  0  0  0  0
    3.0516    0.5495   -0.9175 C   0  0  0  0  0  0  0  0  0  0  0  0
    3.7854    0.3150   -1.6781 H   0  0  0  0  0  0  0  0  0  0  0  0
    2.3644    1.3691   -1.0875 H   0  0  0  0  0  0  0  0  0  0  0  0
    3.5429    0.4192    0.4935 C   0  0  0  0  0  0  0  0  0  0  0  0
    3.1573    1.1672    1.1758 H   0  0  0  0  0  0  0  0  0  0  0  0
    4.5823    0.1265    0.5718 H   0  0  0  0  0  0  0  0  0  0  0  0
   -1.1693   -0.2156    0.4765 C   0  0  0  0  0  0  0  0  0  0  0  0
   -1.2503   -0.4600    1.5312 H   0  0  0  0  0  0  0  0  0  0  0  0
   -2.3348    0.0993   -0.1698 N   0  0  0  0  0  0  0  0  0  0  0  0
   -3.3558   -0.9786   -0.3840 C   0  0  0  0  0  0  0  0  0  0  0  0
   -4.1154   -0.6686   -1.1084 H   0  0  0  0  0  0  0  0  0  0  0  0
   -3.8526   -1.2473    0.5539 H   0  0  0  0  0  0  0  0  0  0  0  0
   -2.8803   -1.8787   -0.7855 H   0  0  0  0  0  0  0  0  0  0  0  0
   -3.0293    1.3827    0.1780 C   0  0  0  0  0  0  0  0  0  0  0  0
   -3.7973    1.6322   -0.5608 H   0  0  0  0  0  0  0  0  0  0  0  0
   -3.4966    1.3263    1.1664 H   0  0  0  0  0  0  0  0  0  0  0  0
   -2.3147    2.2115    0.1879 H   0  0  0  0  0  0  0  0  0  0  0  0
  1 13  1  0  0  0  0
  1  3  2  0  0  0  0
  2  1  1  0  0  0  0
  3  4  1  0  0  0  0
  5 10  1  0  0  0  0
  5  3  1  0  0  0  0
  6  5  1  0  0  0  0
  7  5  1  0  0  0  0
  7 10  1  0  0  0  0
  8  7  1  0  0  0  0
  9  7  1  0  0  0  0
 10 12  1  0  0  0  0
 10 11  1  0  0  0  0
 13 14  1  0  0  0  0
 15 20  1  0  0  0  0
 15 13  1  0  0  0  0
 16 15  1  0  0  0  0
 16 18  1  0  0  0  0
 17 16  1  0  0  0  0
 19 16  1  0  0  0  0
 20 23  1  0  0  0  0
 20 22  1  0  0  0  0
 21 20  1  0  0  0  0
M  RAD  1  13   2
M  END
>  <MD_stabilization_energy>
-10.965

$$$$
/home/frits/GIS_3c/Syn195512/Syn195512.car
 OpenBabel10291915083D

 24 24  0  0  1  0  0  0  0  0999 V2000
    3.6267    0.7204   -0.3088 N   0  0  0  0  0  0  0  0  0  0  0  0
    4.1904    0.3574   -1.0731 H   0  0  0  0  0  0  0  0  0  0  0  0
    4.0204    1.4444    0.2866 H   0  0  0  0  0  0  0  0  0  0  0  0
    2.3252    0.2301   -0.0796 C   0  0  2  0  0  0  0  0  0  0  0  0
    1.5482    0.7400    0.9850 C   0  0  0  0  0  0  0  0  0  0  0  0
    1.9229    1.5130    1.6488 H   0  0  0  0  0  0  0  0  0  0  0  0
    0.2558    0.2144    1.1672 C   0  0  0  0  0  0  0  0  0  0  0  0
   -0.3626    0.5904    1.9765 H   0  0  0  0  0  0  0  0  0  0  0  0
   -0.2913   -0.7533    0.3797 N   0  0  0  0  0  0  0  0  0  0  0  0
    0.4811   -1.2277   -0.6374 C   0  0  0  0  0  0  0  0  0  0  0  0
    0.0417   -1.9994   -1.2623 H   0  0  0  0  0  0  0  0  0  0  0  0
    1.7852   -0.7762   -0.9120 C   0  0  0  0  0  0  0  0  0  0  0  0
    2.3466   -1.1965   -1.7407 H   0  0  0  0  0  0  0  0  0  0  0  0
   -1.6466   -1.2699    0.6092 C   0  0  0  0  0  0  0  0  0  0  0  0
   -1.6181   -2.3514    0.4365 H   0  0  0  0  0  0  0  0  0  0  0  0
   -1.8959   -1.1200    1.6660 H   0  0  0  0  0  0  0  0  0  0  0  0
   -2.6952   -0.6150   -0.3034 C   0  0  0  0  0  0  0  0  0  0  0  0
   -2.4106   -0.7413   -1.3532 H   0  0  0  0  0  0  0  0  0  0  0  0
   -3.6550   -1.1228   -0.1714 H   0  0  0  0  0  0  0  0  0  0  0  0
   -2.8791    0.8344    0.0164 C   0  0  0  0  0  0  0  0  0  0  0  0
   -3.2770    1.0908    0.9920 H   0  0  0  0  0  0  0  0  0  0  0  0
   -2.5907    1.8281   -0.8448 C   0  0  0  0  0  0  0  0  0  0  0  0
   -2.7506    2.8618   -0.5620 H   0  0  0  0  0  0  0  0  0  0  0  0
   -2.1974    1.6269   -1.8347 H   0  0  0  0  0  0  0  0  0  0  0  0
  1  3  1  0  0  0  0
  2  1  1  0  0  0  0
  4  1  1  1  0  0  0
  4  5  1  0  0  0  0
  5  7  2  0  0  0  0
  5  6  1  0  0  0  0
  7  8  1  0  0  0  0
  9 14  1  0  0  0  0
  9  7  1  0  0  0  0
 10  9  1  0  0  0  0
 11 10  1  0  0  0  0
 12 10  2  0  0  0  0
 12  4  1  0  0  0  0
 13 12  1  0  0  0  0
 14 16  1  0  0  0  0
 15 14  1  0  0  0  0
 17 19  1  0  0  0  0
 17 20  1  0  0  0  0
 17 14  1  0  0  0  0
 18 17  1  0  0  0  0
 20 21  1  0  0  0  0
 22 23  1  0  0  0  0
 22 20  2  0  0  0  0
 24 22  1  0  0  0  0
M  RAD  1   4   2
M  END
>  <MD_stabilization_energy>
-10.806

$$$$
/home/frits/GIS_3c/Syn040508/Syn040508.car
 OpenBabel10291915083D

 24 23  0  0  0  0  0  0  0  0999 V2000
   -2.4102    0.1431   -0.0391 N   0  0  0  0  0  0  0  0  0  0  0  0
   -1.2022   -0.4848    0.1090 C   0  0  0  0  0  0  0  0  0  0  0  0
   -1.2322   -1.5497    0.3177 H   0  0  0  0  0  0  0  0  0  0  0  0
    0.0790    0.1617    0.0085 C   0  0  0  0  0  0  0  0  0  0  0  0
    0.0616    1.2246   -0.2045 H   0  0  0  0  0  0  0  0  0  0  0  0
    1.2440   -0.5173    0.1633 C   0  0  0  0  0  0  0  0  0  0  0  0
    1.2070   -1.5837    0.3653 H   0  0  0  0  0  0  0  0  0  0  0  0
    2.5240    0.0197    0.0828 N   0  0  0  0  0  0  0  0  0  0  0  0
    2.7428    1.3503   -0.2498 C   0  0  0  0  0  0  0  0  0  0  0  0
    2.0273    1.9994    0.2628 H   0  0  0  0  0  0  0  0  0  0  0  0
    3.7453    1.6606    0.0631 H   0  0  0  0  0  0  0  0  0  0  0  0
    2.6502    1.4704   -1.3342 H   0  0  0  0  0  0  0  0  0  0  0  0
    3.6124   -0.8401    0.0515 C   0  0  0  0  0  0  0  0  0  0  0  0
    3.3558   -1.8186    0.4699 H   0  0  0  0  0  0  0  0  0  0  0  0
    4.4300   -0.4226    0.6483 H   0  0  0  0  0  0  0  0  0  0  0  0
    3.9411   -0.9674   -0.9852 H   0  0  0  0  0  0  0  0  0  0  0  0
   -3.2484   -0.1781   -1.2409 C   0  0  0  0  0  0  0  0  0  0  0  0
   -2.6399   -0.1426   -2.1498 H   0  0  0  0  0  0  0  0  0  0  0  0
   -3.6855   -1.1789   -1.1645 H   0  0  0  0  0  0  0  0  0  0  0  0
   -4.0558    0.5498   -1.3687 H   0  0  0  0  0  0  0  0  0  0  0  0
   -3.2966    0.2958    1.1614 C   0  0  0  0  0  0  0  0  0  0  0  0
   -4.1027    1.0115    0.9721 H   0  0  0  0  0  0  0  0  0  0  0  0
   -3.7379   -0.6624    1.4539 H   0  0  0  0  0  0  0  0  0  0  0  0
   -2.7233    0.6783    2.0115 H   0  0  0  0  0  0  0  0  0  0  0  0
  1  2  1  0  0  0  0
  1 21  1  0  0  0  0
  2  3  1  0  0  0  0
  4  2  1  0  0  0  0
  4  6  2  0  0  0  0
  5  4  1  0  0  0  0
  6  7  1  0  0  0  0
  8  6  1  0  0  0  0
  9 11  1  0  0  0  0
  9  8  1  0  0  0  0
  9 10  1  0  0  0  0
 12  9  1  0  0  0  0
 13  8  1  0  0  0  0
 13 14  1  0  0  0  0
 13 15  1  0  0  0  0
 16 13  1  0  0  0  0
 17 19  1  0  0  0  0
 17  1  1  0  0  0  0
 18 17  1  0  0  0  0
 20 17  1  0  0  0  0
 21 23  1  0  0  0  0
 21 24  1  0  0  0  0
 22 21  1  0  0  0  0
M  RAD  1   2   2
M  END
>  <MD_stabilization_energy>
-10.772

$$$$
