# Supplementary material for: Design of organic structure directing agents to control the synthesis of zeolites for carbon capture and storage
Source: RSC Adv. 2019 Dec 17;9(71):41934–42. doi: 10.1039/c9ra09675b (PMC9076543; doi:10.1039/c9ra09675b)
Supplement: RA-009-C9RA09675B-s006 [file RA-009-C9RA09675B-s006.sdf]

/home/frits/JBW_2c/Syn032232/Syn032232.car
 OpenBabel10291915113D

 22 23  0  0  0  0  0  0  0  0999 V2000
    5.8644    4.4161    4.6204 N   0  0  0  0  0  0  0  0  0  0  0  0
    5.2440    4.3725    5.7602 C   0  0  0  0  0  0  0  0  0  0  0  0
    4.2388    5.3121    5.7244 C   0  0  0  0  0  0  0  0  0  0  0  0
    4.2843    5.8932    4.5639 N   0  0  0  0  0  0  0  0  0  0  0  0
    5.2730    5.3409    3.9062 C   0  0  0  0  0  0  0  0  0  0  0  0
    5.5647    5.6142    2.8993 H   0  0  0  0  0  0  0  0  0  0  0  0
    3.3754    5.5251    6.8008 C   0  0  0  0  0  0  0  0  0  0  0  0
    2.5825    6.2653    6.7744 H   0  0  0  0  0  0  0  0  0  0  0  0
    3.5839    4.7215    7.9424 C   0  0  0  0  0  0  0  0  0  0  0  0
    2.9406    4.8466    8.8070 H   0  0  0  0  0  0  0  0  0  0  0  0
    4.6146    3.7583    7.9787 C   0  0  0  0  0  0  0  0  0  0  0  0
    4.7499    3.1557    8.8705 H   0  0  0  0  0  0  0  0  0  0  0  0
    5.4732    3.5642    6.8753 C   0  0  0  0  0  0  0  0  0  0  0  0
    6.2650    2.8228    6.9059 H   0  0  0  0  0  0  0  0  0  0  0  0
    7.0020    3.6238    4.1555 C   0  0  0  0  0  0  0  0  0  0  0  0
    6.7146    2.5674    4.1685 H   0  0  0  0  0  0  0  0  0  0  0  0
    7.2706    3.9244    3.1372 H   0  0  0  0  0  0  0  0  0  0  0  0
    7.8451    3.8020    4.8311 H   0  0  0  0  0  0  0  0  0  0  0  0
    3.4375    6.9568    4.0270 C   0  0  0  0  0  0  0  0  0  0  0  0
    3.5335    7.8337    4.6755 H   0  0  0  0  0  0  0  0  0  0  0  0
    3.7592    7.2076    3.0106 H   0  0  0  0  0  0  0  0  0  0  0  0
    2.4029    6.5990    4.0129 H   0  0  0  0  0  0  0  0  0  0  0  0
  1  2  1  0  0  0  0
  2 13  1  0  0  0  0
  3  2  2  0  0  0  0
  3  7  1  0  0  0  0
  4  3  1  0  0  0  0
  5  4  1  0  0  0  0
  5  1  1  0  0  0  0
  6  5  1  0  0  0  0
  7  9  2  0  0  0  0
  8  7  1  0  0  0  0
  9 11  1  0  0  0  0
  9 10  1  0  0  0  0
 11 12  1  0  0  0  0
 13 14  1  0  0  0  0
 13 11  2  0  0  0  0
 15 16  1  0  0  0  0
 15  1  1  0  0  0  0
 15 18  1  0  0  0  0
 17 15  1  0  0  0  0
 19  4  1  0  0  0  0
 19 20  1  0  0  0  0
 21 19  1  0  0  0  0
 22 19  1  0  0  0  0
M  RAD  1   5   2
M  END
>  <MD_stabilization_energy>
-13.708

$$$$
