# Supplementary material for: Design of organic structure directing agents to control the synthesis of zeolites for carbon capture and storage
Source: RSC Adv. 2019 Dec 17;9(71):41934–42. doi: 10.1039/c9ra09675b (PMC9076543; doi:10.1039/c9ra09675b)
Supplement: RA-009-C9RA09675B-s007 [file RA-009-C9RA09675B-s007.sdf]

/home/frits/SIV_1c/Syn170524/Syn170524.car
 OpenBabel10291915143D

 24 24  0  0  0  0  0  0  0  0999 V2000
   -2.5761    2.1371    0.0772 N   0  0  0  0  0  0  0  0  0  0  0  0
   -2.0543    2.9067    0.4879 H   0  0  0  0  0  0  0  0  0  0  0  0
   -3.5100    2.3159   -0.2824 H   0  0  0  0  0  0  0  0  0  0  0  0
   -2.0159    0.8464    0.0059 C   0  0  0  0  0  0  0  0  0  0  0  0
   -0.7183    0.5909    0.5036 C   0  0  0  0  0  0  0  0  0  0  0  0
   -0.1314    1.3905    0.9481 H   0  0  0  0  0  0  0  0  0  0  0  0
   -0.1262   -0.6357    0.4615 N   0  0  0  0  0  0  0  0  0  0  0  0
   -0.8439   -1.6498   -0.0969 C   0  0  0  0  0  0  0  0  0  0  0  0
   -0.3646   -2.6236   -0.1312 H   0  0  0  0  0  0  0  0  0  0  0  0
   -2.1415   -1.4980   -0.6196 C   0  0  0  0  0  0  0  0  0  0  0  0
   -2.6684   -2.3409   -1.0536 H   0  0  0  0  0  0  0  0  0  0  0  0
   -2.7382   -0.2248   -0.5661 C   0  0  0  0  0  0  0  0  0  0  0  0
   -3.7386   -0.0821   -0.9632 H   0  0  0  0  0  0  0  0  0  0  0  0
    1.2242   -0.8411    0.9923 C   0  0  0  0  0  0  0  0  0  0  0  0
    1.3247   -0.2350    1.9002 H   0  0  0  0  0  0  0  0  0  0  0  0
    1.3224   -1.8903    1.2912 H   0  0  0  0  0  0  0  0  0  0  0  0
    2.2629   -0.4979   -0.0275 C   0  0  0  0  0  0  0  0  0  0  0  0
    2.2862   -1.0934   -0.9341 H   0  0  0  0  0  0  0  0  0  0  0  0
    3.1619    0.4967    0.1400 C   0  0  0  0  0  0  0  0  0  0  0  0
    3.1471    1.0910    1.0469 H   0  0  0  0  0  0  0  0  0  0  0  0
    4.2020    0.8390   -0.8700 C   0  0  0  0  0  0  0  0  0  0  0  0
    5.1984    0.7328   -0.4323 H   0  0  0  0  0  0  0  0  0  0  0  0
    4.0786    1.8745   -1.1986 H   0  0  0  0  0  0  0  0  0  0  0  0
    4.1442    0.1916   -1.7501 H   0  0  0  0  0  0  0  0  0  0  0  0
  1  2  1  0  0  0  0
  3  1  1  0  0  0  0
  4  1  1  0  0  0  0
  4  5  2  0  0  0  0
  5  6  1  0  0  0  0
  7  5  1  0  0  0  0
  7 14  1  0  0  0  0
  8  7  1  0  0  0  0
  9  8  1  0  0  0  0
 10 12  1  0  0  0  0
 10  8  2  0  0  0  0
 11 10  1  0  0  0  0
 12  4  1  0  0  0  0
 13 12  1  0  0  0  0
 14 16  1  0  0  0  0
 14 15  1  0  0  0  0
 17 19  2  0  0  0  0
 17 14  1  0  0  0  0
 18 17  1  0  0  0  0
 19 20  1  0  0  0  0
 21 22  1  0  0  0  0
 21 19  1  0  0  0  0
 23 21  1  0  0  0  0
 24 21  1  0  0  0  0
M  RAD  1  12   2
M  END
>  <MD_stabilization_energy>
-14.084

$$$$
