# Supplementary material for: Design of organic structure directing agents to control the synthesis of zeolites for carbon capture and storage
Source: RSC Adv. 2019 Dec 17;9(71):41934–42. doi: 10.1039/c9ra09675b (PMC9076543; doi:10.1039/c9ra09675b)
Supplement: RA-009-C9RA09675B-s008 [file RA-009-C9RA09675B-s008.sdf]

/home/frits/SIV_1c/Syn170524/Syn170524.car
 OpenBabel10291915163D

 24 24  0  0  0  0  0  0  0  0999 V2000
   -2.5761    2.1371    0.0772 N   0  0  0  0  0  0  0  0  0  0  0  0
   -2.0543    2.9067    0.4879 H   0  0  0  0  0  0  0  0  0  0  0  0
   -3.5100    2.3159   -0.2824 H   0  0  0  0  0  0  0  0  0  0  0  0
   -2.0159    0.8464    0.0059 C   0  0  0  0  0  0  0  0  0  0  0  0
   -0.7183    0.5909    0.5036 C   0  0  0  0  0  0  0  0  0  0  0  0
   -0.1314    1.3905    0.9481 H   0  0  0  0  0  0  0  0  0  0  0  0
   -0.1262   -0.6357    0.4615 N   0  0  0  0  0  0  0  0  0  0  0  0
   -0.8439   -1.6498   -0.0969 C   0  0  0  0  0  0  0  0  0  0  0  0
   -0.3646   -2.6236   -0.1312 H   0  0  0  0  0  0  0  0  0  0  0  0
   -2.1415   -1.4980   -0.6196 C   0  0  0  0  0  0  0  0  0  0  0  0
   -2.6684   -2.3409   -1.0536 H   0  0  0  0  0  0  0  0  0  0  0  0
   -2.7382   -0.2248   -0.5661 C   0  0  0  0  0  0  0  0  0  0  0  0
   -3.7386   -0.0821   -0.9632 H   0  0  0  0  0  0  0  0  0  0  0  0
    1.2242   -0.8411    0.9923 C   0  0  0  0  0  0  0  0  0  0  0  0
    1.3247   -0.2350    1.9002 H   0  0  0  0  0  0  0  0  0  0  0  0
    1.3224   -1.8903    1.2912 H   0  0  0  0  0  0  0  0  0  0  0  0
    2.2629   -0.4979   -0.0275 C   0  0  0  0  0  0  0  0  0  0  0  0
    2.2862   -1.0934   -0.9341 H   0  0  0  0  0  0  0  0  0  0  0  0
    3.1619    0.4967    0.1400 C   0  0  0  0  0  0  0  0  0  0  0  0
    3.1471    1.0910    1.0469 H   0  0  0  0  0  0  0  0  0  0  0  0
    4.2020    0.8390   -0.8700 C   0  0  0  0  0  0  0  0  0  0  0  0
    5.1984    0.7328   -0.4323 H   0  0  0  0  0  0  0  0  0  0  0  0
    4.0786    1.8745   -1.1986 H   0  0  0  0  0  0  0  0  0  0  0  0
    4.1442    0.1916   -1.7501 H   0  0  0  0  0  0  0  0  0  0  0  0
  1  2  1  0  0  0  0
  3  1  1  0  0  0  0
  4  1  1  0  0  0  0
  4  5  2  0  0  0  0
  5  6  1  0  0  0  0
  7  5  1  0  0  0  0
  7 14  1  0  0  0  0
  8  7  1  0  0  0  0
  9  8  1  0  0  0  0
 10 12  1  0  0  0  0
 10  8  2  0  0  0  0
 11 10  1  0  0  0  0
 12  4  1  0  0  0  0
 13 12  1  0  0  0  0
 14 16  1  0  0  0  0
 14 15  1  0  0  0  0
 17 19  2  0  0  0  0
 17 14  1  0  0  0  0
 18 17  1  0  0  0  0
 19 20  1  0  0  0  0
 21 22  1  0  0  0  0
 21 19  1  0  0  0  0
 23 21  1  0  0  0  0
 24 21  1  0  0  0  0
M  RAD  1  12   2
M  END
>  <MD_stabilization_energy>
-18.591

$$$$
/home/frits/SIV_1b/Syn085308/Syn085308.car
 OpenBabel10291915163D

 24 24  0  0  0  0  0  0  0  0999 V2000
   -0.1965    2.0778    0.3916 N   0  0  0  0  0  0  0  0  0  0  0  0
   -0.5736    2.9975    0.1788 H   0  0  0  0  0  0  0  0  0  0  0  0
    0.7475    2.0182    0.7556 H   0  0  0  0  0  0  0  0  0  0  0  0
   -0.9579    0.9114    0.1576 C   0  0  0  0  0  0  0  0  0  0  0  0
   -0.4427   -0.3241    0.4792 N   0  0  0  0  0  0  0  0  0  0  0  0
   -1.2377   -1.4036    0.2035 C   0  0  0  0  0  0  0  0  0  0  0  0
   -0.8412   -2.3861    0.4422 H   0  0  0  0  0  0  0  0  0  0  0  0
   -2.5192   -1.3227   -0.3659 C   0  0  0  0  0  0  0  0  0  0  0  0
   -3.1009   -2.2176   -0.5597 H   0  0  0  0  0  0  0  0  0  0  0  0
   -3.0258   -0.0524   -0.6779 C   0  0  0  0  0  0  0  0  0  0  0  0
   -4.0114    0.0515   -1.1186 H   0  0  0  0  0  0  0  0  0  0  0  0
   -2.2418    1.0836   -0.4171 C   0  0  0  0  0  0  0  0  0  0  0  0
   -2.6288    2.0682   -0.6618 H   0  0  0  0  0  0  0  0  0  0  0  0
    0.8626   -0.6381    1.0844 C   0  0  0  0  0  0  0  0  0  0  0  0
    1.0767    0.1274    1.8374 H   0  0  0  0  0  0  0  0  0  0  0  0
    0.7916   -1.5875    1.6266 H   0  0  0  0  0  0  0  0  0  0  0  0
    1.9377   -0.7237    0.0469 C   0  0  0  0  0  0  0  0  0  0  0  0
    1.8276   -1.4801   -0.7230 H   0  0  0  0  0  0  0  0  0  0  0  0
    3.0248    0.0785    0.0396 C   0  0  0  0  0  0  0  0  0  0  0  0
    3.1460    0.8309    0.8108 H   0  0  0  0  0  0  0  0  0  0  0  0
    4.0991   -0.0076   -0.9887 C   0  0  0  0  0  0  0  0  0  0  0  0
    4.1876    0.9448   -1.5183 H   0  0  0  0  0  0  0  0  0  0  0  0
    5.0580   -0.2267   -0.5110 H   0  0  0  0  0  0  0  0  0  0  0  0
    3.8967   -0.7911   -1.7250 H   0  0  0  0  0  0  0  0  0  0  0  0
  1  3  1  0  0  0  0
  2  1  1  0  0  0  0
  4  1  1  0  0  0  0
  4  5  1  0  0  0  0
  5 14  1  0  0  0  0
  6  7  1  0  0  0  0
  6  5  1  0  0  0  0
  8  6  2  0  0  0  0
  9  8  1  0  0  0  0
 10 12  1  0  0  0  0
 10  8  1  0  0  0  0
 11 10  1  0  0  0  0
 12  4  2  0  0  0  0
 13 12  1  0  0  0  0
 14 16  1  0  0  0  0
 14 15  1  0  0  0  0
 17 14  1  0  0  0  0
 18 17  1  0  0  0  0
 19 17  2  0  0  0  0
 19 20  1  0  0  0  0
 21 23  1  0  0  0  0
 21 19  1  0  0  0  0
 22 21  1  0  0  0  0
 24 21  1  0  0  0  0
M  RAD  1  10   2
M  END
>  <MD_stabilization_energy>
-18.555

$$$$
/home/frits/SIV_1b/Syn082265/Syn082265.car
 OpenBabel10291915163D

 22 22  0  0  0  0  0  0  0  0999 V2000
   -0.4731   -0.3469    0.4509 N   0  0  0  0  0  0  0  0  0  0  0  0
   -0.8726    0.9496    0.5769 C   0  0  0  0  0  0  0  0  0  0  0  0
   -0.1779    1.6284    1.0627 H   0  0  0  0  0  0  0  0  0  0  0  0
   -2.1102    1.4352    0.1159 C   0  0  0  0  0  0  0  0  0  0  0  0
   -2.3813    2.4781    0.2405 H   0  0  0  0  0  0  0  0  0  0  0  0
   -2.9856    0.5301   -0.5123 C   0  0  0  0  0  0  0  0  0  0  0  0
   -3.9487    0.8661   -0.8816 H   0  0  0  0  0  0  0  0  0  0  0  0
   -2.5986   -0.8151   -0.6579 C   0  0  0  0  0  0  0  0  0  0  0  0
   -3.2524   -1.5344   -1.1393 H   0  0  0  0  0  0  0  0  0  0  0  0
   -1.3392   -1.2006   -0.1625 C   0  0  0  0  0  0  0  0  0  0  0  0
   -1.0161   -2.2321   -0.2651 H   0  0  0  0  0  0  0  0  0  0  0  0
    0.8310   -0.7893    0.9522 C   0  0  0  0  0  0  0  0  0  0  0  0
    1.0268   -0.2610    1.8926 H   0  0  0  0  0  0  0  0  0  0  0  0
    0.7664   -1.8570    1.1880 H   0  0  0  0  0  0  0  0  0  0  0  0
    1.9073   -0.5503   -0.0584 C   0  0  0  0  0  0  0  0  0  0  0  0
    1.8344   -1.0858   -0.9991 H   0  0  0  0  0  0  0  0  0  0  0  0
    2.9511    0.2802    0.1567 C   0  0  0  0  0  0  0  0  0  0  0  0
    3.0321    0.8132    1.0976 H   0  0  0  0  0  0  0  0  0  0  0  0
    4.0287    0.5173   -0.8441 C   0  0  0  0  0  0  0  0  0  0  0  0
    3.8676   -0.0584   -1.7605 H   0  0  0  0  0  0  0  0  0  0  0  0
    4.9976    0.2308   -0.4262 H   0  0  0  0  0  0  0  0  0  0  0  0
    4.0674    1.5775   -1.1088 H   0  0  0  0  0  0  0  0  0  0  0  0
  1  2  1  0  0  0  0
  1 12  1  0  0  0  0
  2  3  1  0  0  0  0
  4  5  1  0  0  0  0
  4  2  2  0  0  0  0
  6  4  1  0  0  0  0
  7  6  1  0  0  0  0
  8  6  1  0  0  0  0
  8 10  2  0  0  0  0
  9  8  1  0  0  0  0
 10  1  1  0  0  0  0
 11 10  1  0  0  0  0
 12 14  1  0  0  0  0
 12 13  1  0  0  0  0
 15 17  2  0  0  0  0
 15 12  1  0  0  0  0
 16 15  1  0  0  0  0
 17 18  1  0  0  0  0
 19 21  1  0  0  0  0
 19 17  1  0  0  0  0
 20 19  1  0  0  0  0
 22 19  1  0  0  0  0
M  RAD  1   6   2
M  END
>  <MD_stabilization_energy>
-17.976

$$$$
/home/frits/SIV_1c/Syn012837/Syn012837.car
 OpenBabel10291915163D

 19 19  0  0  0  0  0  0  0  0999 V2000
    0.0759   -0.2112   -0.3839 N   0  0  0  0  0  0  0  0  0  0  0  0
   -0.4219    1.0564   -0.3429 C   0  0  0  0  0  0  0  0  0  0  0  0
    0.2634    1.8576   -0.6029 H   0  0  0  0  0  0  0  0  0  0  0  0
   -1.7476    1.3651    0.0139 C   0  0  0  0  0  0  0  0  0  0  0  0
   -2.0955    2.3924    0.0313 H   0  0  0  0  0  0  0  0  0  0  0  0
   -2.6090    0.3038    0.3485 C   0  0  0  0  0  0  0  0  0  0  0  0
   -3.6381    0.5011    0.6293 H   0  0  0  0  0  0  0  0  0  0  0  0
   -2.1215   -1.0160    0.3165 C   0  0  0  0  0  0  0  0  0  0  0  0
   -2.7624   -1.8534    0.5708 H   0  0  0  0  0  0  0  0  0  0  0  0
   -0.7792   -1.2188   -0.0538 C   0  0  0  0  0  0  0  0  0  0  0  0
   -0.3783   -2.2275   -0.0836 H   0  0  0  0  0  0  0  0  0  0  0  0
    1.4682   -0.4668   -0.7637 C   0  0  0  0  0  0  0  0  0  0  0  0
    1.5296   -1.4730   -1.1920 H   0  0  0  0  0  0  0  0  0  0  0  0
    1.7361    0.2405   -1.5573 H   0  0  0  0  0  0  0  0  0  0  0  0
    2.3801   -0.3537    0.4161 C   0  0  0  0  0  0  0  0  0  0  0  0
    2.2397   -1.0498    1.2353 H   0  0  0  0  0  0  0  0  0  0  0  0
    3.3686    0.5555    0.5031 C   0  0  0  0  0  0  0  0  0  0  0  0
    3.5559    1.2698   -0.2904 H   0  0  0  0  0  0  0  0  0  0  0  0
    4.0053    0.5902    1.3792 H   0  0  0  0  0  0  0  0  0  0  0  0
  1  2  1  0  0  0  0
  1 10  1  0  0  0  0
  2  4  2  0  0  0  0
  3  2  1  0  0  0  0
  4  5  1  0  0  0  0
  4  6  1  0  0  0  0
  6  7  1  0  0  0  0
  8  6  1  0  0  0  0
  8  9  1  0  0  0  0
 10  8  2  0  0  0  0
 11 10  1  0  0  0  0
 12  1  1  0  0  0  0
 12 15  1  0  0  0  0
 13 12  1  0  0  0  0
 14 12  1  0  0  0  0
 15 17  2  0  0  0  0
 15 16  1  0  0  0  0
 17 19  1  0  0  0  0
 18 17  1  0  0  0  0
M  RAD  1   6   2
M  END
>  <MD_stabilization_energy>
-17.961

$$$$
/home/frits/SIV_1b/Syn083078/Syn083078.car
 OpenBabel10291915163D

 17 17  0  0  0  0  0  0  0  0999 V2000
    4.0131    6.3604    6.2875 N   0  0  0  0  0  0  0  0  0  0  0  0
    4.7530    6.9816    6.6035 H   0  0  0  0  0  0  0  0  0  0  0  0
    3.0772    6.4823    6.6651 H   0  0  0  0  0  0  0  0  0  0  0  0
    4.2785    5.3487    5.3435 C   0  0  0  0  0  0  0  0  0  0  0  0
    5.5772    5.1733    4.8141 C   0  0  0  0  0  0  0  0  0  0  0  0
    6.3930    5.8191    5.1290 H   0  0  0  0  0  0  0  0  0  0  0  0
    5.8897    4.2133    3.9006 N   0  0  0  0  0  0  0  0  0  0  0  0
    4.8835    3.3933    3.4920 C   0  0  0  0  0  0  0  0  0  0  0  0
    5.1414    2.6307    2.7635 H   0  0  0  0  0  0  0  0  0  0  0  0
    3.5590    3.4863    3.9583 C   0  0  0  0  0  0  0  0  0  0  0  0
    2.7941    2.8063    3.5993 H   0  0  0  0  0  0  0  0  0  0  0  0
    3.2518    4.4837    4.9024 C   0  0  0  0  0  0  0  0  0  0  0  0
    2.2370    4.5757    5.2774 H   0  0  0  0  0  0  0  0  0  0  0  0
    7.2613    4.1038    3.4064 C   0  0  0  0  0  0  0  0  0  0  0  0
    7.5311    5.0478    2.9214 H   0  0  0  0  0  0  0  0  0  0  0  0
    7.9211    3.9038    4.2572 H   0  0  0  0  0  0  0  0  0  0  0  0
    7.3302    3.2840    2.6841 H   0  0  0  0  0  0  0  0  0  0  0  0
  1  2  1  0  0  0  0
  1  3  1  0  0  0  0
  4  1  1  0  0  0  0
  5  6  1  0  0  0  0
  5  4  2  0  0  0  0
  7  5  1  0  0  0  0
  8  7  1  0  0  0  0
  8 10  2  0  0  0  0
  9  8  1  0  0  0  0
 10 12  1  0  0  0  0
 11 10  1  0  0  0  0
 12 13  1  0  0  0  0
 12  4  1  0  0  0  0
 14  7  1  0  0  0  0
 14 16  1  0  0  0  0
 15 14  1  0  0  0  0
 17 14  1  0  0  0  0
M  RAD  1  12   2
M  END
>  <MD_stabilization_energy>
-17.348

$$$$
/home/frits/SIV_1c/Syn065315/Syn065315.car
 OpenBabel10291915163D

 23 23  0  0  0  0  0  0  0  0999 V2000
   -1.2079    0.7956   -0.0533 N   0  0  0  0  0  0  0  0  0  0  0  0
   -0.7500   -0.4728   -0.3630 N   0  0  0  0  0  0  0  0  0  0  0  0
   -1.6793   -1.2903    0.0533 C   0  0  0  0  0  0  0  0  0  0  0  0
   -1.5466   -2.3556   -0.0791 H   0  0  0  0  0  0  0  0  0  0  0  0
   -2.7366   -0.6751    0.6246 C   0  0  0  0  0  0  0  0  0  0  0  0
   -3.6333   -1.1019    1.0500 H   0  0  0  0  0  0  0  0  0  0  0  0
   -2.3669    0.6192    0.5199 C   0  0  0  0  0  0  0  0  0  0  0  0
   -2.9288    1.4796    0.8577 H   0  0  0  0  0  0  0  0  0  0  0  0
   -0.4576    2.0122   -0.3528 C   0  0  0  0  0  0  0  0  0  0  0  0
    0.4845    1.9843    0.2017 H   0  0  0  0  0  0  0  0  0  0  0  0
   -0.2842    2.0585   -1.4318 H   0  0  0  0  0  0  0  0  0  0  0  0
   -1.0493    2.8764   -0.0353 H   0  0  0  0  0  0  0  0  0  0  0  0
    0.5306   -0.7341   -1.0227 C   0  0  0  0  0  0  0  0  0  0  0  0
    0.4584   -1.7186   -1.4962 H   0  0  0  0  0  0  0  0  0  0  0  0
    0.6621    0.0047   -1.8194 H   0  0  0  0  0  0  0  0  0  0  0  0
    1.6558   -0.7288   -0.0396 C   0  0  0  0  0  0  0  0  0  0  0  0
    1.5969   -1.4281    0.7877 H   0  0  0  0  0  0  0  0  0  0  0  0
    2.7276    0.0867   -0.1477 C   0  0  0  0  0  0  0  0  0  0  0  0
    2.7945    0.7820   -0.9770 H   0  0  0  0  0  0  0  0  0  0  0  0
    3.8542    0.0922    0.8267 C   0  0  0  0  0  0  0  0  0  0  0  0
    3.9522    1.0823    1.2800 H   0  0  0  0  0  0  0  0  0  0  0  0
    3.7037   -0.6376    1.6278 H   0  0  0  0  0  0  0  0  0  0  0  0
    4.7913   -0.1478    0.3170 H   0  0  0  0  0  0  0  0  0  0  0  0
  1  7  1  0  0  0  0
  2  1  1  0  0  0  0
  2  3  1  0  0  0  0
  3  5  1  0  0  0  0
  4  3  1  0  0  0  0
  5  6  1  0  0  0  0
  7  5  2  0  0  0  0
  7  8  1  0  0  0  0
  9  1  1  0  0  0  0
  9 12  1  0  0  0  0
  9 10  1  0  0  0  0
 11  9  1  0  0  0  0
 13  2  1  0  0  0  0
 13 16  1  0  0  0  0
 14 13  1  0  0  0  0
 15 13  1  0  0  0  0
 16 17  1  0  0  0  0
 18 16  2  0  0  0  0
 18 20  1  0  0  0  0
 19 18  1  0  0  0  0
 20 21  1  0  0  0  0
 20 22  1  0  0  0  0
 23 20  1  0  0  0  0
M  RAD  1   3   2
M  END
>  <MD_stabilization_energy>
-16.966

$$$$
/home/frits/SIV_1a/Syn116099/Syn116099.car
 OpenBabel10291915163D

 24 24  0  0  0  0  0  0  0  0999 V2000
   -1.5534    0.8310   -0.0702 N   0  0  0  0  0  0  0  0  0  0  0  0
   -1.2078   -0.4809   -0.3424 N   0  0  0  0  0  0  0  0  0  0  0  0
   -2.1777   -1.2057    0.1467 C   0  0  0  0  0  0  0  0  0  0  0  0
   -2.1328   -2.2826    0.0558 H   0  0  0  0  0  0  0  0  0  0  0  0
   -3.1588   -0.4871    0.7329 C   0  0  0  0  0  0  0  0  0  0  0  0
   -4.0660   -0.8249    1.2126 H   0  0  0  0  0  0  0  0  0  0  0  0
   -2.6963    0.7691    0.5567 C   0  0  0  0  0  0  0  0  0  0  0  0
   -3.1755    1.6838    0.8790 H   0  0  0  0  0  0  0  0  0  0  0  0
   -0.7265    1.9722   -0.4528 C   0  0  0  0  0  0  0  0  0  0  0  0
   -1.2375    2.8922   -0.1523 H   0  0  0  0  0  0  0  0  0  0  0  0
   -0.5951    1.9598   -1.5387 H   0  0  0  0  0  0  0  0  0  0  0  0
    0.2330    1.8950    0.0658 H   0  0  0  0  0  0  0  0  0  0  0  0
    0.0190   -0.8681   -1.0415 C   0  0  0  0  0  0  0  0  0  0  0  0
   -0.1480   -1.8634   -1.4660 H   0  0  0  0  0  0  0  0  0  0  0  0
    0.1700   -0.1762   -1.8759 H   0  0  0  0  0  0  0  0  0  0  0  0
    1.1841   -0.9078   -0.1068 C   0  0  0  0  0  0  0  0  0  0  0  0
    1.1082   -1.5640    0.7539 H   0  0  0  0  0  0  0  0  0  0  0  0
    2.3075   -0.1827   -0.2980 C   0  0  0  0  0  0  0  0  0  0  0  0
    2.3907    0.4695   -1.1613 H   0  0  0  0  0  0  0  0  0  0  0  0
    3.4258   -0.2316    0.6085 C   0  0  0  0  0  0  0  0  0  0  0  0
    3.3553   -0.8806    1.4746 H   0  0  0  0  0  0  0  0  0  0  0  0
    4.5454    0.4913    0.4234 C   0  0  0  0  0  0  0  0  0  0  0  0
    4.6631    1.1536   -0.4267 H   0  0  0  0  0  0  0  0  0  0  0  0
    5.3630    0.4235    1.1312 H   0  0  0  0  0  0  0  0  0  0  0  0
  1  7  1  0  0  0  0
  2  1  1  0  0  0  0
  2  3  1  0  0  0  0
  3  5  1  0  0  0  0
  4  3  1  0  0  0  0
  5  6  1  0  0  0  0
  7  5  2  0  0  0  0
  7  8  1  0  0  0  0
  9 10  1  0  0  0  0
  9  1  1  0  0  0  0
  9 12  1  0  0  0  0
 11  9  1  0  0  0  0
 13  2  1  0  0  0  0
 13 16  1  0  0  0  0
 14 13  1  0  0  0  0
 15 13  1  0  0  0  0
 16 17  1  0  0  0  0
 18 16  2  0  0  0  0
 18 20  1  0  0  0  0
 19 18  1  0  0  0  0
 20 21  1  0  0  0  0
 22 20  2  0  0  0  0
 22 24  1  0  0  0  0
 23 22  1  0  0  0  0
M  RAD  1   3   2
M  END
>  <MD_stabilization_energy>
-16.904

$$$$
/home/frits/SIV_1b/Syn023062/Syn023062.car
 OpenBabel10291915163D

 17 17  0  0  0  0  0  0  0  0999 V2000
    0.3627    0.0557    0.0000 N   0  0  0  0  0  0  0  0  0  0  0  0
   -0.8633   -0.5903    0.0000 N   0  0  0  0  0  0  0  0  0  0  0  0
   -1.7822    0.3333   -0.0000 C   0  0  0  0  0  0  0  0  0  0  0  0
   -2.8255    0.0477   -0.0000 H   0  0  0  0  0  0  0  0  0  0  0  0
   -1.2899    1.5842   -0.0000 C   0  0  0  0  0  0  0  0  0  0  0  0
   -1.8105    2.5308   -0.0000 H   0  0  0  0  0  0  0  0  0  0  0  0
    0.0350    1.3293    0.0000 C   0  0  0  0  0  0  0  0  0  0  0  0
    0.8074    2.0857    0.0000 H   0  0  0  0  0  0  0  0  0  0  0  0
    1.6428   -0.4909    0.0000 C   0  0  0  0  0  0  0  0  0  0  0  0
    1.6770   -1.5740    0.0000 H   0  0  0  0  0  0  0  0  0  0  0  0
    2.8141    0.1813   -0.0000 C   0  0  0  0  0  0  0  0  0  0  0  0
    3.7494   -0.3658   -0.0000 H   0  0  0  0  0  0  0  0  0  0  0  0
    2.8734    1.2626   -0.0000 H   0  0  0  0  0  0  0  0  0  0  0  0
   -0.9625   -2.0460   -0.0000 C   0  0  0  0  0  0  0  0  0  0  0  0
   -2.0197   -2.3290   -0.0000 H   0  0  0  0  0  0  0  0  0  0  0  0
   -0.4720   -2.4236   -0.9024 H   0  0  0  0  0  0  0  0  0  0  0  0
   -0.4720   -2.4236    0.9024 H   0  0  0  0  0  0  0  0  0  0  0  0
  1  9  1  0  0  0  0
  1  7  1  0  0  0  0
  2  1  1  0  0  0  0
  3  5  2  0  0  0  0
  3  2  1  0  0  0  0
  4  3  1  0  0  0  0
  5  7  1  0  0  0  0
  6  5  1  0  0  0  0
  7  8  1  0  0  0  0
  9 10  1  0  0  0  0
 11  9  2  0  0  0  0
 12 11  1  0  0  0  0
 13 11  1  0  0  0  0
 14  2  1  0  0  0  0
 14 17  1  0  0  0  0
 15 14  1  0  0  0  0
 16 14  1  0  0  0  0
M  RAD  1   7   2
M  END
>  <MD_stabilization_energy>
-16.663

$$$$
/home/frits/SIV_1a/Syn096545/Syn096545.car
 OpenBabel10291915163D

 24 24  0  0  0  0  0  0  0  0999 V2000
   -2.5729    1.8327    0.4377 N   0  0  0  0  0  0  0  0  0  0  0  0
   -3.4901    1.9854    0.0267 H   0  0  0  0  0  0  0  0  0  0  0  0
   -2.1809    2.5514    1.0403 H   0  0  0  0  0  0  0  0  0  0  0  0
   -1.8584    0.6471    0.1751 C   0  0  0  0  0  0  0  0  0  0  0  0
   -0.5833    0.4285    0.7432 C   0  0  0  0  0  0  0  0  0  0  0  0
   -0.1353    1.1764    1.3919 H   0  0  0  0  0  0  0  0  0  0  0  0
    0.1550   -0.6956    0.5232 N   0  0  0  0  0  0  0  0  0  0  0  0
   -0.3922   -1.6434   -0.2885 C   0  0  0  0  0  0  0  0  0  0  0  0
    0.1998   -2.5375   -0.4604 H   0  0  0  0  0  0  0  0  0  0  0  0
   -1.6531   -1.5211   -0.9007 C   0  0  0  0  0  0  0  0  0  0  0  0
   -2.0397   -2.3077   -1.5396 H   0  0  0  0  0  0  0  0  0  0  0  0
   -2.3997   -0.3524   -0.6639 C   0  0  0  0  0  0  0  0  0  0  0  0
   -3.3754   -0.2340   -1.1253 H   0  0  0  0  0  0  0  0  0  0  0  0
    1.4786   -0.8884    1.1292 C   0  0  0  0  0  0  0  0  0  0  0  0
    1.5245   -0.2933    2.0485 H   0  0  0  0  0  0  0  0  0  0  0  0
    1.5534   -1.9408    1.4245 H   0  0  0  0  0  0  0  0  0  0  0  0
    2.6275   -0.5224    0.1766 C   0  0  0  0  0  0  0  0  0  0  0  0
    2.5432   -1.0973   -0.7515 H   0  0  0  0  0  0  0  0  0  0  0  0
    3.5798   -0.8008    0.6371 H   0  0  0  0  0  0  0  0  0  0  0  0
    2.6556    0.9435   -0.1186 C   0  0  0  0  0  0  0  0  0  0  0  0
    2.8569    1.6214    0.7034 H   0  0  0  0  0  0  0  0  0  0  0  0
    2.4587    1.4585   -1.3467 C   0  0  0  0  0  0  0  0  0  0  0  0
    2.2605    0.8255   -2.2041 H   0  0  0  0  0  0  0  0  0  0  0  0
    2.4969    2.5299   -1.5041 H   0  0  0  0  0  0  0  0  0  0  0  0
  1  3  1  0  0  0  0
  2  1  1  0  0  0  0
  4  1  1  0  0  0  0
  4  5  2  0  0  0  0
  5  6  1  0  0  0  0
  7  5  1  0  0  0  0
  7 14  1  0  0  0  0
  8  7  1  0  0  0  0
  9  8  1  0  0  0  0
 10 12  1  0  0  0  0
 10  8  2  0  0  0  0
 11 10  1  0  0  0  0
 12  4  1  0  0  0  0
 13 12  1  0  0  0  0
 14 16  1  0  0  0  0
 14 15  1  0  0  0  0
 17 19  1  0  0  0  0
 17 14  1  0  0  0  0
 18 17  1  0  0  0  0
 20 17  1  0  0  0  0
 20 21  1  0  0  0  0
 22 20  2  0  0  0  0
 23 22  1  0  0  0  0
 24 22  1  0  0  0  0
M  RAD  1  12   2
M  END
>  <MD_stabilization_energy>
-16.561

$$$$
